# Supplementary material for: In Silico Approach for Early Antimalarial Drug Discovery: De Novo Design of Virtual Multi-Strain Antiplasmodial Inhibitors
Source: Microorganisms. 2025 Jul 9;13(7):1620. doi: 10.3390/microorganisms13071620 (PMC12300622; doi:10.3390/microorganisms13071620)
Supplement: Supplementary file 1 [file microorganisms-13-01620-s001.zip]

Archive with 4 entries (4 files):
- Supplementary Information S1 (Antiplasmodial_P. falciparum)_OK.xlsx
- Supplementary Information S2 (Antiplasmodial_P. falciparum)_OK.xlsx
- Supplementary Information S3 (Antiplasmodial_P. falciparum)_OK.xlsx
- Supplementary Information S4 (Antiplasmodial_P. falciparum)_OK.pdf
