# Supplementary material for: In Silico Approach for Early Antimalarial Drug Discovery: De Novo Design of Virtual Multi-Strain Antiplasmodial Inhibitors
Source: Microorganisms. 2025 Jul 9;13(7):1620. doi: 10.3390/microorganisms13071620 (PMC12300622; doi:10.3390/microorganisms13071620)
Supplement: Supplementary file 1 [file microorganisms-13-01620-s001.zip › Supplementary Information S1 (Antiplasmodial_P. falciparum)_OK.xlsx]

## Sheet: Cover Sheet
In Silico Approach for Early Antimalarial Drug Discovery: De Novo Design of Virtual Multi-Strain Antiplasmodial Inhibitors
Valeria V. Kleandrova, M. Natália D. S. Cordeiro and Alejandro Speck-Planche*
LAQV@REQUIMTE/Department of Chemistry and Biochemistry, Faculty of Sciences, University of Porto, 4169-007, Porto, Portugal
*Correspondence: Alejandro Speck-Planche (alejspivanovich@gmail.com)
CONTENT OF SUPPLEMENTARY INFORMATION 1
SPREADSHEET S1
The present Supporting Information file contains data associated with the creation of the PTML-MLP model.
Column A refers to the identifiers of each molecule downloaded from the ChEMBL database.
Columns from B to E, as well as columns G, I, and J have already been explained in the manuscript.
Column F (represented by "p(tg)") is the a priori probability calculated as the ratio of the number of molecules labeled as active and experimentally tested against a given P. falciparum strain to the total number of molecules tested against that specific strain. Similarly, column H (represented by "p(ds)") is the a priori probability calculated as the ratio of the number of molecules labeled as …
From column K to CL, one can find the topological indices (TIs) calculated by the software MODESLAB v1.5.
Starting from column CM, one can find the normalization-like topological indices (denoted as NTIs), which were discussed in the manuscript.
SPREADSHEET S2
In the intervals composing rows from 1 to 10, one can find the average descriptors avg[GBI]tg, which were calculated from the descriptors reported in spreadsheet S1 of the present Supporting Information file according to Eq. 1 discussed in the manuscript; these averages values depend on the specific P. falciparum strains (tg).
In the intervals composing rows from 13 to 15, one can find the average descriptors avg[GBI]ds, which were calculated from the descriptors reported in spreadsheet S1 of the present Supporting Information file according to Eq. 1 discussed in the manuscript; these averages values depend on the specific label of drug sensitivity (ds).
Row 18 and 19 contain the standard deviations sdv[GBI] for each GBI descriptor (both TI and NTI).

## Sheet: S1
Molecule ChEMBL ID	Smiles	IC50 (nM)	APi(ej)	tg	p(tg)	ds	p(ds)	Series	nBO	SM(Std)1	SM(Std)2	SM(Std)3	SM(Std)4	SM(Std)5	SM(Std)6	SM(Std)7	SM(Dip)1	SM(Dip)2	SM(Dip)3	SM(Dip)4	SM(Dip)5	SM(Dip)6	SM(Dip)7	SM(Hyd)1	SM(Hyd)2	SM(Hyd)3	SM(Hyd)4	SM(Hyd)5	SM(Hyd)6	SM(Hyd)7	SM(Psa)1	SM(Psa)2	SM(Psa)3	SM(Psa)4	SM(Psa)5	SM(Psa)6	SM(Psa)7	SM(Mol)1	SM(Mol)2	SM(Mol)3	SM(Mol)4	SM(Mol)5	SM(Mol)6	SM(Mol)7	SM(Gas)1	SM(Gas)2	SM(Gas)3	SM(Gas)4	SM(Gas)5
CHEMBL4642651	O=c1c2ccc(Nc3ccc(Cl)cc3)cc2[nH]c2cc(F)cc(F)c12	0.016	1	P. falciparum (7G8)	0.323077	Drug-resistant	0.48452	Training	28	39.09	136.73	480.259	1825.43	7167.1	28878.5	118705	7.78	95.0738	133.714	640.299	1513.7	5679.03	16741.7	4.922	83.8386	100.544	480.976	1014.59	3635.03	9776.75	44.89	570.407	6806.2	101164	1.61312e+06	2.67547e+07	4.52025e+08	79.6371	319.308	1512.37	7789.96	42199	236827	1.36589e+06	-0.844991	82.1971	55.5058	420.681	635.604
CHEMBL4632816	O=c1c2ccc(OCc3ccc(OC(F)(F)F)cc3)cc2[nH]c2cc(F)cc(F)c12	0.02	1	P. falciparum (7G8)	0.323077	Drug-resistant	0.48452	Training	33	45.86	161.797	582.336	2267.14	9116.68	37579.6	157782	14.54	119.441	233.704	1061.62	3350.78	13656.3	51750.9	5.469	99.6013	131.618	612.645	1407.35	5034.16	14373.1	51.32	599.24	6845.98	100740	1.60619e+06	2.66835e+07	4.51389e+08	85.7749	326.19	1462.99	7068.96	35548.9	183409	964175	-0.836264	98.2131	79.7637	533.362	917.115
CHEMBL4642651	O=c1c2ccc(Nc3ccc(Cl)cc3)cc2[nH]c2cc(F)cc(F)c12	0.02	1	P. falciparum (Dd2)	0.399461	Drug-resistant	0.48452	Training	28	39.09	136.73	480.259	1825.43	7167.1	28878.5	118705	7.78	95.0738	133.714	640.299	1513.7	5679.03	16741.7	4.922	83.8386	100.544	480.976	1014.59	3635.03	9776.75	44.89	570.407	6806.2	101164	1.61312e+06	2.67547e+07	4.52025e+08	79.6371	319.308	1512.37	7789.96	42199	236827	1.36589e+06	-0.844991	82.1971	55.5058	420.681	635.604
CHEMBL5287020	Nc1ccc2c(=O)c3ccc(OCCCCCC(F)(F)F)cc3[nH]c2c1	0.02	1	P. falciparum (Dd2)	0.399461	Drug-resistant	0.48452	Test	28	39.59	136.112	484.421	1869.35	7485.22	30823.7	129574	12.45	96.5515	188.011	852.092	2739.59	11313.9	43634.7	4.721	81.8805	105.915	498.18	1159.09	4204.98	12291.6	68.11	1215.68	24307.2	562906	1.37066e+07	3.42719e+08	8.70113e+09	68.7358	262.489	1170.98	5665.17	28723.8	150280	804373	-1.1127	80.2602	59.3899	424.152	707.304
CHEMBL5287020	Nc1ccc2c(=O)c3ccc(OCCCCCC(F)(F)F)cc3[nH]c2c1	0.02	1	P. falciparum (D6)	0.619883	Drug-sensitive	0.521358	Training	28	39.59	136.112	484.421	1869.35	7485.22	30823.7	129574	12.45	96.5515	188.011	852.092	2739.59	11313.9	43634.7	4.721	81.8805	105.915	498.18	1159.09	4204.98	12291.6	68.11	1215.68	24307.2	562906	1.37066e+07	3.42719e+08	8.70113e+09	68.7358	262.489	1170.98	5665.17	28723.8	150280	804373	-1.1127	80.2602	59.3899	424.152	707.304
CHEMBL1213592	CC1(C)N=C(N)N=C(N)N1OCc1ccc(Cl)c(Cl)c1	0.021	1	P. falciparum (D6)	0.619883	Drug-sensitive	0.521358	Training	21	29.07	104.491	378.479	1517.26	6281.78	26816.6	116958	10.99	72.5241	161.618	620.534	1936.35	7007.49	24486.6	1.885	64.3412	73.159	398.829	856.659	3361.36	9400.35	89.23	1624.91	37184.2	941408	2.43891e+07	6.35681e+08	1.65945e+10	57.9315	249.791	1263.9	6979.06	40571.5	244146	1.50688e+06	-0.98136	62.1545	53.1684	348.514	655.555
CHEMBL36	CCc1nc(N)nc(N)c1-c1ccc(Cl)cc1	0.028	1	P. falciparum (D6)	0.619883	Drug-sensitive	0.521358	Training	18	25.61	86.5889	300.558	1130.87	4411.69	17699.1	72533.4	5.34	55.861	83.6306	370.202	908.441	3283.38	9788.32	2.315	51.8061	53.3939	285.607	559.389	2137.02	5547.2	77.82	1570.23	36884.3	939879	2.4382e+07	6.35673e+08	1.65953e+10	54.5858	232.975	1152.34	6197.68	35053.7	204869	1.22514e+06	-0.890705	50.1383	30.481	246.212	353.573
CHEMBL76	CCN(CC)CCCC(C)Nc1ccnc2cc(Cl)ccc12	0.03	1	P. falciparum (3D7)	0.512493	Drug-sensitive	0.521358	Test	23	33.53	109.057	368.27	1348.66	5131.87	20082.6	80195.5	7.64	66.008	91.803	389.656	867.805	2977.53	7953.14	4.765	62.286	66.4919	323.68	615.158	2209.78	5425.49	28.16	218.936	1244.56	8592.58	59577.8	425124	3.0711e+06	61.5214	244.704	1152.34	5982.1	33076.9	191068	1.13887e+06	-1.09818	60.1108	27.8815	275.675	322.567
CHEMBL4643592	O=c1c2ccc(OCc3ccc(Cl)cc3)cc2[nH]c2ccc(Cl)c(Cl)c12	0.038	1	P. falciparum (Dd2)	0.399461	Drug-resistant	0.48452	Training	29	41.4	143.463	503.473	1916.7	7563.84	30693.1	127172	9.95	99.8625	153.736	700.571	1754.37	6508.4	19798	6.257	86.9756	110.053	512.128	1132.45	4042.52	11253.3	42.09	542.643	6528.48	98902	1.59541e+06	2.66196e+07	4.51007e+08	89.5604	387.801	1975.86	10954.6	63909.7	385883	2.38846e+06	-0.826908	84.1575	55.6187	431.931	656.558
CHEMBL34259	CN(Cc1cnc2nc(N)nc(N)c2n1)c1ccc(C(=O)N[C@@H](CCC(=O)O)C(=O)O)cc1	0.04	1	P. falciparum (W2)	0.480579	Drug-resistant	0.48452	Training	35	48.66	165.879	577.494	2165.33	8381.1	33235.2	134126	17.68	124.094	256.724	1072.03	3312.89	12553.4	44247	-1.001	99.6032	65.9759	490.089	718.825	3132.72	6602	210.54	3552.91	70810.5	1.56045e+06	3.6088e+07	8.60244e+08	2.09524e+10	97.1006	390.273	1804.36	8989.04	46789.9	250737	1.37251e+06	-1.81858	98.4437	61.793	475.636	679.162
CHEMBL34259	CN(Cc1cnc2nc(N)nc(N)c2n1)c1ccc(C(=O)N[C@@H](CCC(=O)O)C(=O)O)cc1	0.04	1	P. falciparum (D10)	0.332432	Drug-sensitive	0.521358	Training	35	48.66	165.879	577.494	2165.33	8381.1	33235.2	134126	17.68	124.094	256.724	1072.03	3312.89	12553.4	44247	-1.001	99.6032	65.9759	490.089	718.825	3132.72	6602	210.54	3552.91	70810.5	1.56045e+06	3.6088e+07	8.60244e+08	2.09524e+10	97.1006	390.273	1804.36	8989.04	46789.9	250737	1.37251e+06	-1.81858	98.4437	61.793	475.636	679.162
CHEMBL4640537	CCCCN(CCCC)CCCOc1ccc2c(=O)c3c(Cl)c(Cl)ccc3[nH]c2c1	0.041	1	P. falciparum (Dd2)	0.399461	Drug-resistant	0.48452	Test	32	46.48	153.855	524.177	1943.54	7520.32	30085.5	123467	13.88	102.286	164.776	681.737	1723.28	6174.56	18874.3	7.51	89.5028	105.668	490.673	1041.41	3724.69	10244.9	45.33	548.143	6555.42	98978	1.59573e+06	2.66206e+07	4.5101e+08	83.8132	334.637	1598.5	8449.49	47646.8	280957	1.7113e+06	-1.2363	86.2024	46.9534	421.049	590.694
CHEMBL4647043	O=c1c2ccc(Oc3ccc(OC(F)(F)F)cc3)cc2[nH]c2cc(Cl)cc(F)c12	0.042	1	P. falciparum (7G8)	0.323077	Drug-resistant	0.48452	Training	32	44.67	158.515	573.621	2244.3	9059.54	37456.8	157651	13.44	116.272	225.066	1037.04	3275.73	13435.9	51084.4	5.786	97.9971	133.67	613.542	1431.09	5098.6	14658.4	51.32	597.24	6859.83	100857	1.60708e+06	2.66895e+07	4.51428e+08	86.1542	343.214	1619.97	8296.5	44611.5	248340	1.42069e+06	-0.715079	96.1765	80.1006	526.806	916.554
CHEMBL4644159	O=c1c2ccc(OCc3ccc(C(F)(F)F)cc3)cc2[nH]c2cc(F)cc(F)c12	0.045	1	P. falciparum (7G8)	0.323077	Drug-resistant	0.48452	Training	32	44.53	158.034	572.509	2249.16	9161.49	38385.5	164277	13.5	116.425	224.886	1039.3	3303.64	13632.5	52239.9	5.638	97.7469	133.14	619.349	1484.47	5395.61	16109.7	42.09	554.643	6552.48	99006	1.59572e+06	2.66207e+07	4.5101e+08	83.5045	320.198	1445.3	7024.1	35556.1	184821	979461	-0.832074	96.2312	80.5856	536.317	978.732
CHEMBL4647043	O=c1c2ccc(Oc3ccc(OC(F)(F)F)cc3)cc2[nH]c2cc(Cl)cc(F)c12	0.045	1	P. falciparum (Dd2)	0.399461	Drug-resistant	0.48452	Training	32	44.67	158.515	573.621	2244.3	9059.54	37456.8	157651	13.44	116.272	225.066	1037.04	3275.73	13435.9	51084.4	5.786	97.9971	133.67	613.542	1431.09	5098.6	14658.4	51.32	597.24	6859.83	100857	1.60708e+06	2.66895e+07	4.51428e+08	86.1542	343.214	1619.97	8296.5	44611.5	248340	1.42069e+06	-0.715079	96.1765	80.1006	526.806	916.554
CHEMBL479931	CC(=O)N(C(C)=O)c1nc(N(C(C)=O)C(C)=O)c2c(ccc3c2ccn3Cc2ccccc2C(F)(F)F)n1	0.046	1	P. falciparum (D6)	0.619883	Drug-sensitive	0.521358	Test	41	56.39	201.77	733.251	2894.48	11876.4	50241.1	217411	21.95	159.495	354.832	1571.37	5287.43	21348.5	81933.7	4.533	127.084	160.03	807.657	1922.65	7298.3	21983.5	105.47	1470.79	21870.2	360645	6.09552e+06	1.04092e+08	1.78472e+09	105.611	412.611	1887.67	9304.76	47908.8	254140	1.3789e+06	-0.993893	124.28	108.671	706.233	1364.53
CHEMBL4645747	O=c1c2ccc(OCc3ccccc3)cc2[nH]c2cc(F)cc(F)c12	0.046	1	P. falciparum (Dd2)	0.399461	Drug-resistant	0.48452	Training	28	38.87	134.022	463.065	1737.9	6763.65	27110.7	111164	8.29	93.1219	133.273	629.996	1517.67	5695.71	17009.7	4.713	81.4906	92.3642	451.663	927.798	3359.72	8972.71	42.09	538.643	6522.48	98874	1.59534e+06	2.66194e+07	4.51006e+08	77.0599	294.17	1312.93	6320.37	31744.4	163921	863884	-0.892717	80.2137	49.7083	404.653	591.519
CHEMBL4649093	O=c1c2cc(Nc3ccccc3OC(F)(F)F)ccc2[nH]c2cc(F)cc(F)c12	0.047	1	P. falciparum (Dd2)	0.399461	Drug-resistant	0.48452	Training	32	44.35	157.512	569.573	2230.47	9029.04	37496.4	158687	12.47	114.96	214.989	1014.05	3189.17	13217.2	50418.9	5.056	97.5493	126.78	602.787	1378.33	5001.88	14315.1	54.12	627.004	7123.69	103010	1.62399e+06	2.68195e+07	4.52416e+08	83.073	316.569	1421.58	6868.91	34521.9	177987	935248	-0.843279	96.2052	79.6858	531.253	936.504
CHEMBL4643264	O=c1c2ccc(Oc3ccc(OC(F)(F)F)cc3)cc2[nH]c2cccc(F)c12	0.06	1	P. falciparum (Dd2)	0.399461	Drug-resistant	0.48452	Training	31	42.94	151.522	543.663	2116.11	8520.65	35214.9	148349	11.88	109.839	205.91	975.166	3091.79	12867.8	49348.9	5.164	93.5013	121.932	572.965	1316.61	4739.7	13588.3	51.32	593.24	6853.83	100833	1.60703e+06	2.66893e+07	4.51428e+08	80.8751	308.287	1379.45	6634.83	33193.1	170400	891826	-0.774055	92.1754	73.6384	503.062	863.246
CHEMBL4644159	O=c1c2ccc(OCc3ccc(C(F)(F)F)cc3)cc2[nH]c2cc(F)cc(F)c12	0.063	1	P. falciparum (Dd2)	0.399461	Drug-resistant	0.48452	Test	32	44.53	158.034	572.509	2249.16	9161.49	38385.5	164277	13.5	116.425	224.886	1039.3	3303.64	13632.5	52239.9	5.638	97.7469	133.14	619.349	1484.47	5395.61	16109.7	42.09	554.643	6552.48	99006	1.59572e+06	2.66207e+07	4.5101e+08	83.5045	320.198	1445.3	7024.1	35556.1	184821	979461	-0.832074	96.2312	80.5856	536.317	978.732
CHEMBL4228469	COc1cc2cc(C(=O)N3CC(CCl)c4c3cc(O)c3ccoc43)[nH]c2c(OC)c1OC	0.064	1	P. falciparum (3D7)	0.512493	Drug-sensitive	0.521358	Training	36	47.89	175.7	613.561	2406.33	9761.46	41029.3	176121	14.84	125.421	218.175	959.973	2739.53	10436.3	35676.5	4.47	109.58	118.167	646.179	1392.25	5314.37	15037.8	97.16	1150.92	16148.3	277654	5.12488e+06	9.76977e+07	1.89161e+09	95.3739	384.119	1812.81	9287.49	50225	282669	1.64098e+06	-1.3885	108.359	77.726	604.721	1058.12
CHEMBL4646921	COc1cc2[nH]c3cc(Oc4ccccc4OC(F)(F)F)ccc3c(=O)c2cc1Cl	0.066	1	P. falciparum (Dd2)	0.399461	Drug-resistant	0.48452	Training	33	46.13	162.641	585.258	2287.36	9255.38	38431.7	162545	13.65	117.472	224.156	1038.28	3289.61	13546.9	51615	5.54	99.9708	129.478	617.258	1413.46	5120.53	14621.2	60.55	641.836	7111.79	102241	1.6149e+06	2.6734e+07	4.51685e+08	89.4994	356.828	1675.01	8517.04	45497.8	251980	1.43646e+06	-0.867661	98.188	79.3804	541.763	941.928
CHEMBL129788	CC1(C)N=C(N)N=C(N)N1OCCCOc1cc(Cl)c(Cl)cc1Cl	0.067	1	P. falciparum (D6)	0.619883	Drug-sensitive	0.521358	Training	25	35.15	123.811	443.289	1752.87	7179.73	30372.5	131496	14.48	86.0392	191.864	713.709	2200.03	7831.35	27075.8	3.43	74.987	89.3796	458.828	1008.14	3850.81	10900.4	98.46	1677.51	37456	942909	2.43975e+07	6.35729e+08	1.65948e+10	68.5591	299.094	1540.97	8692.48	51710.4	318362	2.00678e+06	-1.08829	72.2018	58.6811	395.002	723.991
CHEMBL4641685	O=c1c2ccc(OCc3cccc(OC(F)(F)F)c3)cc2[nH]c2cc(F)cc(F)c12	0.07	1	P. falciparum (7G8)	0.323077	Drug-resistant	0.48452	Test	33	45.86	161.797	582.336	2267.14	9116.68	37585.6	157869	14.54	119.441	233.704	1061.62	3350.78	13662.3	51792.9	5.469	99.6013	131.618	612.706	1405.99	5035.66	14384.2	51.32	599.24	6845.98	100740	1.60619e+06	2.66835e+07	4.51389e+08	85.7749	326.19	1462.99	7069.06	35548.6	183392	963987	-0.836182	98.2142	79.8176	533.517	918.138
CHEMBL428647	CC(=O)O[C@H]1C(=O)[C@@]2(C)[C@H]([C@H](OC(=O)c3ccccc3)[C@]3(O)C[C@H](OC(=O)[C@H](O)[C@@H](NC(=O)c4ccccc4)c4ccccc4)C(C)=C1C3(C)C)[C@]1(OC(C)=O)CO[C@@H]1C[C@@H]2O	0.07	1	P. falciparum (W2)	0.480579	Drug-resistant	0.48452	Training	68	97.35	349.93	1325.25	5523.19	24315.2	111707	530264	48.71	273.463	766.67	3173.04	12022.7	49607	204276	3.236	215.001	226.104	1366.51	3084.6	12828.2	39609.2	221.29	3471.41	57872.3	1.05363e+06	1.96225e+07	3.69971e+08	7.03448e+09	153.328	584.486	2515.8	11658.6	56291.7	279346	1.41422e+06	-2.92153	210.876	195.052	1335.28	2967.86
CHEMBL34259	CN(Cc1cnc2nc(N)nc(N)c2n1)c1ccc(C(=O)N[C@@H](CCC(=O)O)C(=O)O)cc1	0.07	1	P. falciparum (3D7)	0.512493	Drug-sensitive	0.521358	Training	35	48.66	165.879	577.494	2165.33	8381.1	33235.2	134126	17.68	124.094	256.724	1072.03	3312.89	12553.4	44247	-1.001	99.6032	65.9759	490.089	718.825	3132.72	6602	210.54	3552.91	70810.5	1.56045e+06	3.6088e+07	8.60244e+08	2.09524e+10	97.1006	390.273	1804.36	8989.04	46789.9	250737	1.37251e+06	-1.81858	98.4437	61.793	475.636	679.162
CHEMBL4646921	COc1cc2[nH]c3cc(Oc4ccccc4OC(F)(F)F)ccc3c(=O)c2cc1Cl	0.076	1	P. falciparum (7G8)	0.323077	Drug-resistant	0.48452	Training	33	46.13	162.641	585.258	2287.36	9255.38	38431.7	162545	13.65	117.472	224.156	1038.28	3289.61	13546.9	51615	5.54	99.9708	129.478	617.258	1413.46	5120.53	14621.2	60.55	641.836	7111.79	102241	1.6149e+06	2.6734e+07	4.51685e+08	89.4994	356.828	1675.01	8517.04	45497.8	251980	1.43646e+06	-0.867661	98.188	79.3804	541.763	941.928
CHEMBL4639615	O=c1c2ccc(OCc3ccc(SC(F)(F)F)cc3)cc2[nH]c2cc(F)cc(F)c12	0.078	1	P. falciparum (Dd2)	0.399461	Drug-resistant	0.48452	Test	33	46.69	164.454	597.366	2347.29	9542.93	39811.5	169310	18.72	135.367	327.666	1571.56	6163.71	28993.9	135171	6.183	99.9818	138.278	630.978	1494.22	5337.1	15576.9	67.39	876.688	10866.7	155744	2.34393e+06	3.65247e+07	5.82698e+08	91.3965	364.017	1724.91	8899.73	48254.9	270687	1.55828e+06	-0.833219	98.2228	80.1437	533.505	922.666
CHEMBL34259	CN(Cc1cnc2nc(N)nc(N)c2n1)c1ccc(C(=O)N[C@@H](CCC(=O)O)C(=O)O)cc1	0.09	1	P. falciparum (Dd2)	0.399461	Drug-resistant	0.48452	Training	35	48.66	165.879	577.494	2165.33	8381.1	33235.2	134126	17.68	124.094	256.724	1072.03	3312.89	12553.4	44247	-1.001	99.6032	65.9759	490.089	718.825	3132.72	6602	210.54	3552.91	70810.5	1.56045e+06	3.6088e+07	8.60244e+08	2.09524e+10	97.1006	390.273	1804.36	8989.04	46789.9	250737	1.37251e+06	-1.81858	98.4437	61.793	475.636	679.162
CHEMBL428647	CC(=O)O[C@H]1C(=O)[C@@]2(C)[C@H]([C@H](OC(=O)c3ccccc3)[C@]3(O)C[C@H](OC(=O)[C@H](O)[C@@H](NC(=O)c4ccccc4)c4ccccc4)C(C)=C1C3(C)C)[C@]1(OC(C)=O)CO[C@@H]1C[C@@H]2O	0.09	1	P. falciparum (3D7)	0.512493	Drug-sensitive	0.521358	Training	68	97.35	349.93	1325.25	5523.19	24315.2	111707	530264	48.71	273.463	766.67	3173.04	12022.7	49607	204276	3.236	215.001	226.104	1366.51	3084.6	12828.2	39609.2	221.29	3471.41	57872.3	1.05363e+06	1.96225e+07	3.69971e+08	7.03448e+09	153.328	584.486	2515.8	11658.6	56291.7	279346	1.41422e+06	-2.92153	210.876	195.052	1335.28	2967.86
CHEMBL1450	O=C1C(O)=C([C@H]2CC[C@H](c3ccc(Cl)cc3)CC2)C(=O)c2ccccc21	0.1	1	P. falciparum (Dd2)	0.399461	Drug-resistant	0.48452	Training	29	41.73	144.333	511.065	1964.66	7865.95	32478.3	137178	17.73	108.543	255.006	1048.68	3588.13	14177.7	54454.5	4.785	86.2543	97.487	489.138	1030.25	3768.54	10265.7	54.37	1076.02	18613.3	346109	6.48257e+06	1.22375e+08	2.32613e+09	76.155	306.407	1432.85	7340.22	39795.9	224564	1.30563e+06	-1.00354	84.2597	55.7124	440.311	702.415
CHEMBL307261	C[C@H]1[C@@H](O)O[C@@H]2O[C@@]3(C)CC[C@H]4[C@H](C)CC[C@@H]1[C@@]24OO3	0.1	1	P. falciparum (3D7)	0.512493	Drug-sensitive	0.521358	Test	23	33.11	125.888	493.543	2139.1	9652.55	44990.8	214542	16.22	88.1132	256.549	1014.12	3865.89	15613.7	64003.9	2.193	77.6665	98.7924	551.421	1372.45	5535.99	17646	57.15	698.235	10206.8	185392	3.60447e+06	7.20193e+07	1.45426e+09	32.7485	123.595	474.505	2008.06	8858.72	40317.4	187614	-0.97976	76.2247	78.0515	519.666	1194.05
CHEMBL1450	O=C1C(O)=C([C@H]2CC[C@H](c3ccc(Cl)cc3)CC2)C(=O)c2ccccc21	0.1	1	P. falciparum (D6)	0.619883	Drug-sensitive	0.521358	Training	29	41.73	144.333	511.065	1964.66	7865.95	32478.3	137178	17.73	108.543	255.006	1048.68	3588.13	14177.7	54454.5	4.785	86.2543	97.487	489.138	1030.25	3768.54	10265.7	54.37	1076.02	18613.3	346109	6.48257e+06	1.22375e+08	2.32613e+09	76.155	306.407	1432.85	7340.22	39795.9	224564	1.30563e+06	-1.00354	84.2597	55.7124	440.311	702.415
CHEMBL2431813	CCCCCCCc1c(C)[nH]c2cc(F)cc(F)c2c1=O	0.1	1	P. falciparum (D6)	0.619883	Drug-sensitive	0.521358	Training	22	31.38	104.929	361.627	1350.93	5254.79	21110.1	87006.1	11.33	74.8795	135.822	539.673	1452.38	5175.8	16457.2	4.642	61.8304	75.5909	343.784	742.976	2618.74	7257.89	32.86	476.047	6244.68	97314.7	1.58682e+06	2.65707e+07	4.50726e+08	48.0974	172.545	731.585	3412.62	16838.2	86204.2	453004	-0.750458	60.1798	39.0583	300.562	472.204
CHEMBL76	CCN(CC)CCCC(C)Nc1ccnc2cc(Cl)ccc12	0.11	1	P. falciparum (FCB)	0.649573	Drug-resistant	0.48452	Training	23	33.53	109.057	368.27	1348.66	5131.87	20082.6	80195.5	7.64	66.008	91.803	389.656	867.805	2977.53	7953.14	4.765	62.286	66.4919	323.68	615.158	2209.78	5425.49	28.16	218.936	1244.56	8592.58	59577.8	425124	3.0711e+06	61.5214	244.704	1152.34	5982.1	33076.9	191068	1.13887e+06	-1.09818	60.1108	27.8815	275.675	322.567
CHEMBL34259	CN(Cc1cnc2nc(N)nc(N)c2n1)c1ccc(C(=O)N[C@@H](CCC(=O)O)C(=O)O)cc1	0.11	1	P. falciparum (7G8)	0.323077	Drug-resistant	0.48452	Test	35	48.66	165.879	577.494	2165.33	8381.1	33235.2	134126	17.68	124.094	256.724	1072.03	3312.89	12553.4	44247	-1.001	99.6032	65.9759	490.089	718.825	3132.72	6602	210.54	3552.91	70810.5	1.56045e+06	3.6088e+07	8.60244e+08	2.09524e+10	97.1006	390.273	1804.36	8989.04	46789.9	250737	1.37251e+06	-1.81858	98.4437	61.793	475.636	679.162
CHEMBL747	CC1(C)N=C(N)N=C(N)N1c1ccc(Cl)cc1	0.118	1	P. falciparum (D6)	0.619883	Drug-sensitive	0.521358	Training	18	25.79	91.1027	339.369	1374.94	5800.16	25253.1	112723	7.52	60.0984	126.931	514.209	1602.52	5976.27	21261.2	2.014	55.7455	71.9136	364.291	873.794	3363.75	10301.2	80	1564.35	36830.5	939153	2.43746e+07	6.35585e+08	1.65939e+10	50.1147	206.585	1008.3	5349.49	29837.5	172281	1.021e+06	-0.919093	54.1171	46.789	309.998	596.358
CHEMBL4644592	COc1cc(F)c2c(=O)c3ccc(Nc4ccc(OC(F)(F)F)cc4)cc3[nH]c2c1	0.12	1	P. falciparum (Dd2)	0.399461	Drug-resistant	0.48452	Training	33	45.81	161.637	581.21	2265.52	9127.68	37703.7	158616	12.68	116.159	214.078	1007.3	3143.61	13020.7	49597.4	4.81	99.3107	125.583	605.546	1364.62	4952	14040	63.35	671.6	7375.66	104387	1.63165e+06	2.68623e+07	4.52656e+08	86.4182	329.732	1476.94	7110.81	35612.2	183024	958909	-1.00535	98.2111	78.1239	536.105	913.069
CHEMBL4634684	O=c1c2ccc(Nc3ccc(OC(F)(F)F)cc3)cc2[nH]c2cc(F)cc(F)c12	0.12	1	P. falciparum (Dd2)	0.399461	Drug-resistant	0.48452	Training	32	44.35	157.512	569.573	2226.47	8981.24	37117.4	156197	12.47	114.96	214.989	1010.05	3162.87	13083.5	49835.8	5.056	97.4536	128.059	601.462	1377.62	4954.69	14145	54.12	627.004	7123.69	103006	1.62392e+06	2.68186e+07	4.52407e+08	83.073	316.401	1421.91	6877.55	34589.2	178360	936823	-0.847313	96.2015	79.2511	526.145	910.954
CHEMBL4642414	O=c1c2ccc(OCc3cccc(C(F)(F)F)c3)cc2[nH]c2cc(F)cc(F)c12	0.13	1	P. falciparum (7G8)	0.323077	Drug-resistant	0.48452	Test	32	44.53	158.034	572.509	2249.16	9161.49	38391.5	164365	13.5	116.425	224.886	1039.3	3303.64	13638.5	52280.7	5.638	97.7469	133.14	619.368	1483.8	5399.18	16132.3	42.09	554.643	6552.48	99006	1.59572e+06	2.66208e+07	4.51011e+08	83.5045	320.198	1445.3	7024.13	35555.7	184814	979430	-0.832054	96.2317	80.6118	536.397	979.431
CHEMBL4636890	COc1cc2[nH]c3cc(OCc4ccc(OC(F)(F)F)cc4)ccc3c(=O)c2cc1Cl	0.14	1	P. falciparum (Dd2)	0.399461	Drug-resistant	0.48452	Training	34	47.72	167.146	599.199	2329.49	9368.92	38636.2	162204	14.8	120.794	233.446	1061.22	3344.53	13645.6	51694.6	5.684	101.969	131.885	623.943	1421.11	5106.36	14479.1	60.55	643.836	7097.94	102121	1.61394e+06	2.67273e+07	4.51639e+08	92.7308	368.905	1729.75	8793.48	46970.6	260021	1.48081e+06	-0.991167	100.192	78.2396	542.708	912.181
CHEMBL4632695	COc1cc2[nH]c3cc(OCc4ccc(C(F)(F)F)cc4)ccc3c(=O)c2cc1Cl	0.14	1	P. falciparum (Dd2)	0.399461	Drug-resistant	0.48452	Training	33	46.39	163.383	589.371	2311.51	9413.73	39442.1	168699	13.76	117.777	224.629	1038.9	3297.39	13621.9	52183.7	5.853	100.115	133.407	630.647	1498.23	5467.8	16215.7	51.32	599.24	6804.45	100386	1.60347e+06	2.66646e+07	4.51261e+08	90.4604	362.913	1712.06	8748.62	46977.8	261434	1.49609e+06	-0.986977	98.2098	79.0616	545.662	973.798
CHEMBL307261	C[C@H]1[C@@H](O)O[C@@H]2O[C@@]3(C)CC[C@H]4[C@H](C)CC[C@@H]1[C@@]24OO3	0.146	1	P. falciparum (Dd2)	0.399461	Drug-resistant	0.48452	Training	23	33.11	125.888	493.543	2139.1	9652.55	44990.8	214542	16.22	88.1132	256.549	1014.12	3865.89	15613.7	64003.9	2.193	77.6665	98.7924	551.421	1372.45	5535.99	17646	57.15	698.235	10206.8	185392	3.60447e+06	7.20193e+07	1.45426e+09	32.7485	123.595	474.505	2008.06	8858.72	40317.4	187614	-0.97976	76.2247	78.0515	519.666	1194.05
CHEMBL428647	CC(=O)O[C@H]1C(=O)[C@@]2(C)[C@H]([C@H](OC(=O)c3ccccc3)[C@]3(O)C[C@H](OC(=O)[C@H](O)[C@@H](NC(=O)c4ccccc4)c4ccccc4)C(C)=C1C3(C)C)[C@]1(OC(C)=O)CO[C@@H]1C[C@@H]2O	0.15	1	P. falciparum (Dd2)	0.399461	Drug-resistant	0.48452	Test	68	97.35	349.93	1325.25	5523.19	24315.2	111707	530264	48.71	273.463	766.67	3173.04	12022.7	49607	204276	3.236	215.001	226.104	1366.51	3084.6	12828.2	39609.2	221.29	3471.41	57872.3	1.05363e+06	1.96225e+07	3.69971e+08	7.03448e+09	153.328	584.486	2515.8	11658.6	56291.7	279346	1.41422e+06	-2.92153	210.876	195.052	1335.28	2967.86
CHEMBL428647	CC(=O)O[C@H]1C(=O)[C@@]2(C)[C@H]([C@H](OC(=O)c3ccccc3)[C@]3(O)C[C@H](OC(=O)[C@H](O)[C@@H](NC(=O)c4ccccc4)c4ccccc4)C(C)=C1C3(C)C)[C@]1(OC(C)=O)CO[C@@H]1C[C@@H]2O	0.15	1	P. falciparum (D10)	0.332432	Drug-sensitive	0.521358	Training	68	97.35	349.93	1325.25	5523.19	24315.2	111707	530264	48.71	273.463	766.67	3173.04	12022.7	49607	204276	3.236	215.001	226.104	1366.51	3084.6	12828.2	39609.2	221.29	3471.41	57872.3	1.05363e+06	1.96225e+07	3.69971e+08	7.03448e+09	153.328	584.486	2515.8	11658.6	56291.7	279346	1.41422e+06	-2.92153	210.876	195.052	1335.28	2967.86
CHEMBL4639615	O=c1c2ccc(OCc3ccc(SC(F)(F)F)cc3)cc2[nH]c2cc(F)cc(F)c12	0.16	1	P. falciparum (7G8)	0.323077	Drug-resistant	0.48452	Training	33	46.69	164.454	597.366	2347.29	9542.93	39811.5	169310	18.72	135.367	327.666	1571.56	6163.71	28993.9	135171	6.183	99.9818	138.278	630.978	1494.22	5337.1	15576.9	67.39	876.688	10866.7	155744	2.34393e+06	3.65247e+07	5.82698e+08	91.3965	364.017	1724.91	8899.73	48254.9	270687	1.55828e+06	-0.833219	98.2228	80.1437	533.505	922.666
CHEMBL4636890	COc1cc2[nH]c3cc(OCc4ccc(OC(F)(F)F)cc4)ccc3c(=O)c2cc1Cl	0.17	1	P. falciparum (7G8)	0.323077	Drug-resistant	0.48452	Training	34	47.72	167.146	599.199	2329.49	9368.92	38636.2	162204	14.8	120.794	233.446	1061.22	3344.53	13645.6	51694.6	5.684	101.969	131.885	623.943	1421.11	5106.36	14479.1	60.55	643.836	7097.94	102121	1.61394e+06	2.67273e+07	4.51639e+08	92.7308	368.905	1729.75	8793.48	46970.6	260021	1.48081e+06	-0.991167	100.192	78.2396	542.708	912.181
CHEMBL4641685	O=c1c2ccc(OCc3cccc(OC(F)(F)F)c3)cc2[nH]c2cc(F)cc(F)c12	0.17	1	P. falciparum (Dd2)	0.399461	Drug-resistant	0.48452	Test	33	45.86	161.797	582.336	2267.14	9116.68	37585.6	157869	14.54	119.441	233.704	1061.62	3350.78	13662.3	51792.9	5.469	99.6013	131.618	612.706	1405.99	5035.66	14384.2	51.32	599.24	6845.98	100740	1.60619e+06	2.66835e+07	4.51389e+08	85.7749	326.19	1462.99	7069.06	35548.6	183392	963987	-0.836182	98.2142	79.8176	533.517	918.138
CHEMBL4646969	O=c1c2ccc(Oc3ccc(OC(F)(F)F)cc3)cc2[nH]c2cc(F)cc(Cl)c12	0.18	1	P. falciparum (Dd2)	0.399461	Drug-resistant	0.48452	Training	32	44.67	158.515	573.621	2244.3	9061.54	37483.9	157887	13.44	116.272	225.066	1037.04	3275.98	13438	51097.5	5.786	97.9971	133.67	613.413	1432.83	5111.05	14732.5	51.32	597.24	6859.83	100857	1.60708e+06	2.66895e+07	4.51428e+08	86.1542	343.214	1619.97	8295.19	44604.1	248460	1.4239e+06	-0.716488	96.1737	79.9544	526.372	914.248
CHEMBL4643282	O=c1c2cc(OCc3ccc(Cl)cc3)ccc2[nH]c2cc(F)cc(F)c12	0.19	1	P. falciparum (Dd2)	0.399461	Drug-resistant	0.48452	Training	29	40.6	141.015	493.023	1866.1	7302.54	29340.7	120290	9.85	99.5555	152.429	691.868	1701.6	6251.81	18656.8	5.335	85.9863	104.103	492.029	1044.92	3715.51	10014.6	42.09	542.643	6528.48	98898	1.59539e+06	2.66195e+07	4.51006e+08	82.339	329.096	1553.45	7981.14	43156.4	241862	1.39319e+06	-0.833964	84.2088	56.0098	427.895	641.786
CHEMBL3218241	C1CCC(NC2CCC3(CC2)OOC2(OO3)C3CC4CC(C3)CC2C4)CC1	0.2	1	P. falciparum (K1)	0.610256	Drug-resistant	0.48452	Training	32	45.62	167.42	617.444	2542.86	10894.3	48385.4	220364	20.56	112.376	289.579	1112.11	3968.07	15441	60777.6	4.786	99.3863	120.231	631.672	1472.17	5739.35	17439.6	48.95	425.939	2925.62	24672.6	214339	1.93486e+06	1.7829e+07	44.5454	160.887	581.823	2326.56	9703.01	41856.1	184973	-1.12951	98.1626	76.3565	594.643	1131.91
CHEMBL3218240	C1CCN(C2CCN(C3CCC4(CC3)OOC3(OO4)C4CC5CC(C4)CC3C5)CC2)CC1	0.2	1	P. falciparum (K1)	0.610256	Drug-resistant	0.48452	Test	38	54.58	198.807	729.675	2979.74	12676.2	55905.7	252833	23.52	131.941	327.423	1253.75	4391.44	16923	65788.2	5.764	117.404	140.099	735.582	1698.5	6570.08	19732.8	43.4	378.577	2466.46	21241.8	189377	1.75617e+06	1.65511e+07	57.7752	207.255	766.542	3102.61	13090.1	57034.4	254299	-1.35889	116.17	85.6039	689.268	1264.89
CHEMBL4637440	COP(=O)(OCC[C@H]1O[C@@H]2O[C@]3(C)CC[C@H]4[C@H](C)CC[C@@H]([C@H]1C)[C@@]24OO3)OCC[C@H]1O[C@@H]2O[C@]3(C)CC[C@H]4[C@H](C)CC[C@@H]([C@H]1C)[C@@]24OO3	0.2	1	P. falciparum (K1)	0.610256	Drug-resistant	0.48452	Training	55	73.81	289.308	1079.11	4614.88	20441.8	94219.5	445193	36.02	204.816	561.972	2220.39	8273.12	33092	134070	6.907	181.317	237.95	1277.04	3204.79	12672.6	40231.7	128.41	1198.84	12930.3	193481	3.36696e+06	6.30621e+07	1.21879e+09	78.8363	298.664	1123.5	4669.95	20225.7	90550.2	415241	-1.97812	178.327	178.581	1202.18	2709.2
CHEMBL3581500	CCCCOC(=O)c1cnc(Oc2ccc3c(c2)B(O)OC3)cn1	0.2	1	P. falciparum (W2)	0.480579	Drug-resistant	0.48452	Training	26	32.26	115.367	361.928	1318.15	4868.57	18726.3	73311.1	10.57	82.6301	139.843	594.239	1655.88	6215.35	20937	2.397	71.8614	61.1301	362.562	626.8	2449.87	5824.3	90.77	1064.58	15594.4	272925	5.09451e+06	9.77143e+07	1.89847e+09	60.5086	232.764	1007.12	4703.8	22969	115585	594202	-1.03766	70.222	36.1121	333.199	433.916
CHEMBL1082725	C[C@H]1Cc2c([nH]c3cc(F)c(F)cc23)[C@@]2(N1)C(=O)Nc1ccc(Cl)cc12	0.2	1	P. falciparum (NF54)	0.579006	Drug-sensitive	0.521358	Training	30	42.65	156.881	587.886	2404.74	10297	45794.1	209990	14.07	114.749	242.998	1073.05	3596.5	14908.1	59650.7	3.521	97.9942	115.975	631.838	1440.63	5720.51	17161.3	56.92	656.768	7397.76	105709	1.65524e+06	2.72652e+07	4.59865e+08	74.59	301.515	1421.25	7304.47	39595.2	222995	1.29314e+06	-0.900732	96.1995	85.1454	587.57	1216.17
CHEMBL1450	O=C1C(O)=C([C@H]2CC[C@H](c3ccc(Cl)cc3)CC2)C(=O)c2ccccc21	0.2	1	P. falciparum (7G8)	0.323077	Drug-resistant	0.48452	Test	29	41.73	144.333	511.065	1964.66	7865.95	32478.3	137178	17.73	108.543	255.006	1048.68	3588.13	14177.7	54454.5	4.785	86.2543	97.487	489.138	1030.25	3768.54	10265.7	54.37	1076.02	18613.3	346109	6.48257e+06	1.22375e+08	2.32613e+09	76.155	306.407	1432.85	7340.22	39795.9	224564	1.30563e+06	-1.00354	84.2597	55.7124	440.311	702.415
CHEMBL4642414	O=c1c2ccc(OCc3cccc(C(F)(F)F)c3)cc2[nH]c2cc(F)cc(F)c12	0.21	1	P. falciparum (Dd2)	0.399461	Drug-resistant	0.48452	Training	32	44.53	158.034	572.509	2249.16	9161.49	38391.5	164365	13.5	116.425	224.886	1039.3	3303.64	13638.5	52280.7	5.638	97.7469	133.14	619.368	1483.8	5399.18	16132.3	42.09	554.643	6552.48	99006	1.59572e+06	2.66208e+07	4.51011e+08	83.5045	320.198	1445.3	7024.13	35555.7	184814	979430	-0.832054	96.2317	80.6118	536.397	979.431
CHEMBL578741	Nc1ccc(-c2nc3ccc(-c4nc5ccc(N)cc5[nH]4)cc3[nH]2)cc1	0.22	1	P. falciparum (W2)	0.480579	Drug-resistant	0.48452	Training	30	41.64	145.828	507.073	1913.03	7471.98	29994.2	122804	3.1	90.965	95.5697	539.629	1110.26	4333.18	11730.6	1.744	89.4927	73.9682	468.91	796.938	3229.88	7592.97	109.4	1857.56	39160.9	957589	2.44679e+07	6.34292e+08	1.65184e+10	88.1294	362.821	1722.6	8791.6	46819.2	256485	1.43399e+06	-1.40032	88.2576	50.1699	442.105	608.622
CHEMBL4649202	O=c1c2cc(OCc3ccc(OC(F)(F)F)cc3)ccc2[nH]c2cc(F)cc(F)c12	0.25	1	P. falciparum (7G8)	0.323077	Drug-resistant	0.48452	Training	33	45.86	161.797	582.336	2267.14	9116.68	37579.6	157782	14.54	119.441	233.704	1061.62	3350.78	13656.3	51750.9	5.469	99.6013	131.618	612.515	1407.96	5034.91	14382.4	51.32	599.24	6845.98	100740	1.60619e+06	2.66835e+07	4.51389e+08	85.7749	326.19	1462.99	7068.73	35546.5	183395	964123	-0.836286	98.2131	79.755	533.355	917.131
CHEMBL428647	CC(=O)O[C@H]1C(=O)[C@@]2(C)[C@H]([C@H](OC(=O)c3ccccc3)[C@]3(O)C[C@H](OC(=O)[C@H](O)[C@@H](NC(=O)c4ccccc4)c4ccccc4)C(C)=C1C3(C)C)[C@]1(OC(C)=O)CO[C@@H]1C[C@@H]2O	0.25	1	P. falciparum (7G8)	0.323077	Drug-resistant	0.48452	Test	68	97.35	349.93	1325.25	5523.19	24315.2	111707	530264	48.71	273.463	766.67	3173.04	12022.7	49607	204276	3.236	215.001	226.104	1366.51	3084.6	12828.2	39609.2	221.29	3471.41	57872.3	1.05363e+06	1.96225e+07	3.69971e+08	7.03448e+09	153.328	584.486	2515.8	11658.6	56291.7	279346	1.41422e+06	-2.92153	210.876	195.052	1335.28	2967.86
CHEMBL4646340	COc1ccc2c(=O)c3ccc(Oc4ccc(OC(F)(F)F)cc4)cc3[nH]c2c1	0.25	1	P. falciparum (Dd2)	0.399461	Drug-resistant	0.48452	Training	32	44.4	155.648	555.3	2151.16	8619.44	35424.1	148268	12.09	111.038	204.999	968.412	3044.98	12659.1	48428.1	4.918	95.3487	119.867	574.375	1287.81	4643.59	13067.8	60.55	637.836	7105.79	102209	1.61474e+06	2.67328e+07	4.51676e+08	84.2203	321.566	1435.16	6876.4	34268.6	175286	914274	-0.935654	94.1783	72.0466	507.679	837.791
CHEMBL1450	O=C1C(O)=C([C@H]2CC[C@H](c3ccc(Cl)cc3)CC2)C(=O)c2ccccc21	0.27	1	P. falciparum (3D7)	0.512493	Drug-sensitive	0.521358	Training	29	41.73	144.333	511.065	1964.66	7865.95	32478.3	137178	17.73	108.543	255.006	1048.68	3588.13	14177.7	54454.5	4.785	86.2543	97.487	489.138	1030.25	3768.54	10265.7	54.37	1076.02	18613.3	346109	6.48257e+06	1.22375e+08	2.32613e+09	76.155	306.407	1432.85	7340.22	39795.9	224564	1.30563e+06	-1.00354	84.2597	55.7124	440.311	702.415
CHEMBL4643592	O=c1c2ccc(OCc3ccc(Cl)cc3)cc2[nH]c2ccc(Cl)c(Cl)c12	0.28	1	P. falciparum (7G8)	0.323077	Drug-resistant	0.48452	Training	29	41.4	143.463	503.473	1916.7	7563.84	30693.1	127172	9.95	99.8625	153.736	700.571	1754.37	6508.4	19798	6.257	86.9756	110.053	512.128	1132.45	4042.52	11253.3	42.09	542.643	6528.48	98902	1.59541e+06	2.66196e+07	4.51007e+08	89.5604	387.801	1975.86	10954.6	63909.7	385883	2.38846e+06	-0.826908	84.1575	55.6187	431.931	656.558
CHEMBL4646969	O=c1c2ccc(Oc3ccc(OC(F)(F)F)cc3)cc2[nH]c2cc(F)cc(Cl)c12	0.28	1	P. falciparum (7G8)	0.323077	Drug-resistant	0.48452	Test	32	44.67	158.515	573.621	2244.3	9061.54	37483.9	157887	13.44	116.272	225.066	1037.04	3275.98	13438	51097.5	5.786	97.9971	133.67	613.413	1432.83	5111.05	14732.5	51.32	597.24	6859.83	100857	1.60708e+06	2.66895e+07	4.51428e+08	86.1542	343.214	1619.97	8295.19	44604.1	248460	1.4239e+06	-0.716488	96.1737	79.9544	526.372	914.248
CHEMBL4632424	O=c1c2ccc(Oc3ccc(Cl)cc3)cc2[nH]c2cc(F)cc(F)c12	0.28	1	P. falciparum (Dd2)	0.399461	Drug-resistant	0.48452	Training	28	39.01	136.51	479.082	1819.96	7141.4	28759.8	118164	8.7	96.233	143.138	664.931	1618.09	6002.52	17892.5	5.191	83.8923	102.974	484.137	1036.22	3681.17	9973.17	42.09	540.643	6542.33	99014.1	1.59628e+06	2.66255e+07	4.51046e+08	79.1076	316.852	1499.05	7713.03	41747.6	234174	1.35034e+06	-0.715584	82.1979	56.611	421.509	644.128
CHEMBL578741	Nc1ccc(-c2nc3ccc(-c4nc5ccc(N)cc5[nH]4)cc3[nH]2)cc1	0.28	1	P. falciparum (3D7)	0.512493	Drug-sensitive	0.521358	Training	30	41.64	145.828	507.073	1913.03	7471.98	29994.2	122804	3.1	90.965	95.5697	539.629	1110.26	4333.18	11730.6	1.744	89.4927	73.9682	468.91	796.938	3229.88	7592.97	109.4	1857.56	39160.9	957589	2.44679e+07	6.34292e+08	1.65184e+10	88.1294	362.821	1722.6	8791.6	46819.2	256485	1.43399e+06	-1.40032	88.2576	50.1699	442.105	608.622
CHEMBL1450	O=C1C(O)=C([C@H]2CC[C@H](c3ccc(Cl)cc3)CC2)C(=O)c2ccccc21	0.3	1	P. falciparum (W2)	0.480579	Drug-resistant	0.48452	Training	29	41.73	144.333	511.065	1964.66	7865.95	32478.3	137178	17.73	108.543	255.006	1048.68	3588.13	14177.7	54454.5	4.785	86.2543	97.487	489.138	1030.25	3768.54	10265.7	54.37	1076.02	18613.3	346109	6.48257e+06	1.22375e+08	2.32613e+09	76.155	306.407	1432.85	7340.22	39795.9	224564	1.30563e+06	-1.00354	84.2597	55.7124	440.311	702.415
CHEMBL4214244	C[C@H]1[C@H](OC(=O)CCC(=O)NCCCN(CCCCN(CCCNC(=O)CCC(=O)O[C@@H]2O[C@@H]3O[C@@]4(C)CC[C@H]5[C@H](C)CC[C@@H]([C@H]2C)[C@@]35OO4)C(=O)CCC(=O)O[C@@H]2O[C@@H]3O[C@@]4(C)CC[C@H]5[C@H](C)CC[C@@H]([C@H]2C)[C@@]35OO4)C(=O)CCC(=O)O[C@@H]2O[C@@H]3O[C@@]4(C)CC[C@H]5[C@H](C)CC[C@@H]([C@H]2C)[C@@]35OO4)O[C@@H]2O[C@@]3(C)CC[C@H]4[C@H](C)CC[C@@H]1[C@@]24OO3	0.3	1	P. falciparum (NF54)	0.579006	Drug-sensitive	0.521358	Test	133	190.02	693.009	2605.97	10824.5	47029.2	212004	982393	106.32	523.317	1514.01	5844.54	21800.3	85924.4	343188	11.102	419.478	474.042	2704.9	6231.16	25094	76827.6	351.7	3917.11	50137.6	771996	1.26438e+07	2.12868e+08	3.62606e+09	216.182	788.496	3045.65	12836	56351.4	254568	1.17319e+06	-4.66135	412.997	367.139	2563.5	5337.88
CHEMBL5183385	CC(=O)N1CCN(c2ccc(CN(C(=O)/C=C/c3ccc(C(C)(C)C)cc3)[C@@H](Cc3ccccc3)C(=O)N3CCN(Cc4ccc(C#N)cc4)CC3)cc2)CC1	0.3	1	P. falciparum (K1)	0.610256	Drug-resistant	0.48452	Training	61	86.32	292.589	1018.65	3857.04	15201.7	61782	256815	31.65	216.522	466.448	1914.25	6155.43	23497.6	85506.2	8.718	173.774	192.192	969.456	2006.37	7378.85	19866.4	91.2	1627.61	29065.6	586277	1.22056e+07	2.60874e+08	5.70191e+09	160.296	614.408	2704.3	12743.9	62516.4	315071	1.61973e+06	-2.52074	170.307	101.055	846.631	1208.09
CHEMBL2088548	C[C@H]1[C@H](OC(=O)CCC(=O)NCCCCCCCCNC(=O)CCC(=O)O[C@@H]2O[C@@H]3O[C@@]4(C)CC[C@H]5[C@H](C)CC[C@@H]([C@H]2C)[C@@]35OO4)O[C@@H]2O[C@@]3(C)CC[C@H]4[C@H](C)CC[C@@H]1[C@@]24OO3	0.3	1	P. falciparum (3D7)	0.512493	Drug-sensitive	0.521358	Training	69	99.08	355.063	1319.77	5426.74	23400.2	104943	484788	55.14	265.117	760.322	2911.74	10810.7	42465	169269	6.672	212.24	237.099	1340.3	3060.81	12323.3	37686.2	184.64	2029.42	25552.1	389754	6.3566e+06	1.06858e+08	1.81963e+09	110.606	397.739	1512.49	6294.56	27348.8	122499	560538	-2.58388	208.519	176.408	1266.9	2587.28
CHEMBL4436307	CCCN(CCC)CCOc1ccc2c(=O)c3c(F)cc(F)cc3[nH]c2c1	0.3	1	P. falciparum (3D7)	0.512493	Drug-sensitive	0.521358	Training	29	41.06	138.293	475.05	1772.68	6875.3	27486.6	112485	11.74	94.5914	150.286	637.746	1590.01	5713.28	17234.7	5.514	82.1535	93.1543	448.025	918.545	3300.45	8822.33	45.33	542.143	6555.42	98956	1.59571e+06	2.66205e+07	4.5101e+08	72.291	264.486	1145.84	5398.92	26721.5	136710	716843	-1.0842	80.244	48.3081	398.977	580.944
CHEMBL361497	C[C@H]1[C@H](OC(=O)CCC(=O)O)O[C@@H]2O[C@@]3(C)CC[C@H]4[C@H](C)CC[C@@H]1[C@@]24OO3	0.3	1	P. falciparum (3D7)	0.512493	Drug-sensitive	0.521358	Test	30	42.79	157.378	599.872	2520.42	11055	50248.7	234555	25.25	121.36	364.449	1411.89	5324.42	21052.2	84334.1	2.303	95.7398	112.396	630.476	1490.89	5985.96	18600	100.52	1341.6	20651.1	363201	6.68473e+06	1.25973e+08	2.40853e+09	48.1291	177.502	689.986	2934.16	12978.4	58955.4	272676	-1.13661	94.2847	89.394	596.656	1292
CHEMBL4640206	COc1cc(F)c2c(=O)c3ccc(Oc4ccc(OC(F)(F)F)cc4)cc3[nH]c2c1	0.31	1	P. falciparum (Dd2)	0.399461	Drug-resistant	0.48452	Training	33	45.73	161.417	580.033	2260.06	9101.98	37585	158075	13.6	117.318	223.502	1031.93	3248.01	13344.2	50748.1	5.079	99.3644	128.013	608.706	1386.25	4998.14	14236.4	60.55	641.836	7111.79	102237	1.61481e+06	2.67331e+07	4.51677e+08	85.8887	327.276	1463.62	7033.88	35160.8	180370	943359	-0.875944	98.2121	79.2291	536.938	921.6
CHEMBL2088546	C[C@H]1[C@H](OC(=O)CCC(=O)NCC(O)CNC(=O)CCC(=O)O[C@@H]2O[C@@H]3O[C@@]4(C)CC[C@H]5[C@H](C)CC[C@@H]([C@H]2C)[C@@]35OO4)O[C@@H]2O[C@@]3(C)CC[C@H]4[C@H](C)CC[C@@H]1[C@@]24OO3	0.32	1	P. falciparum (3D7)	0.512493	Drug-sensitive	0.521358	Training	65	92.81	339.25	1282.05	5343.53	23261.7	104965	486613	52.6	257.545	754.226	2909.53	10864.5	42742.7	170420	3.852	205.763	225.767	1323.4	3017.35	12275.4	37522.7	204.87	2432.67	33958.7	560672	9.83268e+06	1.7754e+08	3.25688e+09	105.738	386.771	1500.19	6347.69	27934.2	126282	581495	-2.5427	202.633	182.871	1259.41	2637.62
CHEMBL576926	Oc1ccc(Nc2ccnc3cc(Cl)ccc23)cc1CN1CCN(c2ccccn2)CC1	0.323	1	P. falciparum (3D7)	0.512493	Drug-sensitive	0.521358	Training	36	51.14	172.824	589.295	2181.27	8374.19	33084.6	133470	7.66	105.84	124.688	609.168	1271.64	4659.52	12311.8	5.362	102.191	103.102	546.186	1029.03	3871.16	9622.05	64.52	754.764	10337.4	184347	3.56952e+06	7.13545e+07	1.44215e+09	103.092	414.663	1942.6	9868.49	52790.6	293135	1.67543e+06	-1.60275	100.238	47.9064	476.816	570.186
CHEMBL3628223	CS(=O)(=O)c1ccc(-c2cnn3ccc(-c4cccc(S(=O)(=O)C5CC5)c4)nc23)cc1	0.37	1	P. falciparum (K1)	0.610256	Drug-resistant	0.48452	Test	35	43.82	172.637	618.773	2499.43	10423.3	44930.7	197772	16.14	146.842	417.895	2159.99	9746	49457.4	249951	3.117	110.431	132.855	690.065	1593.61	5997.22	17542.5	115.23	1786.33	30667	576625	1.11133e+07	2.16647e+08	4.2492e+09	93.311	373.329	1746.29	8850.57	47000.2	257411	1.44128e+06	-1.00395	108.206	101.393	652.47	1344.11
CHEMBL4641129	COc1cc(F)c2c(=O)c3ccc(Oc4ccc(Cl)cc4)cc3[nH]c2c1	0.39	1	P. falciparum (Dd2)	0.399461	Drug-resistant	0.48452	Training	29	40.47	140.635	490.719	1859.02	7287.84	29346	120582	8.91	97.4321	142.228	662.177	1598.83	5939.75	17654.1	4.945	85.7494	100.498	488.221	1023.22	3678.48	9868.19	51.32	585.24	6794.29	100394	1.604e+06	2.66691e+07	4.51295e+08	82.4528	330.183	1554.08	7946.29	42770.6	238837	1.37243e+06	-0.873622	84.2074	55.4838	431.469	646.242
CHEMBL468935	Nc1cccc(-c2csc(NC(=O)CCCCCCC(=O)NO)n2)c1	0.4	1	P. falciparum (7G8)	0.323077	Drug-resistant	0.48452	Training	26	32.58	112.342	356.761	1280.39	4658.67	17511.8	66843.9	13.08	83.6694	162.429	647.793	1904.56	6882.8	23078	1.122	67.8131	46.465	304.612	440.227	1778.94	3718.38	145.58	2604.98	53426.6	1.21319e+06	2.90304e+07	7.17678e+08	1.81145e+10	65.1396	253.336	1133.39	5506.43	28121.7	148544	804176	-1.46504	66.3644	28.1335	286.478	311.153
CHEMBL3218232	C1CN(C2CCC3(CC2)OOC2(OO3)C3CC4CC(C3)CC2C4)CCO1	0.4	1	P. falciparum (K1)	0.610256	Drug-resistant	0.48452	Training	31	43.79	162.184	600.46	2488.86	10738.2	48035.7	220226	19.96	110.166	284.377	1099.61	3943.59	15420.6	60911.1	4.104	96.91	116.687	626.2	1479.58	5803.51	17780	49.39	397.674	2670.25	22375.7	196172	1.79512e+06	1.67762e+07	46.7646	171.011	636.585	2597.06	11016	48192.6	215576	-1.09842	96.1838	76.4688	592.523	1152.35
CHEMBL3218238	C1CCN(C2CCC3(CC2)OOC2(OO3)C3CC4CC(C3)CC2C4)CC1	0.4	1	P. falciparum (K1)	0.610256	Drug-resistant	0.48452	Test	31	44.01	162.838	603.236	2499.64	10779.6	48192.8	220820	19.6	109.611	281.574	1092.42	3919.77	15353.4	60703.4	4.82	97.2269	121.098	629.933	1504.34	5835.1	17935.4	40.16	355.078	2418.29	21042.6	188759	1.75388e+06	1.65431e+07	44.7978	162.917	598.963	2427.29	10257.9	44817.4	200490	-1.02468	96.1404	76.8295	591.995	1152.81
CHEMBL3218235	C1CC(NC2CCC3(CC2)OOC2(OO3)C3CC4CC(C3)CC2C4)CCO1	0.4	1	P. falciparum (K1)	0.610256	Drug-resistant	0.48452	Training	32	45.4	166.766	614.668	2532.08	10852.9	48228.3	219770	20.92	112.93	292.382	1119.3	3991.89	15508.8	60988.1	4.07	99.0206	115.785	627.32	1446.7	5702.61	17277.8	58.18	468.536	3177.59	26005.8	221751	1.97605e+06	1.80616e+07	46.5122	167.541	610.657	2444.82	10186.9	43836.2	193135	-1.20321	98.2075	75.9897	595.255	1131.27
CHEMBL403091	N=C(N)c1ccc(-c2cnc(-c3ccc(C(=N)N)cc3)cn2)cc1	0.4	1	P. falciparum (K1)	0.610256	Drug-resistant	0.48452	Training	26	36.24	122.554	421.097	1568.84	6062.7	24086.5	97506.5	7.2	79.23	126.469	569.759	1495.1	5473.36	16782.4	2.796	73.4867	73.9543	390.356	760.544	2795.66	7040.42	125.52	2729.88	64276.7	1.59893e+06	4.03286e+07	1.02363e+09	2.60868e+10	77.969	323.084	1522.21	7674.78	40295.7	217371	1.19571e+06	-1.5468	72.3206	38.6662	347.035	461.599
CHEMBL3581502	CC(C)CCOC(=O)c1cnc(Oc2ccc3c(c2)B(O)OC3)cn1	0.4	1	P. falciparum (W2)	0.480579	Drug-resistant	0.48452	Training	27	33.8	121.739	390.06	1437.65	5359.62	20702.4	81155	11.25	87.0925	154.317	641.871	1804.35	6673.93	22332.5	2.694	75.9329	71.6797	397.337	720.946	2722.45	6561.02	90.77	1068.58	15600.4	272945	5.09455e+06	9.77144e+07	1.89847e+09	62.1148	239.361	1036.38	4829.71	23494.6	117740	602934	-1.08561	74.2246	41.4636	351.818	469.11
CHEMBL172	O[C@@H](c1cc(C(F)(F)F)nc2c(C(F)(F)F)cccc12)[C@H]1CCCCN1	0.4	1	P. falciparum (W2)	0.480579	Drug-resistant	0.48452	Test	28	40.19	143.79	543.297	2226.16	9490.47	41649.1	186534	16.63	105.299	268.564	1207.87	4577.51	19731.9	83002.8	3.82	88.0357	122.226	610.301	1539.34	5925.89	18520.4	45.15	650.689	9667.47	179705	3.53659e+06	7.11189e+07	1.44049e+09	61.9156	240.115	1085.07	5310.08	27295.9	145436	796819	-0.94799	86.2659	85.824	530.842	1136.85
CHEMBL3218241	C1CCC(NC2CCC3(CC2)OOC2(OO3)C3CC4CC(C3)CC2C4)CC1	0.4	1	P. falciparum (3D7)	0.512493	Drug-sensitive	0.521358	Training	32	45.62	167.42	617.444	2542.86	10894.3	48385.4	220364	20.56	112.376	289.579	1112.11	3968.07	15441	60777.6	4.786	99.3863	120.231	631.672	1472.17	5739.35	17439.6	48.95	425.939	2925.62	24672.6	214339	1.93486e+06	1.7829e+07	44.5454	160.887	581.823	2326.56	9703.01	41856.1	184973	-1.12951	98.1626	76.3565	594.643	1131.91
CHEMBL3218232	C1CN(C2CCC3(CC2)OOC2(OO3)C3CC4CC(C3)CC2C4)CCO1	0.4	1	P. falciparum (3D7)	0.512493	Drug-sensitive	0.521358	Training	31	43.79	162.184	600.46	2488.86	10738.2	48035.7	220226	19.96	110.166	284.377	1099.61	3943.59	15420.6	60911.1	4.104	96.91	116.687	626.2	1479.58	5803.51	17780	49.39	397.674	2670.25	22375.7	196172	1.79512e+06	1.67762e+07	46.7646	171.011	636.585	2597.06	11016	48192.6	215576	-1.09842	96.1838	76.4688	592.523	1152.35
CHEMBL1828815	O=C(CC1CCC2(CC1)OOC1(OO2)C2CC3CC(C2)CC1C3)N1CCN(C2CCNCC2)CC1	0.4	1	P. falciparum (3D7)	0.512493	Drug-sensitive	0.521358	Training	41	58.29	211.339	771.058	3125.93	13198	57763.9	259339	26.72	146.021	370.655	1417.49	4988.13	19173.2	74254	4.666	125.293	140.106	768.812	1716.88	6722.54	19847	72.5	750.322	8056.25	112066	1.71667e+06	2.77904e+07	4.62722e+08	66.1484	238.608	896.994	3671.4	15632.3	68624.9	308084	-1.54891	124.247	91.2796	726.204	1318.9
CHEMBL3218234	FC1(F)CCC(NC2CCC3(CC2)OOC2(OO3)C3CC4CC(C3)CC2C4)CC1	0.4	1	P. falciparum (3D7)	0.512493	Drug-sensitive	0.521358	Test	34	48.42	181.34	690.612	2916.98	12756.1	57479.9	264256	23.58	126.936	355.804	1413.29	5298.39	21243.8	85890.5	5.309	109.552	152.42	764.103	1941.35	7455.19	23525.5	48.95	435.939	2949.62	24770.6	214639	1.93588e+06	1.78322e+07	47.8406	176.351	661.58	2733.54	11730.9	51790	233101	-1.10007	108.204	100.505	689.554	1426.33
CHEMBL3218236	CN1CCC(NC2CCC3(CC2)OOC2(OO3)C3CC4CC(C3)CC2C4)CC1	0.4	1	P. falciparum (3D7)	0.512493	Drug-sensitive	0.521358	Training	33	46.95	173.159	642.469	2651.68	11358.1	50329.1	228417	20.4	115.931	296.582	1141.62	4053.11	15719.1	61619.7	4.113	103.026	122.773	653.647	1509.73	5886.27	17758.5	52.19	433.438	2961.32	24777.9	214735	1.93612e+06	1.78334e+07	50.0882	183.147	686.57	2822.09	12061.1	53089.2	238527	-1.2631	102.187	80.9872	616.594	1171.02
CHEMBL4747010	COc1cc2nc(Nc3ccncc3)nc(NC(C)c3ccccc3)c2cc1OC	0.4	1	P. falciparum (NF54)	0.579006	Drug-sensitive	0.521358	Training	33	46.15	154.606	522.027	1924.91	7385.67	29235.2	118375	6.87	95.3833	111.556	562.112	1201.57	4540.16	12481.2	3.521	91.5559	78.6396	471.624	804.559	3238.27	7616.64	81.19	569.142	3560.6	24979.8	179995	1.34331e+06	1.02751e+07	93.1047	366.004	1656.56	8050.2	40843.7	213523	1.14198e+06	-1.44577	90.1786	44.5393	435.632	548.091
CHEMBL4208197	C[C@H]1[C@H](OC(=O)CCC(=O)NCCCN(CCCCN(CCCNC(=O)CCC(=O)O[C@@H]2O[C@@H]3O[C@@]4(C)CC[C@H]5[C@H](C)CC[C@@H]([C@H]2C)[C@@]35OO4)C(=O)OC(C)(C)C)C(=O)OC(C)(C)C)O[C@@H]2O[C@@]3(C)CC[C@H]4[C@H](C)CC[C@@H]1[C@@]24OO3	0.4	1	P. falciparum (NF54)	0.579006	Drug-sensitive	0.521358	Training	87	124.42	446.948	1680.6	6945.98	29959.4	133709	612224	69.86	339.33	990.425	3792.84	14048	54764.8	216012	9.278	269.67	337.585	1786.8	4308.16	16832.1	52145.3	243.72	2760.38	36436.2	569341	9.40765e+06	1.59175e+08	2.71938e+09	147.963	532.762	2088.12	8882.16	39277.8	178303	824195	-3.29666	264.603	241.694	1607.63	3314.8
CHEMBL1450	O=C1C(O)=C([C@H]2CC[C@H](c3ccc(Cl)cc3)CC2)C(=O)c2ccccc21	0.4	1	P. falciparum (NF54)	0.579006	Drug-sensitive	0.521358	Test	29	41.73	144.333	511.065	1964.66	7865.95	32478.3	137178	17.73	108.543	255.006	1048.68	3588.13	14177.7	54454.5	4.785	86.2543	97.487	489.138	1030.25	3768.54	10265.7	54.37	1076.02	18613.3	346109	6.48257e+06	1.22375e+08	2.32613e+09	76.155	306.407	1432.85	7340.22	39795.9	224564	1.30563e+06	-1.00354	84.2597	55.7124	440.311	702.415
CHEMBL5202365	C[C@H]1[C@H](OC(=O)CCC(=O)NCCCNc2c3ccccc3[n+](C)c3[nH]c4ccccc4c23)O[C@@H]2O[C@@]3(C)CC[C@H]4[C@H](C)CC[C@@H]1[C@@]24OO3	0.42	1	P. falciparum (K1)	0.610256	Drug-resistant	0.48452	Training	56	79.33	284.798	1039.29	4186.59	17678	77612.2	350956	27.75	198.345	430.162	1826.55	6074.36	24157.5	92248.9	7.315	173.109	200.964	1082.83	2493.63	9796.82	29783.5	125.07	1285.83	14538.5	208701	3.28879e+06	5.43425e+07	9.17516e+08	115.537	434.889	1819.6	8272.16	39413.1	194375	984857	-1.20536	170.419	138.944	1011.33	1977.7
CHEMBL575286	Oc1ccc(Nc2ccnc3cc(Cl)ccc23)cc1CN1CCN(c2nccs2)CC1	0.42	1	P. falciparum (K1)	0.610256	Drug-resistant	0.48452	Training	35	46.94	164.944	551.663	2058.8	7882.6	31161.2	125464	7.66	103.84	124.688	603.168	1281.64	4639.52	12401.4	4.366	99.8625	95.3871	531.113	977.647	3723.29	9133.45	92.76	1151.51	16179.5	269164	4.80574e+06	8.94293e+07	1.70735e+09	102.098	420.439	2010.46	10394.5	56464.5	317732	1.8366e+06	-1.48425	98.2288	48.7503	471.03	585.729
CHEMBL3628223	CS(=O)(=O)c1ccc(-c2cnn3ccc(-c4cccc(S(=O)(=O)C5CC5)c4)nc23)cc1	0.42	1	P. falciparum (NF54)	0.579006	Drug-sensitive	0.521358	Training	35	43.82	172.637	618.773	2499.43	10423.3	44930.7	197772	16.14	146.842	417.895	2159.99	9746	49457.4	249951	3.117	110.431	132.855	690.065	1593.61	5997.22	17542.5	115.23	1786.33	30667	576625	1.11133e+07	2.16647e+08	4.2492e+09	93.311	373.329	1746.29	8850.57	47000.2	257411	1.44128e+06	-1.00395	108.206	101.393	652.47	1344.11
CHEMBL4649202	O=c1c2cc(OCc3ccc(OC(F)(F)F)cc3)ccc2[nH]c2cc(F)cc(F)c12	0.42	1	P. falciparum (Dd2)	0.399461	Drug-resistant	0.48452	Test	33	45.86	161.797	582.336	2267.14	9116.68	37579.6	157782	14.54	119.441	233.704	1061.62	3350.78	13656.3	51750.9	5.469	99.6013	131.618	612.515	1407.96	5034.91	14382.4	51.32	599.24	6845.98	100740	1.60619e+06	2.66835e+07	4.51389e+08	85.7749	326.19	1462.99	7068.73	35546.5	183395	964123	-0.836286	98.2131	79.755	533.355	917.131
CHEMBL4640537	CCCCN(CCCC)CCCOc1ccc2c(=O)c3c(Cl)c(Cl)ccc3[nH]c2c1	0.43	1	P. falciparum (7G8)	0.323077	Drug-resistant	0.48452	Training	32	46.48	153.855	524.177	1943.54	7520.32	30085.5	123467	13.88	102.286	164.776	681.737	1723.28	6174.56	18874.3	7.51	89.5028	105.668	490.673	1041.41	3724.69	10244.9	45.33	548.143	6555.42	98978	1.59573e+06	2.66206e+07	4.5101e+08	83.8132	334.637	1598.5	8449.49	47646.8	280957	1.7113e+06	-1.2363	86.2024	46.9534	421.049	590.694
CHEMBL4643264	O=c1c2ccc(Oc3ccc(OC(F)(F)F)cc3)cc2[nH]c2cccc(F)c12	0.43	1	P. falciparum (7G8)	0.323077	Drug-resistant	0.48452	Training	31	42.94	151.522	543.663	2116.11	8520.65	35214.9	148349	11.88	109.839	205.91	975.166	3091.79	12867.8	49348.9	5.164	93.5013	121.932	572.965	1316.61	4739.7	13588.3	51.32	593.24	6853.83	100833	1.60703e+06	2.66893e+07	4.51428e+08	80.8751	308.287	1379.45	6634.83	33193.1	170400	891826	-0.774055	92.1754	73.6384	503.062	863.246
CHEMBL361497	C[C@H]1[C@H](OC(=O)CCC(=O)O)O[C@@H]2O[C@@]3(C)CC[C@H]4[C@H](C)CC[C@@H]1[C@@]24OO3	0.44	1	P. falciparum (Dd2)	0.399461	Drug-resistant	0.48452	Training	30	42.79	157.378	599.872	2520.42	11055	50248.7	234555	25.25	121.36	364.449	1411.89	5324.42	21052.2	84334.1	2.303	95.7398	112.396	630.476	1490.89	5985.96	18600	100.52	1341.6	20651.1	363201	6.68473e+06	1.25973e+08	2.40853e+09	48.1291	177.502	689.986	2934.16	12978.4	58955.4	272676	-1.13661	94.2847	89.394	596.656	1292
CHEMBL1082723	C[C@H]1Cc2c([nH]c3cc(Cl)c(F)cc23)[C@@]2(N1)C(=O)Nc1ccc(Cl)cc12	0.44	1	P. falciparum (Dd2)	0.399461	Drug-resistant	0.48452	Test	30	43.05	158.105	593.111	2428.04	10403	46279	212211	14.12	114.902	243.652	1075.4	3605.21	14939.5	59765.1	3.982	98.484	119.156	640.628	1474.21	5831.47	17548.6	56.92	656.768	7397.76	105709	1.65524e+06	2.72652e+07	4.59865e+08	78.2007	330.784	1632.62	8796.16	50006.6	295059	1.78851e+06	-0.899272	96.1737	84.7974	587.12	1212.29
CHEMBL5202365	C[C@H]1[C@H](OC(=O)CCC(=O)NCCCNc2c3ccccc3[n+](C)c3[nH]c4ccccc4c23)O[C@@H]2O[C@@]3(C)CC[C@H]4[C@H](C)CC[C@@H]1[C@@]24OO3	0.45	1	P. falciparum (NF54)	0.579006	Drug-sensitive	0.521358	Training	56	79.33	284.798	1039.29	4186.59	17678	77612.2	350956	27.75	198.345	430.162	1826.55	6074.36	24157.5	92248.9	7.315	173.109	200.964	1082.83	2493.63	9796.82	29783.5	125.07	1285.83	14538.5	208701	3.28879e+06	5.43425e+07	9.17516e+08	115.537	434.889	1819.6	8272.16	39413.1	194375	984857	-1.20536	170.419	138.944	1011.33	1977.7
CHEMBL4632695	COc1cc2[nH]c3cc(OCc4ccc(C(F)(F)F)cc4)ccc3c(=O)c2cc1Cl	0.45	1	P. falciparum (7G8)	0.323077	Drug-resistant	0.48452	Training	33	46.39	163.383	589.371	2311.51	9413.73	39442.1	168699	13.76	117.777	224.629	1038.9	3297.39	13621.9	52183.7	5.853	100.115	133.407	630.647	1498.23	5467.8	16215.7	51.32	599.24	6804.45	100386	1.60347e+06	2.66646e+07	4.51261e+08	90.4604	362.913	1712.06	8748.62	46977.8	261434	1.49609e+06	-0.986977	98.2098	79.0616	545.662	973.798
CHEMBL2387271	CC(=O)N1CCN(c2ccc(CN(C(=O)/C=C/c3ccc(C(F)(F)F)cc3)[C@@H](Cc3ccccc3)C(=O)N3CCN(Cc4ccc(N(C)CCO)cc4)CC3)cc2)CC1	0.46	1	P. falciparum (K1)	0.610256	Drug-resistant	0.48452	Training	64	90.6	306.604	1065.06	4017.28	15763.4	63748.4	263506	32.13	217.374	453.52	1891.21	6147.23	24117.6	90972.4	8.995	181.694	200.766	1011.5	2102.08	7723.61	20853.6	90.88	1482.4	23908.8	432958	7.94796e+06	1.47211e+08	2.74593e+09	166.675	632.049	2762.9	12965.8	63465.3	319624	1.64374e+06	-2.83993	178.452	106.206	888.916	1286.37
CHEMBL129788	CC1(C)N=C(N)N=C(N)N1OCCCOc1cc(Cl)c(Cl)cc1Cl	0.46	1	P. falciparum (3D7)	0.512493	Drug-sensitive	0.521358	Test	25	35.15	123.811	443.289	1752.87	7179.73	30372.5	131496	14.48	86.0392	191.864	713.709	2200.03	7831.35	27075.8	3.43	74.987	89.3796	458.828	1008.14	3850.81	10900.4	98.46	1677.51	37456	942909	2.43975e+07	6.35729e+08	1.65948e+10	68.5591	299.094	1540.97	8692.48	51710.4	318362	2.00678e+06	-1.08829	72.2018	58.6811	395.002	723.991
CHEMBL160	C/C=C/C[C@@H](C)[C@@H](O)[C@H]1C(=O)N[C@@H](CC)C(=O)N(C)CC(=O)N(C)[C@@H](CC(C)C)C(=O)N[C@@H](C(C)C)C(=O)N(C)[C@@H](CC(C)C)C(=O)N[C@@H](C)C(=O)N[C@H](C)C(=O)N(C)[C@@H](CC(C)C)C(=O)N(C)[C@@H](CC(C)C)C(=O)N(C)[C@@H](C(C)C)C(=O)N1C	0.47	1	P. falciparum (W2)	0.480579	Drug-resistant	0.48452	Training	85	121.25	416.14	1507.87	5868.76	23649.9	97666	410554	73.74	340.944	986.674	3663.04	13244.6	50298.3	193060	3.512	250.308	225.645	1357.12	2397.54	9356.97	22158.8	278.8	4170.42	66880.6	1.15111e+06	2.01818e+07	3.57172e+08	6.36103e+09	177.165	642.686	2647.87	11668	53487.5	251911	1.21017e+06	-4.17611	242.927	194.861	1257.96	2233.16
CHEMBL4634780	O=c1c2cc(OCc3ccc(C(F)(F)F)cc3)ccc2[nH]c2cc(F)cc(F)c12	0.48	1	P. falciparum (7G8)	0.323077	Drug-resistant	0.48452	Training	32	44.53	158.034	572.509	2249.16	9161.49	38385.5	164278	13.5	116.425	224.886	1039.3	3303.64	13632.5	52239.9	5.638	97.7469	133.14	619.219	1485.08	5396.35	16119	42.09	554.643	6552.48	99006	1.59572e+06	2.66207e+07	4.5101e+08	83.5045	320.198	1445.3	7023.87	35553.8	184807	979409	-0.832096	96.2312	80.5769	536.309	978.748
CHEMBL361497	C[C@H]1[C@H](OC(=O)CCC(=O)O)O[C@@H]2O[C@@]3(C)CC[C@H]4[C@H](C)CC[C@@H]1[C@@]24OO3	0.5	1	P. falciparum (K1)	0.610256	Drug-resistant	0.48452	Training	30	42.79	157.378	599.872	2520.42	11055	50248.7	234555	25.25	121.36	364.449	1411.89	5324.42	21052.2	84334.1	2.303	95.7398	112.396	630.476	1490.89	5985.96	18600	100.52	1341.6	20651.1	363201	6.68473e+06	1.25973e+08	2.40853e+09	48.1291	177.502	689.986	2934.16	12978.4	58955.4	272676	-1.13661	94.2847	89.394	596.656	1292
CHEMBL4648465	C[C@H]1[C@@H](CCOP(=O)(OCC[C@H]2O[C@@H]3O[C@]4(C)CC[C@H]5[C@H](C)CC[C@@H]([C@H]2C)[C@@]35OO4)Oc2ccccc2)O[C@@H]2O[C@]3(C)CC[C@H]4[C@H](C)CC[C@@H]1[C@@]24OO3	0.5	1	P. falciparum (K1)	0.610256	Drug-resistant	0.48452	Test	61	82.14	316.873	1167.92	4924.5	21538.7	98224.6	460068	36.02	220.816	573.132	2301.18	8398.47	33646	135355	8.473	197.793	255.268	1354.38	3339.92	13154.6	41371.2	128.41	1214.84	12964	193756	3.36856e+06	6.30731e+07	1.21886e+09	96.3637	364.6	1413.97	6024.26	26734.4	122339	572291	-2.13305	194.337	183.347	1270.45	2762.77
CHEMBL1450	O=C1C(O)=C([C@H]2CC[C@H](c3ccc(Cl)cc3)CC2)C(=O)c2ccccc21	0.5	1	P. falciparum (K1)	0.610256	Drug-resistant	0.48452	Training	29	41.73	144.333	511.065	1964.66	7865.95	32478.3	137178	17.73	108.543	255.006	1048.68	3588.13	14177.7	54454.5	4.785	86.2543	97.487	489.138	1030.25	3768.54	10265.7	54.37	1076.02	18613.3	346109	6.48257e+06	1.22375e+08	2.32613e+09	76.155	306.407	1432.85	7340.22	39795.9	224564	1.30563e+06	-1.00354	84.2597	55.7124	440.311	702.415
CHEMBL3581497	CCOC(=O)c1cnc(Oc2ccc3c(c2)B(O)OC3)cn1	0.5	1	P. falciparum (W2)	0.480579	Drug-resistant	0.48452	Training	24	29.18	106.624	336.144	1237.98	4613.3	17900.2	70609.8	9.21	77.7053	131.054	570.714	1601.31	6075.23	20583.7	1.681	67.528	56.9634	347.36	605.413	2387.93	5721.02	90.77	1060.58	15594.4	272913	5.09449e+06	9.77142e+07	1.89847e+09	57.6414	225.033	984.377	4633.06	22739	114810	591511	-0.933589	66.2122	36.5015	321.154	435.892
CHEMBL3581499	CC(C)COC(=O)c1cnc(Oc2ccc3c(c2)B(O)OC3)cn1	0.5	1	P. falciparum (W2)	0.480579	Drug-resistant	0.48452	Training	26	32.26	117.367	377.168	1397.57	5231.16	20280.6	79740.8	10.57	84.6301	149.923	630.108	1778.41	6611.83	22195.6	2.336	73.835	69.1756	388.637	704.338	2673.86	6444.52	90.77	1066.58	15600.4	272939	5.09458e+06	9.77146e+07	1.89848e+09	60.6812	235.248	1026.34	4810.93	23496.1	118034	605230	-1.03069	72.221	41.9453	346.306	471.565
CHEMBL1828819	CN1CCN(C2CCN(C(=O)C[C@H]3CC[C@]4(CC3)OO[C@]3(O4)C4CC5CC(C4)CC3C5)CC2)CC1	0.5	1	P. falciparum (3D7)	0.512493	Drug-sensitive	0.521358	Test	41	59.76	215.5	797.874	3243.92	13756.5	60382.8	272010	27.12	148.181	381.519	1451.92	5134.66	19773.8	77083.3	4.779	127.313	147.389	789.004	1786.45	6927.58	20637.3	54.48	598.268	6742.81	100629	1.6143e+06	2.68544e+07	4.54022e+08	68.2002	249.172	956.785	3989.55	17294.7	77166.9	351553	-1.5446	126.209	95.5397	736.972	1347.33
CHEMBL1082723	C[C@H]1Cc2c([nH]c3cc(Cl)c(F)cc23)[C@@]2(N1)C(=O)Nc1ccc(Cl)cc12	0.5	1	P. falciparum (NF54)	0.579006	Drug-sensitive	0.521358	Training	30	43.05	158.105	593.111	2428.04	10403	46279	212211	14.12	114.902	243.652	1075.4	3605.21	14939.5	59765.1	3.982	98.484	119.156	640.628	1474.21	5831.47	17548.6	56.92	656.768	7397.76	105709	1.65524e+06	2.72652e+07	4.59865e+08	78.2007	330.784	1632.62	8796.16	50006.6	295059	1.78851e+06	-0.899272	96.1737	84.7974	587.12	1212.29
CHEMBL578741	Nc1ccc(-c2nc3ccc(-c4nc5ccc(N)cc5[nH]4)cc3[nH]2)cc1	0.52	1	P. falciparum (7G8)	0.323077	Drug-resistant	0.48452	Training	30	41.64	145.828	507.073	1913.03	7471.98	29994.2	122804	3.1	90.965	95.5697	539.629	1110.26	4333.18	11730.6	1.744	89.4927	73.9682	468.91	796.938	3229.88	7592.97	109.4	1857.56	39160.9	957589	2.44679e+07	6.34292e+08	1.65184e+10	88.1294	362.821	1722.6	8791.6	46819.2	256485	1.43399e+06	-1.40032	88.2576	50.1699	442.105	608.622
CHEMBL123	Cc1c2ccncc2c(C)c2c1[nH]c1ccccc12	0.52	1	P. falciparum (W2)	0.480579	Drug-resistant	0.48452	Training	22	30.74	108.984	384.632	1487.97	6020.84	25261.4	108880	1.83	67.7849	60.8153	392.882	759.859	3190.06	8599.43	3.618	67.1158	79.432	408.615	933.937	3562.4	10566	28.68	273.738	1787.08	14285.5	114901	952429	8.01913e+06	62.4205	246.764	1140.08	5676.87	29512.4	157968	864221	-0.780191	66.0711	42.4528	359.781	589.068
CHEMBL3355639	CS(=O)(=O)c1ccc(-c2cnc3ccc(-c4cccc(S(=O)(=O)C5CC5)c4)nn23)cc1	0.53	1	P. falciparum (K1)	0.610256	Drug-resistant	0.48452	Test	35	43.82	172.637	618.593	2497.94	10399.7	44747.3	196523	16.14	146.842	417.895	2159.99	9746	49457.4	249951	3.206	110.5	132.753	688.714	1582.93	5951.59	17331	115.23	1786.33	30671.4	576646	1.11134e+07	2.16648e+08	4.24921e+09	91.9599	369.315	1717.94	8645.26	45570.6	247818	1.37863e+06	-0.990977	108.203	101.472	652.367	1342.77
CHEMBL4645747	O=c1c2ccc(OCc3ccccc3)cc2[nH]c2cc(F)cc(F)c12	0.54	1	P. falciparum (7G8)	0.323077	Drug-resistant	0.48452	Training	28	38.87	134.022	463.065	1737.9	6763.65	27110.7	111164	8.29	93.1219	133.273	629.996	1517.67	5695.71	17009.7	4.713	81.4906	92.3642	451.663	927.798	3359.72	8972.71	42.09	538.643	6522.48	98874	1.59534e+06	2.66194e+07	4.51006e+08	77.0599	294.17	1312.93	6320.37	31744.4	163921	863884	-0.892717	80.2137	49.7083	404.653	591.519
CHEMBL160	C/C=C/C[C@@H](C)[C@@H](O)[C@H]1C(=O)N[C@@H](CC)C(=O)N(C)CC(=O)N(C)[C@@H](CC(C)C)C(=O)N[C@@H](C(C)C)C(=O)N(C)[C@@H](CC(C)C)C(=O)N[C@@H](C)C(=O)N[C@H](C)C(=O)N(C)[C@@H](CC(C)C)C(=O)N(C)[C@@H](CC(C)C)C(=O)N(C)[C@@H](C(C)C)C(=O)N1C	0.56	1	P. falciparum (7G8)	0.323077	Drug-resistant	0.48452	Training	85	121.25	416.14	1507.87	5868.76	23649.9	97666	410554	73.74	340.944	986.674	3663.04	13244.6	50298.3	193060	3.512	250.308	225.645	1357.12	2397.54	9356.97	22158.8	278.8	4170.42	66880.6	1.15111e+06	2.01818e+07	3.57172e+08	6.36103e+09	177.165	642.686	2647.87	11668	53487.5	251911	1.21017e+06	-4.17611	242.927	194.861	1257.96	2233.16
CHEMBL65	CC[C@@]1(O)C(=O)OCc2c1cc1n(c2=O)Cc2cc3ccccc3nc2-1	0.56	1	P. falciparum (W2)	0.480579	Drug-resistant	0.48452	Training	30	42.16	153.437	566.126	2293.8	9743.89	42929.8	194295	14.89	115.436	254.093	1131.48	3896.01	16264.7	65278.4	1.829	96.525	97.4339	591.049	1256.3	5086.44	14602.1	81.42	1219.8	19682.8	355039	6.59085e+06	1.24218e+08	2.36388e+09	74.864	297.291	1354	6668.47	34414.9	183437	1.00153e+06	-0.937301	94.2679	79.5746	569.187	1134.8
CHEMBL1448	O=C(Nc1ccc([N+](=O)[O-])cc1Cl)c1cc(Cl)ccc1O	0.56	1	P. falciparum (W2)	0.480579	Drug-resistant	0.48452	Test	22	29.66	104.175	362.101	1367.81	5331.94	21307.8	86643.9	11.03	79.2593	157.673	648.698	1910.31	7028.08	23732.9	3.723	64.0391	78.6832	362.806	780.09	2710.7	7222.13	92.47	1741.69	34171.6	714258	1.53254e+07	3.35491e+08	7.46834e+09	66.5895	284.245	1430.4	7835.94	45181.3	269667	1.64991e+06	-0.239945	62.351	49.4687	315.58	527.622
CHEMBL123	Cc1c2ccncc2c(C)c2c1[nH]c1ccccc12	0.56	1	P. falciparum (3D7)	0.512493	Drug-sensitive	0.521358	Training	22	30.74	108.984	384.632	1487.97	6020.84	25261.4	108880	1.83	67.7849	60.8153	392.882	759.859	3190.06	8599.43	3.618	67.1158	79.432	408.615	933.937	3562.4	10566	28.68	273.738	1787.08	14285.5	114901	952429	8.01913e+06	62.4205	246.764	1140.08	5676.87	29512.4	157968	864221	-0.780191	66.0711	42.4528	359.781	589.068
CHEMBL58	O=C1c2c(O)ccc(O)c2C(=O)c2c(NCCNCCO)ccc(NCCNCCO)c21	0.59	1	P. falciparum (3D7)	0.512493	Drug-sensitive	0.521358	Training	34	48.44	161.184	551.744	2065.44	8118.83	33190	139951	18.76	114.898	235.445	966.133	3131.41	12374.1	47217.5	1.59	93.1675	79.4162	492.57	949.517	3802.68	10453.4	163.18	2601.22	45759.4	869063	1.69124e+07	3.32814e+08	6.5889e+09	91.1794	339.492	1485.87	7088.33	35689.8	186699	1.0055e+06	-2.36591	92.7909	50.44	471.896	730.176
CHEMBL468935	Nc1cccc(-c2csc(NC(=O)CCCCCCC(=O)NO)n2)c1	0.6	1	P. falciparum (Dd2)	0.399461	Drug-resistant	0.48452	Training	26	32.58	112.342	356.761	1280.39	4658.67	17511.8	66843.9	13.08	83.6694	162.429	647.793	1904.56	6882.8	23078	1.122	67.8131	46.465	304.612	440.227	1778.94	3718.38	145.58	2604.98	53426.6	1.21319e+06	2.90304e+07	7.17678e+08	1.81145e+10	65.1396	253.336	1133.39	5506.43	28121.7	148544	804176	-1.46504	66.3644	28.1335	286.478	311.153
CHEMBL468935	Nc1cccc(-c2csc(NC(=O)CCCCCCC(=O)NO)n2)c1	0.6	1	P. falciparum (FCB)	0.649573	Drug-resistant	0.48452	Test	26	32.58	112.342	356.761	1280.39	4658.67	17511.8	66843.9	13.08	83.6694	162.429	647.793	1904.56	6882.8	23078	1.122	67.8131	46.465	304.612	440.227	1778.94	3718.38	145.58	2604.98	53426.6	1.21319e+06	2.90304e+07	7.17678e+08	1.81145e+10	65.1396	253.336	1133.39	5506.43	28121.7	148544	804176	-1.46504	66.3644	28.1335	286.478	311.153
CHEMBL4205524	C[C@H]1[C@H](OC(=O)CCC(=O)NCCCN(CCCCCCCN(CCCNC(=O)CCC(=O)O[C@@H]2O[C@@H]3O[C@@]4(C)CC[C@H]5[C@H](C)CC[C@@H]([C@H]2C)[C@@]35OO4)C(=O)CCC(=O)O[C@@H]2O[C@@H]3O[C@@]4(C)CC[C@H]5[C@H](C)CC[C@@H]([C@H]2C)[C@@]35OO4)C(=O)CCC(=O)O[C@@H]2O[C@@H]3O[C@@]4(C)CC[C@H]5[C@H](C)CC[C@@H]([C@H]2C)[C@@]35OO4)O[C@@H]2O[C@@]3(C)CC[C@H]4[C@H](C)CC[C@@H]1[C@@]24OO3	0.6	1	P. falciparum (K1)	0.610256	Drug-resistant	0.48452	Training	136	194.64	706.124	2644.65	10944.8	47413	213251	986493	108.36	530.704	1527.19	5879.83	21880.8	86128.8	343691	12.176	425.862	480.623	2727.56	6266.15	25190.1	77007.5	351.7	3923.11	50137.6	772014	1.26438e+07	2.12868e+08	3.62606e+09	220.483	800.661	3080.29	12940.7	56675.4	255587	1.17642e+06	-4.82052	419.006	366.184	2581.59	5333.09
CHEMBL4205016	C[C@H]1[C@H](OC(=O)CCC(=O)NCCCN(CCCCCCN(CCCNC(=O)CCC(=O)O[C@@H]2O[C@@H]3O[C@@]4(C)CC[C@H]5[C@H](C)CC[C@@H]([C@H]2C)[C@@]35OO4)C(=O)CCC(=O)O[C@@H]2O[C@@H]3O[C@@]4(C)CC[C@H]5[C@H](C)CC[C@@H]([C@H]2C)[C@@]35OO4)C(=O)CCC(=O)O[C@@H]2O[C@@H]3O[C@@]4(C)CC[C@H]5[C@H](C)CC[C@@H]([C@H]2C)[C@@]35OO4)O[C@@H]2O[C@@]3(C)CC[C@H]4[C@H](C)CC[C@@H]1[C@@]24OO3	0.6	1	P. falciparum (K1)	0.610256	Drug-resistant	0.48452	Training	135	193.1	701.752	2631.75	10904.7	47285	212835	985126	107.68	528.242	1522.8	5868.07	21853.9	86060.6	343523	11.818	423.734	478.429	2720.01	6254.48	25158	76947.5	351.7	3921.11	50137.6	772008	1.26438e+07	2.12868e+08	3.62606e+09	219.049	796.606	3068.75	12905.8	56567.4	255246	1.17534e+06	-4.76746	417.003	366.502	2575.56	5334.68
CHEMBL4217237	C[C@H]1[C@H](OC(=O)CCC(=O)NCCCN(CCCCCCCCN(CCCNC(=O)CCC(=O)O[C@@H]2O[C@@H]3O[C@@]4(C)CC[C@H]5[C@H](C)CC[C@@H]([C@H]2C)[C@@]35OO4)C(=O)CCC(=O)O[C@@H]2O[C@@H]3O[C@@]4(C)CC[C@H]5[C@H](C)CC[C@@H]([C@H]2C)[C@@]35OO4)C(=O)CCC(=O)O[C@@H]2O[C@@H]3O[C@@]4(C)CC[C@H]5[C@H](C)CC[C@@H]([C@H]2C)[C@@]35OO4)O[C@@H]2O[C@@]3(C)CC[C@H]4[C@H](C)CC[C@@H]1[C@@]24OO3	0.6	1	P. falciparum (K1)	0.610256	Drug-resistant	0.48452	Training	137	196.18	710.495	2657.54	10984.9	47540.9	213666	987860	109.04	533.167	1531.59	5891.59	21907.6	86196.9	343858	12.534	427.991	482.817	2735.12	6277.81	25222.1	77067.5	351.7	3925.11	50137.6	772020	1.26438e+07	2.12868e+08	3.62606e+09	221.916	804.716	3091.84	12975.5	56783.4	255927	1.17751e+06	-4.87358	421.009	365.865	2587.63	5331.49
CHEMBL1082723	C[C@H]1Cc2c([nH]c3cc(Cl)c(F)cc23)[C@@]2(N1)C(=O)Nc1ccc(Cl)cc12	0.6	1	P. falciparum (K1)	0.610256	Drug-resistant	0.48452	Test	30	43.05	158.105	593.111	2428.04	10403	46279	212211	14.12	114.902	243.652	1075.4	3605.21	14939.5	59765.1	3.982	98.484	119.156	640.628	1474.21	5831.47	17548.6	56.92	656.768	7397.76	105709	1.65524e+06	2.72652e+07	4.59865e+08	78.2007	330.784	1632.62	8796.16	50006.6	295059	1.78851e+06	-0.899272	96.1737	84.7974	587.12	1212.29
CHEMBL5192558	C[C@H]1[C@H](Nc2ccc(F)cc2)O[C@@H]2O[C@]3(C)CC[C@H]4[C@H](C)CC[C@@H]1[C@@]24OO3	0.6	1	P. falciparum (K1)	0.610256	Drug-resistant	0.48452	Training	31	44.28	163.493	619.786	2597.57	11370.3	51587.1	240334	17.67	111.974	282.584	1146.4	4119.62	16529.1	66189.1	4.521	99.8328	127.443	670.401	1615.12	6345.32	19653.4	48.95	383.343	2361.72	18035	143869	1.21284e+06	1.0586e+07	55.2096	208.685	846.908	3753.15	17334.7	82390.7	399592	-1.1386	98.1864	88.3417	620.54	1298.23
CHEMBL3218239	FC1(F)CCN(C2CCC3(CC2)OOC2(OO3)C3CC4CC(C3)CC2C4)CC1	0.6	1	P. falciparum (3D7)	0.512493	Drug-sensitive	0.521358	Training	33	46.81	176.757	676.404	2873.76	12641.4	57287.2	264709	22.62	124.171	347.8	1393.61	5250.1	21156.2	85808.5	5.343	107.393	153.286	762.493	1971.5	7540.68	23961.3	40.16	365.078	2442.29	21140.6	189059	1.75489e+06	1.65464e+07	48.093	178.38	678.719	2834.1	12296.5	54900.8	249936	-0.995183	106.187	101.058	687.283	1449.35
CHEMBL3218238	C1CCN(C2CCC3(CC2)OOC2(OO3)C3CC4CC(C3)CC2C4)CC1	0.6	1	P. falciparum (3D7)	0.512493	Drug-sensitive	0.521358	Training	31	44.01	162.838	603.236	2499.64	10779.6	48192.8	220820	19.6	109.611	281.574	1092.42	3919.77	15353.4	60703.4	4.82	97.2269	121.098	629.933	1504.34	5835.1	17935.4	40.16	355.078	2418.29	21042.6	188759	1.75388e+06	1.65431e+07	44.7978	162.917	598.963	2427.29	10257.9	44817.4	200490	-1.02468	96.1404	76.8295	591.995	1152.81
CHEMBL4205016	C[C@H]1[C@H](OC(=O)CCC(=O)NCCCN(CCCCCCN(CCCNC(=O)CCC(=O)O[C@@H]2O[C@@H]3O[C@@]4(C)CC[C@H]5[C@H](C)CC[C@@H]([C@H]2C)[C@@]35OO4)C(=O)CCC(=O)O[C@@H]2O[C@@H]3O[C@@]4(C)CC[C@H]5[C@H](C)CC[C@@H]([C@H]2C)[C@@]35OO4)C(=O)CCC(=O)O[C@@H]2O[C@@H]3O[C@@]4(C)CC[C@H]5[C@H](C)CC[C@@H]([C@H]2C)[C@@]35OO4)O[C@@H]2O[C@@]3(C)CC[C@H]4[C@H](C)CC[C@@H]1[C@@]24OO3	0.6	1	P. falciparum (NF54)	0.579006	Drug-sensitive	0.521358	Test	135	193.1	701.752	2631.75	10904.7	47285	212835	985126	107.68	528.242	1522.8	5868.07	21853.9	86060.6	343523	11.818	423.734	478.429	2720.01	6254.48	25158	76947.5	351.7	3921.11	50137.6	772008	1.26438e+07	2.12868e+08	3.62606e+09	219.049	796.606	3068.75	12905.8	56567.4	255246	1.17534e+06	-4.76746	417.003	366.502	2575.56	5334.68
CHEMBL4217759	C[C@H]1[C@H](OC(=O)CCC(=O)NCCCN(CCCCCCCCCCN(CCCNC(=O)CCC(=O)O[C@@H]2O[C@@H]3O[C@@]4(C)CC[C@H]5[C@H](C)CC[C@@H]([C@H]2C)[C@@]35OO4)C(=O)CCC(=O)O[C@@H]2O[C@@H]3O[C@@]4(C)CC[C@H]5[C@H](C)CC[C@@H]([C@H]2C)[C@@]35OO4)C(=O)CCC(=O)O[C@@H]2O[C@@H]3O[C@@]4(C)CC[C@H]5[C@H](C)CC[C@@H]([C@H]2C)[C@@]35OO4)O[C@@H]2O[C@@]3(C)CC[C@H]4[C@H](C)CC[C@@H]1[C@@]24OO3	0.6	1	P. falciparum (NF54)	0.579006	Drug-sensitive	0.521358	Training	139	199.26	719.238	2683.32	11065	47796.7	214497	990594	110.4	538.092	1540.38	5915.12	21961.3	86333.2	344193	13.25	432.247	487.205	2750.23	6301.14	25286.2	77187.5	351.7	3929.11	50137.6	772032	1.26438e+07	2.12868e+08	3.62606e+09	224.784	812.827	3114.94	13045.3	56999.4	256608	1.17968e+06	-4.97969	425.014	365.228	2599.69	5328.3
CHEMBL4213779	C[C@H]1[C@H](OC(=O)CCC(=O)NCCCN(CCCCCCCN(CCCNC(=O)CCC(=O)O[C@@H]2O[C@@H]3O[C@@]4(C)CC[C@H]5[C@H](C)CC[C@@H]([C@H]2C)[C@@]35OO4)C(=O)OC(C)(C)C)C(=O)OC(C)(C)C)O[C@@H]2O[C@@]3(C)CC[C@H]4[C@H](C)CC[C@@H]1[C@@]24OO3	0.6	1	P. falciparum (NF54)	0.579006	Drug-sensitive	0.521358	Training	90	129.04	460.062	1719.28	7066.23	30343.2	134955	616325	71.9	346.717	1003.61	3828.12	14128.5	54969.2	216514	10.352	276.054	344.166	1809.46	4343.15	16928.1	52325.1	243.72	2766.38	36436.2	569359	9.40765e+06	1.59175e+08	2.71938e+09	152.264	544.927	2122.76	8986.82	39601.7	179322	827429	-3.45583	270.611	240.739	1625.73	3310.01
CHEMBL4644592	COc1cc(F)c2c(=O)c3ccc(Nc4ccc(OC(F)(F)F)cc4)cc3[nH]c2c1	0.6	1	P. falciparum (7G8)	0.323077	Drug-resistant	0.48452	Training	33	45.81	161.637	581.21	2265.52	9127.68	37703.7	158616	12.68	116.159	214.078	1007.3	3143.61	13020.7	49597.4	4.81	99.3107	125.583	605.546	1364.62	4952	14040	63.35	671.6	7375.66	104387	1.63165e+06	2.68623e+07	4.52656e+08	86.4182	329.732	1476.94	7110.81	35612.2	183024	958909	-1.00535	98.2111	78.1239	536.105	913.069
CHEMBL4634780	O=c1c2cc(OCc3ccc(C(F)(F)F)cc3)ccc2[nH]c2cc(F)cc(F)c12	0.6	1	P. falciparum (Dd2)	0.399461	Drug-resistant	0.48452	Test	32	44.53	158.034	572.509	2249.16	9161.49	38385.5	164278	13.5	116.425	224.886	1039.3	3303.64	13632.5	52239.9	5.638	97.7469	133.14	619.219	1485.08	5396.35	16119	42.09	554.643	6552.48	99006	1.59572e+06	2.66207e+07	4.5101e+08	83.5045	320.198	1445.3	7023.87	35553.8	184807	979409	-0.832096	96.2312	80.5769	536.309	978.748
CHEMBL269671	C[C@@H]1CC[C@H]2[C@@H](C)C(=O)O[C@@H]3O[C@@]4(C)CC[C@@H]1[C@]32OO4	0.6	1	P. falciparum (Dd2)	0.399461	Drug-resistant	0.48452	Training	23	32.81	125.075	489.756	2121.63	9570.73	44607.1	212738	18.23	93.9937	285.823	1140.23	4424.34	18037.9	74483.7	2.517	77.4334	101.163	549.973	1384.12	5523.51	17683.1	53.99	580.367	6882.56	101783	1.62795e+06	2.70591e+07	4.57725e+08	35.0137	132.824	521.839	2250.14	10106.2	46738	220601	-0.683117	76.1523	80.4931	521.933	1214.78
CHEMBL2334045	C[C@@H](NC[C@@H](O)[C@H](Cc1ccccc1)NC(=O)c1ccc(C(=O)N2CCN(C)CC2)cc1)c1ccccc1	0.6	1	P. falciparum (NF54)	0.579006	Drug-sensitive	0.521358	Training	41	58.38	193.367	656.65	2415.74	9235.45	36349.1	146031	18.34	131.924	256.044	1051.64	3183.78	11915.4	41547.2	5.07	112.684	103.87	562.156	993.766	3699.57	8721.44	84.91	1253.74	19754.2	354114	6.54843e+06	1.23064e+08	2.33555e+09	106.291	396.77	1702.06	7840.7	37687.9	186474	942782	-2.19521	110.366	51.6165	511.236	613.83
CHEMBL160	C/C=C/C[C@@H](C)[C@@H](O)[C@H]1C(=O)N[C@@H](CC)C(=O)N(C)CC(=O)N(C)[C@@H](CC(C)C)C(=O)N[C@@H](C(C)C)C(=O)N(C)[C@@H](CC(C)C)C(=O)N[C@@H](C)C(=O)N[C@H](C)C(=O)N(C)[C@@H](CC(C)C)C(=O)N(C)[C@@H](CC(C)C)C(=O)N(C)[C@@H](C(C)C)C(=O)N1C	0.63	1	P. falciparum (3D7)	0.512493	Drug-sensitive	0.521358	Training	85	121.25	416.14	1507.87	5868.76	23649.9	97666	410554	73.74	340.944	986.674	3663.04	13244.6	50298.3	193060	3.512	250.308	225.645	1357.12	2397.54	9356.97	22158.8	278.8	4170.42	66880.6	1.15111e+06	2.01818e+07	3.57172e+08	6.36103e+09	177.165	642.686	2647.87	11668	53487.5	251911	1.21017e+06	-4.17611	242.927	194.861	1257.96	2233.16
CHEMBL3585411	C[C@H]1[C@H](OC(=O)CCC(=O)NCCCNc2nc3ccccc3c3[nH]c4ccccc4c23)O[C@@H]2O[C@@]3(C)CC[C@H]4[C@H](C)CC[C@@H]1[C@@]24OO3	0.67	1	P. falciparum (K1)	0.610256	Drug-resistant	0.48452	Test	55	77.86	278.637	1013.25	4069.3	17132.9	75036.3	338675	27.35	194.185	421.698	1790.05	5960.11	23741.6	90819.2	6.093	168.981	182.793	1032.57	2271.66	9098.04	26997.1	133.03	1356.81	15121.3	213262	3.32443e+06	5.46219e+07	9.19716e+08	116.928	446.756	1912.63	8940.13	43995.5	225005	1.18645e+06	-2.03604	166.348	125.003	968.612	1807.78
CHEMBL575286	Oc1ccc(Nc2ccnc3cc(Cl)ccc23)cc1CN1CCN(c2nccs2)CC1	0.67	1	P. falciparum (3D7)	0.512493	Drug-sensitive	0.521358	Training	35	46.94	164.944	551.663	2058.8	7882.6	31161.2	125464	7.66	103.84	124.688	603.168	1281.64	4639.52	12401.4	4.366	99.8625	95.3871	531.113	977.647	3723.29	9133.45	92.76	1151.51	16179.5	269164	4.80574e+06	8.94293e+07	1.70735e+09	102.098	420.439	2010.46	10394.5	56464.5	317732	1.8366e+06	-1.48425	98.2288	48.7503	471.03	585.729
CHEMBL4632424	O=c1c2ccc(Oc3ccc(Cl)cc3)cc2[nH]c2cc(F)cc(F)c12	0.68	1	P. falciparum (7G8)	0.323077	Drug-resistant	0.48452	Training	28	39.01	136.51	479.082	1819.96	7141.4	28759.8	118164	8.7	96.233	143.138	664.931	1618.09	6002.52	17892.5	5.191	83.8923	102.974	484.137	1036.22	3681.17	9973.17	42.09	540.643	6542.33	99014.1	1.59628e+06	2.66255e+07	4.51046e+08	79.1076	316.852	1499.05	7713.03	41747.6	234174	1.35034e+06	-0.715584	82.1979	56.611	421.509	644.128
CHEMBL3581503	O=C(OC1CCCCC1)c1cnc(Oc2ccc3c(c2)B(O)OC3)cn1	0.7	1	P. falciparum (W2)	0.480579	Drug-resistant	0.48452	Training	29	36.88	132.482	424.755	1561.42	5827.66	22564.9	88841.7	12.61	94.0173	167.726	691.983	1961.79	7248.13	24396.9	2.601	81.6497	71.3384	416.081	727.403	2816.83	6705.51	90.77	1074.58	15614.2	273097	5.09548e+06	9.77208e+07	1.89852e+09	63.8758	245.366	1052.44	4883.04	23704.4	118684	607474	-1.0812	80.221	41.2476	382.429	485.685
CHEMBL1082723	C[C@H]1Cc2c([nH]c3cc(Cl)c(F)cc23)[C@@]2(N1)C(=O)Nc1ccc(Cl)cc12	0.7	1	P. falciparum (3D7)	0.512493	Drug-sensitive	0.521358	Test	30	43.05	158.105	593.111	2428.04	10403	46279	212211	14.12	114.902	243.652	1075.4	3605.21	14939.5	59765.1	3.982	98.484	119.156	640.628	1474.21	5831.47	17548.6	56.92	656.768	7397.76	105709	1.65524e+06	2.72652e+07	4.59865e+08	78.2007	330.784	1632.62	8796.16	50006.6	295059	1.78851e+06	-0.899272	96.1737	84.7974	587.12	1212.29
CHEMBL3218233	C1CCN(C2CCC3(CC2)OOC2(OO3)C3CC4CC(C3)CC2C4)C1	0.7	1	P. falciparum (3D7)	0.512493	Drug-sensitive	0.521358	Training	30	42.47	158.466	590.344	2459.56	10661.7	47868	220016	18.92	107.149	277.179	1080.66	3902.94	15319.3	60684.5	4.462	95.0987	118.904	622.379	1502.67	5816.3	17964.7	40.16	353.078	2418.29	21036.6	188769	1.75388e+06	1.65433e+07	43.3642	158.862	587.415	2392.4	10160	44593.7	200282	-0.971623	94.1377	77.1481	585.964	1164.41
CHEMBL3581500	CCCCOC(=O)c1cnc(Oc2ccc3c(c2)B(O)OC3)cn1	0.7	1	P. falciparum (3D7)	0.512493	Drug-sensitive	0.521358	Training	26	32.26	115.367	361.928	1318.15	4868.57	18726.3	73311.1	10.57	82.6301	139.843	594.239	1655.88	6215.35	20937	2.397	71.8614	61.1301	362.562	626.8	2449.87	5824.3	90.77	1064.58	15594.4	272925	5.09451e+06	9.77143e+07	1.89847e+09	60.5086	232.764	1007.12	4703.8	22969	115585	594202	-1.03766	70.222	36.1121	333.199	433.916
CHEMBL3218235	C1CC(NC2CCC3(CC2)OOC2(OO3)C3CC4CC(C3)CC2C4)CCO1	0.7	1	P. falciparum (3D7)	0.512493	Drug-sensitive	0.521358	Training	32	45.4	166.766	614.668	2532.08	10852.9	48228.3	219770	20.92	112.93	292.382	1119.3	3991.89	15508.8	60988.1	4.07	99.0206	115.785	627.32	1446.7	5702.61	17277.8	58.18	468.536	3177.59	26005.8	221751	1.97605e+06	1.80616e+07	46.5122	167.541	610.657	2444.82	10186.9	43836.2	193135	-1.20321	98.2075	75.9897	595.255	1131.27
CHEMBL4214291	C[C@H]1[C@H](OC(=O)CCC(=O)NCCCN(CCCCCCCCN(CCCNC(=O)CCC(=O)O[C@@H]2O[C@@H]3O[C@@]4(C)CC[C@H]5[C@H](C)CC[C@@H]([C@H]2C)[C@@]35OO4)C(=O)OC(C)(C)C)C(=O)OC(C)(C)C)O[C@@H]2O[C@@]3(C)CC[C@H]4[C@H](C)CC[C@@H]1[C@@]24OO3	0.7	1	P. falciparum (NF54)	0.579006	Drug-sensitive	0.521358	Test	91	130.58	464.434	1732.17	7106.31	30471.1	135371	617692	72.58	349.179	1008	3839.89	14155.4	55037.3	216681	10.71	278.182	346.36	1817.02	4354.81	16960.1	52385.1	243.72	2768.38	36436.2	569365	9.40765e+06	1.59175e+08	2.71938e+09	153.698	548.982	2134.31	9021.7	39709.7	179662	828515	-3.50888	272.614	240.42	1631.77	3308.41
CHEMBL1487	CC(C)c1c(C(=O)Nc2ccccc2)c(-c2ccccc2)c(-c2ccc(F)cc2)n1CC[C@@H](O)C[C@@H](O)CC(=O)O	0.7	1	P. falciparum (3D7)	0.512493	Drug-sensitive	0.521358	Training	44	62.46	210.916	731.581	2749.55	10754	43466.1	180393	20.6	148.348	293.407	1223.08	3683.14	13782.6	47702.6	6.363	125.415	137.957	684.358	1444.85	5354.66	15166.4	111.79	2012.99	36049.5	693881	1.35421e+07	2.66542e+08	5.27673e+09	107.177	400.602	1707.95	7847.51	37673.1	186451	944602	-2.23762	122.531	70.3676	597.266	865.192
CHEMBL207990	CC[C@H](C)[C@H](NC(=O)[C@H]([C@@H](C)CC)N(C)C(C)=O)C(=O)N[C@H](C(=O)N[C@@H](CC(C)C)C(=O)[C@@]1(C)CO1)[C@@H](C)O	0.7	1	P. falciparum (NF54)	0.579006	Drug-sensitive	0.521358	Training	39	56.01	192.948	716.658	2880.45	12058.8	51967.1	228811	34.55	157.212	473.941	1791.52	6644.65	25786.1	101476	1.245	116.188	112.158	669.811	1320.16	5233.48	13853.4	154.14	2241.35	35842.8	622716	1.11211e+07	2.01447e+08	3.68285e+09	75.5239	267.698	1088.3	4768.79	21806.4	102556	492153	-2.0518	112.548	103.897	638.427	1303.68
CHEMBL160	C/C=C/C[C@@H](C)[C@@H](O)[C@H]1C(=O)N[C@@H](CC)C(=O)N(C)CC(=O)N(C)[C@@H](CC(C)C)C(=O)N[C@@H](C(C)C)C(=O)N(C)[C@@H](CC(C)C)C(=O)N[C@@H](C)C(=O)N[C@H](C)C(=O)N(C)[C@@H](CC(C)C)C(=O)N(C)[C@@H](CC(C)C)C(=O)N(C)[C@@H](C(C)C)C(=O)N1C	0.71	1	P. falciparum (Dd2)	0.399461	Drug-resistant	0.48452	Training	85	121.25	416.14	1507.87	5868.76	23649.9	97666	410554	73.74	340.944	986.674	3663.04	13244.6	50298.3	193060	3.512	250.308	225.645	1357.12	2397.54	9356.97	22158.8	278.8	4170.42	66880.6	1.15111e+06	2.01818e+07	3.57172e+08	6.36103e+09	177.165	642.686	2647.87	11668	53487.5	251911	1.21017e+06	-4.17611	242.927	194.861	1257.96	2233.16
CHEMBL1117	CC(=O)[C@]1(O)Cc2c(O)c3c(c(O)c2[C@@H](O[C@H]2C[C@H](N)[C@H](O)[C@H](C)O2)C1)C(=O)c1ccccc1C3=O	0.71	1	P. falciparum (3D7)	0.512493	Drug-sensitive	0.521358	Test	40	57.35	208.498	784.113	3195.07	13540.3	59073.8	263339	28.18	161.916	424.564	1712.28	6107.45	24160.5	94452.6	0.12	128.615	123.239	766.456	1561.32	6275.79	17413.7	176.61	3399.4	67344.1	1.41578e+06	3.05967e+07	6.77758e+08	1.53635e+10	94.586	365.639	1637.58	7956.56	40544.3	213579	1.15396e+06	-2.04006	126.859	110.693	749.883	1479.65
CHEMBL4649093	O=c1c2cc(Nc3ccccc3OC(F)(F)F)ccc2[nH]c2cc(F)cc(F)c12	0.73	1	P. falciparum (7G8)	0.323077	Drug-resistant	0.48452	Training	32	44.35	157.512	569.573	2230.47	9029.04	37496.4	158687	12.47	114.96	214.989	1014.05	3189.17	13217.2	50418.9	5.056	97.5493	126.78	602.787	1378.33	5001.88	14315.1	54.12	627.004	7123.69	103010	1.62399e+06	2.68195e+07	4.52416e+08	83.073	316.569	1421.58	6868.91	34521.9	177987	935248	-0.843279	96.2052	79.6858	531.253	936.504
CHEMBL4634684	O=c1c2ccc(Nc3ccc(OC(F)(F)F)cc3)cc2[nH]c2cc(F)cc(F)c12	0.73	1	P. falciparum (7G8)	0.323077	Drug-resistant	0.48452	Training	32	44.35	157.512	569.573	2226.47	8981.24	37117.4	156197	12.47	114.96	214.989	1010.05	3162.87	13083.5	49835.8	5.056	97.4536	128.059	601.462	1377.62	4954.69	14145	54.12	627.004	7123.69	103006	1.62392e+06	2.68186e+07	4.52407e+08	83.073	316.401	1421.91	6877.55	34589.2	178360	936823	-0.847313	96.2015	79.2511	526.145	910.954
CHEMBL578741	Nc1ccc(-c2nc3ccc(-c4nc5ccc(N)cc5[nH]4)cc3[nH]2)cc1	0.74	1	P. falciparum (D10)	0.332432	Drug-sensitive	0.521358	Training	30	41.64	145.828	507.073	1913.03	7471.98	29994.2	122804	3.1	90.965	95.5697	539.629	1110.26	4333.18	11730.6	1.744	89.4927	73.9682	468.91	796.938	3229.88	7592.97	109.4	1857.56	39160.9	957589	2.44679e+07	6.34292e+08	1.65184e+10	88.1294	362.821	1722.6	8791.6	46819.2	256485	1.43399e+06	-1.40032	88.2576	50.1699	442.105	608.622
CHEMBL4637090	O=c1c2ccc(-c3ccc(OC(F)(F)F)cc3)cc2[nH]c2cc(F)cc(F)c12	0.75	1	P. falciparum (Dd2)	0.399461	Drug-resistant	0.48452	Test	31	43.01	153.724	559.517	2202.86	8956.75	37323.1	158346	12.82	113.962	222.982	1038.43	3313.97	13645.8	52029.7	5.784	95.72	135.28	612.149	1472.98	5235.47	15361.3	42.09	552.643	6580.17	99277.2	1.59786e+06	2.6636e+07	4.51115e+08	81.86	315.349	1434.33	7031.92	35893.6	188059	1.00448e+06	-0.709783	94.1762	80.5083	524.92	940.765
CHEMBL4649060	COc1cc2[nH]c3cc(Oc4ccc(CN5CCOCC5)cc4)ccc3c(=O)c2cc1Cl	0.76	1	P. falciparum (Dd2)	0.399461	Drug-resistant	0.48452	Training	36	50.95	174.314	600.651	2248.14	8723.64	34814.6	141845	12.36	116.498	173.532	764.871	1848.03	6699.38	19793.4	5.231	103.784	108.035	562.645	1097.66	4065.51	10451.3	63.79	649.336	7085.19	101891	1.61191e+06	2.67123e+07	4.51535e+08	98.3287	385.9	1776.32	8894.84	47020.1	258645	1.46806e+06	-1.3719	102.252	57.1011	507.657	681.995
CHEMBL4209396	C[C@H]1[C@H](OC(=O)CCC(=O)NCCCN(CCCCCCCCCCN(CCCNC(=O)CCC(=O)O[C@@H]2O[C@@H]3O[C@@]4(C)CC[C@H]5[C@H](C)CC[C@@H]([C@H]2C)[C@@]35OO4)C(=O)OC(C)(C)C)C(=O)OC(C)(C)C)O[C@@H]2O[C@@]3(C)CC[C@H]4[C@H](C)CC[C@@H]1[C@@]24OO3	0.8	1	P. falciparum (K1)	0.610256	Drug-resistant	0.48452	Training	93	133.66	473.177	1757.95	7186.48	30726.9	136202	620426	73.94	354.104	1016.79	3863.41	14209	55173.6	217016	11.426	282.439	350.748	1832.13	4378.14	17024.2	52505.1	243.72	2772.38	36436.2	569377	9.40765e+06	1.59175e+08	2.71938e+09	156.565	557.093	2157.4	9091.48	39925.7	180343	830688	-3.615	276.619	239.783	1643.83	3305.22
CHEMBL4213779	C[C@H]1[C@H](OC(=O)CCC(=O)NCCCN(CCCCCCCN(CCCNC(=O)CCC(=O)O[C@@H]2O[C@@H]3O[C@@]4(C)CC[C@H]5[C@H](C)CC[C@@H]([C@H]2C)[C@@]35OO4)C(=O)OC(C)(C)C)C(=O)OC(C)(C)C)O[C@@H]2O[C@@]3(C)CC[C@H]4[C@H](C)CC[C@@H]1[C@@]24OO3	0.8	1	P. falciparum (K1)	0.610256	Drug-resistant	0.48452	Training	90	129.04	460.062	1719.28	7066.23	30343.2	134955	616325	71.9	346.717	1003.61	3828.12	14128.5	54969.2	216514	10.352	276.054	344.166	1809.46	4343.15	16928.1	52325.1	243.72	2766.38	36436.2	569359	9.40765e+06	1.59175e+08	2.71938e+09	152.264	544.927	2122.76	8986.82	39601.7	179322	827429	-3.45583	270.611	240.739	1625.73	3310.01
CHEMBL4214291	C[C@H]1[C@H](OC(=O)CCC(=O)NCCCN(CCCCCCCCN(CCCNC(=O)CCC(=O)O[C@@H]2O[C@@H]3O[C@@]4(C)CC[C@H]5[C@H](C)CC[C@@H]([C@H]2C)[C@@]35OO4)C(=O)OC(C)(C)C)C(=O)OC(C)(C)C)O[C@@H]2O[C@@]3(C)CC[C@H]4[C@H](C)CC[C@@H]1[C@@]24OO3	0.8	1	P. falciparum (K1)	0.610256	Drug-resistant	0.48452	Test	91	130.58	464.434	1732.17	7106.31	30471.1	135371	617692	72.58	349.179	1008	3839.89	14155.4	55037.3	216681	10.71	278.182	346.36	1817.02	4354.81	16960.1	52385.1	243.72	2768.38	36436.2	569365	9.40765e+06	1.59175e+08	2.71938e+09	153.698	548.982	2134.31	9021.7	39709.7	179662	828515	-3.50888	272.614	240.42	1631.77	3308.41
CHEMBL4218712	C[C@H]1[C@H](OC(=O)CCC(=O)NCCCN(CCCCCCN(CCCNC(=O)CCC(=O)O[C@@H]2O[C@@H]3O[C@@]4(C)CC[C@H]5[C@H](C)CC[C@@H]([C@H]2C)[C@@]35OO4)C(=O)OC(C)(C)C)C(=O)OC(C)(C)C)O[C@@H]2O[C@@]3(C)CC[C@H]4[C@H](C)CC[C@@H]1[C@@]24OO3	0.8	1	P. falciparum (NF54)	0.579006	Drug-sensitive	0.521358	Training	89	127.5	455.691	1706.38	7026.15	30215.3	134540	614958	71.22	344.255	999.214	3816.36	14101.7	54901.1	216347	9.994	273.926	341.973	1801.91	4331.49	16896.1	52265.1	243.72	2764.38	36436.2	569353	9.40765e+06	1.59175e+08	2.71938e+09	150.83	540.872	2111.21	8951.93	39493.7	178981	826343	-3.40277	268.608	241.057	1619.7	3311.6
CHEMBL4217237	C[C@H]1[C@H](OC(=O)CCC(=O)NCCCN(CCCCCCCCN(CCCNC(=O)CCC(=O)O[C@@H]2O[C@@H]3O[C@@]4(C)CC[C@H]5[C@H](C)CC[C@@H]([C@H]2C)[C@@]35OO4)C(=O)CCC(=O)O[C@@H]2O[C@@H]3O[C@@]4(C)CC[C@H]5[C@H](C)CC[C@@H]([C@H]2C)[C@@]35OO4)C(=O)CCC(=O)O[C@@H]2O[C@@H]3O[C@@]4(C)CC[C@H]5[C@H](C)CC[C@@H]([C@H]2C)[C@@]35OO4)O[C@@H]2O[C@@]3(C)CC[C@H]4[C@H](C)CC[C@@H]1[C@@]24OO3	0.8	1	P. falciparum (NF54)	0.579006	Drug-sensitive	0.521358	Training	137	196.18	710.495	2657.54	10984.9	47540.9	213666	987860	109.04	533.167	1531.59	5891.59	21907.6	86196.9	343858	12.534	427.991	482.817	2735.12	6277.81	25222.1	77067.5	351.7	3925.11	50137.6	772020	1.26438e+07	2.12868e+08	3.62606e+09	221.916	804.716	3091.84	12975.5	56783.4	255927	1.17751e+06	-4.87358	421.009	365.865	2587.63	5331.49
CHEMBL4209396	C[C@H]1[C@H](OC(=O)CCC(=O)NCCCN(CCCCCCCCCCN(CCCNC(=O)CCC(=O)O[C@@H]2O[C@@H]3O[C@@]4(C)CC[C@H]5[C@H](C)CC[C@@H]([C@H]2C)[C@@]35OO4)C(=O)OC(C)(C)C)C(=O)OC(C)(C)C)O[C@@H]2O[C@@]3(C)CC[C@H]4[C@H](C)CC[C@@H]1[C@@]24OO3	0.8	1	P. falciparum (NF54)	0.579006	Drug-sensitive	0.521358	Training	93	133.66	473.177	1757.95	7186.48	30726.9	136202	620426	73.94	354.104	1016.79	3863.41	14209	55173.6	217016	11.426	282.439	350.748	1832.13	4378.14	17024.2	52505.1	243.72	2772.38	36436.2	569377	9.40765e+06	1.59175e+08	2.71938e+09	156.565	557.093	2157.4	9091.48	39925.7	180343	830688	-3.615	276.619	239.783	1643.83	3305.22
CHEMBL4205524	C[C@H]1[C@H](OC(=O)CCC(=O)NCCCN(CCCCCCCN(CCCNC(=O)CCC(=O)O[C@@H]2O[C@@H]3O[C@@]4(C)CC[C@H]5[C@H](C)CC[C@@H]([C@H]2C)[C@@]35OO4)C(=O)CCC(=O)O[C@@H]2O[C@@H]3O[C@@]4(C)CC[C@H]5[C@H](C)CC[C@@H]([C@H]2C)[C@@]35OO4)C(=O)CCC(=O)O[C@@H]2O[C@@H]3O[C@@]4(C)CC[C@H]5[C@H](C)CC[C@@H]([C@H]2C)[C@@]35OO4)O[C@@H]2O[C@@]3(C)CC[C@H]4[C@H](C)CC[C@@H]1[C@@]24OO3	0.8	1	P. falciparum (NF54)	0.579006	Drug-sensitive	0.521358	Test	136	194.64	706.124	2644.65	10944.8	47413	213251	986493	108.36	530.704	1527.19	5879.83	21880.8	86128.8	343691	12.176	425.862	480.623	2727.56	6266.15	25190.1	77007.5	351.7	3923.11	50137.6	772014	1.26438e+07	2.12868e+08	3.62606e+09	220.483	800.661	3080.29	12940.7	56675.4	255587	1.17642e+06	-4.82052	419.006	366.184	2581.59	5333.09
CHEMBL269671	C[C@@H]1CC[C@H]2[C@@H](C)C(=O)O[C@@H]3O[C@@]4(C)CC[C@@H]1[C@]32OO4	0.81	1	P. falciparum (D6)	0.619883	Drug-sensitive	0.521358	Training	23	32.81	125.075	489.756	2121.63	9570.73	44607.1	212738	18.23	93.9937	285.823	1140.23	4424.34	18037.9	74483.7	2.517	77.4334	101.163	549.973	1384.12	5523.51	17683.1	53.99	580.367	6882.56	101783	1.62795e+06	2.70591e+07	4.57725e+08	35.0137	132.824	521.839	2250.14	10106.2	46738	220601	-0.683117	76.1523	80.4931	521.933	1214.78
CHEMBL2387268	CN1CCN(C2CCN(C(=O)CC3CCC4(CC3)OOC3(OO4)C4CC5CC(C4)CC3C5)CC2)CC1	0.819	1	P. falciparum (3D7)	0.512493	Drug-sensitive	0.521358	Training	42	59.76	217.5	797.874	3241.74	13688.7	59810	267779	27.12	150.181	381.519	1454.96	5101.1	19522.4	75318.9	4.905	129.323	148.273	795.55	1785.89	6909.67	20363.4	63.71	685.461	7584.52	108830	1.69443e+06	2.76372e+07	4.61659e+08	69.2002	252.172	963.785	4008.42	17331.3	77136.4	350438	-1.54515	128.229	96.6923	747.608	1361.16
CHEMBL4126561	O=C(c1ccc(C2CCC3(CC2)OOC2(OO3)C3CC4CC(C3)CC2C4)cc1)N1CCCNCC1	0.82	1	P. falciparum (3D7)	0.512493	Drug-sensitive	0.521358	Training	41	57.58	209.261	760.675	3082.78	13027.3	57115	256972	23.95	145.014	352.127	1406.74	4933.25	19388.9	75685.2	5.661	125.66	147.943	782.474	1801.85	6943.71	20828.9	69.26	746.823	8020.07	111971	1.7163e+06	2.7791e+07	4.62761e+08	74.6336	278.323	1116.27	4913.53	22709.6	108923	537194	-1.451	124.224	92.9781	732.911	1355.66
CHEMBL4634377	COc1cc2[nH]c3cc(Oc4ccc(OC(F)(F)F)cc4)ccc3c(=O)c2cc1Cl	0.83	1	P. falciparum (Dd2)	0.399461	Drug-resistant	0.48452	Test	33	46.13	162.641	585.258	2283.36	9207.78	38055.4	160078	13.65	117.472	224.156	1034.28	3261.01	13396.3	50930.3	5.54	99.875	130.757	615.921	1413.02	5073.03	14447.4	60.55	641.836	7111.79	102237	1.61483e+06	2.67333e+07	4.51679e+08	89.4994	356.66	1675.35	8525.15	45559.4	252319	1.4379e+06	-0.872809	98.1813	78.8322	536.324	914.552
CHEMBL65	CC[C@@]1(O)C(=O)OCc2c1cc1n(c2=O)Cc2cc3ccccc3nc2-1	0.83	1	P. falciparum (3D7)	0.512493	Drug-sensitive	0.521358	Training	30	42.16	153.437	566.126	2293.8	9743.89	42929.8	194295	14.89	115.436	254.093	1131.48	3896.01	16264.7	65278.4	1.829	96.525	97.4339	591.049	1256.3	5086.44	14602.1	81.42	1219.8	19682.8	355039	6.59085e+06	1.24218e+08	2.36388e+09	74.864	297.291	1354	6668.47	34414.9	183437	1.00153e+06	-0.937301	94.2679	79.5746	569.187	1134.8
CHEMBL4129314	CNCCNC(=O)c1ccc(C2CCC3(CC2)OOC2(OO3)C3CC4CC(C3)CC2C4)cc1	0.84	1	P. falciparum (3D7)	0.512493	Drug-sensitive	0.521358	Training	38	53.18	192.776	702.141	2858.84	12141	53511	242006	22.19	133.929	330.074	1326.14	4686.43	18478.3	72265.6	4.823	115.531	136.307	724.743	1685.21	6520.92	19711.6	78.05	805.684	8485.32	115544	1.7498e+06	2.82058e+07	4.69294e+08	69.8138	262.551	1054.86	4650.15	21494.7	102998	507067	-1.46808	114.235	87.6907	679.641	1283.88
CHEMBL4436307	CCCN(CCC)CCOc1ccc2c(=O)c3c(F)cc(F)cc3[nH]c2c1	0.86	1	P. falciparum (Dd2)	0.399461	Drug-resistant	0.48452	Training	29	41.06	138.293	475.05	1772.68	6875.3	27486.6	112485	11.74	94.5914	150.286	637.746	1590.01	5713.28	17234.7	5.514	82.1535	93.1543	448.025	918.545	3300.45	8822.33	45.33	542.143	6555.42	98956	1.59571e+06	2.66205e+07	4.5101e+08	72.291	264.486	1145.84	5398.92	26721.5	136710	716843	-1.0842	80.244	48.3081	398.977	580.944
CHEMBL2393394	C[C@H]1[C@@H](CC(CO)C[C@H]2O[C@@H]3O[C@@]4(C)CC[C@H]5[C@H](C)CC[C@@H]([C@H]2C)[C@@]35OO4)O[C@@H]2O[C@@]3(C)CC[C@H]4[C@H](C)CC[C@@H]1[C@@]24OO3	0.87	1	P. falciparum (NF54)	0.579006	Drug-sensitive	0.521358	Test	50	72.49	273.59	1064.85	4581.47	20537.7	95126	450940	34.98	189.799	542.894	2134.45	8062.43	32359.5	131863	6.033	166.968	217.918	1180.44	2939.69	11710.4	37142.8	94.07	999.217	11958.3	197378	3.66184e+06	7.15777e+07	1.42881e+09	71.8942	269.975	1029.5	4322.55	18926.9	85534.4	395439	-1.93792	164.417	162.397	1104.79	2465.6
CHEMBL3355639	CS(=O)(=O)c1ccc(-c2cnc3ccc(-c4cccc(S(=O)(=O)C5CC5)c4)nn23)cc1	0.88	1	P. falciparum (NF54)	0.579006	Drug-sensitive	0.521358	Training	35	43.82	172.637	618.593	2497.94	10399.7	44747.3	196523	16.14	146.842	417.895	2159.99	9746	49457.4	249951	3.206	110.5	132.753	688.714	1582.93	5951.59	17331	115.23	1786.33	30671.4	576646	1.11134e+07	2.16648e+08	4.24921e+09	91.9599	369.315	1717.94	8645.26	45570.6	247818	1.37863e+06	-0.990977	108.203	101.472	652.367	1342.77
CHEMBL4648872	O=c1c2ccc(Oc3ccc(OC(F)(F)F)cc3)cc2[nH]c2cc(Cl)cc(Cl)c12	0.88	1	P. falciparum (Dd2)	0.399461	Drug-resistant	0.48452	Training	32	45.07	159.739	578.846	2267.6	9165.54	37942	159883	13.49	116.426	225.72	1039.39	3284.44	13466.9	51195.4	6.247	98.4868	136.851	622.333	1464.67	5208.82	15049.5	51.32	597.24	6859.83	100857	1.60708e+06	2.66895e+07	4.51428e+08	89.7649	372.483	1831.34	9791.06	55077.9	321093	1.92332e+06	-0.713666	96.1487	79.6988	526.216	911.324
CHEMBL1448	O=C(Nc1ccc([N+](=O)[O-])cc1Cl)c1cc(Cl)ccc1O	0.89	1	P. falciparum (7G8)	0.323077	Drug-resistant	0.48452	Training	22	29.66	104.175	362.101	1367.81	5331.94	21307.8	86643.9	11.03	79.2593	157.673	648.698	1910.31	7028.08	23732.9	3.723	64.0391	78.6832	362.806	780.09	2710.7	7222.13	92.47	1741.69	34171.6	714258	1.53254e+07	3.35491e+08	7.46834e+09	66.5895	284.245	1430.4	7835.94	45181.3	269667	1.64991e+06	-0.239945	62.351	49.4687	315.58	527.622
CHEMBL1448	O=C(Nc1ccc([N+](=O)[O-])cc1Cl)c1cc(Cl)ccc1O	0.89	1	P. falciparum (3D7)	0.512493	Drug-sensitive	0.521358	Test	22	29.66	104.175	362.101	1367.81	5331.94	21307.8	86643.9	11.03	79.2593	157.673	648.698	1910.31	7028.08	23732.9	3.723	64.0391	78.6832	362.806	780.09	2710.7	7222.13	92.47	1741.69	34171.6	714258	1.53254e+07	3.35491e+08	7.46834e+09	66.5895	284.245	1430.4	7835.94	45181.3	269667	1.64991e+06	-0.239945	62.351	49.4687	315.58	527.622
CHEMBL4218712	C[C@H]1[C@H](OC(=O)CCC(=O)NCCCN(CCCCCCN(CCCNC(=O)CCC(=O)O[C@@H]2O[C@@H]3O[C@@]4(C)CC[C@H]5[C@H](C)CC[C@@H]([C@H]2C)[C@@]35OO4)C(=O)OC(C)(C)C)C(=O)OC(C)(C)C)O[C@@H]2O[C@@]3(C)CC[C@H]4[C@H](C)CC[C@@H]1[C@@]24OO3	0.9	1	P. falciparum (K1)	0.610256	Drug-resistant	0.48452	Training	89	127.5	455.691	1706.38	7026.15	30215.3	134540	614958	71.22	344.255	999.214	3816.36	14101.7	54901.1	216347	9.994	273.926	341.973	1801.91	4331.49	16896.1	52265.1	243.72	2764.38	36436.2	569353	9.40765e+06	1.59175e+08	2.71938e+09	150.83	540.872	2111.21	8951.93	39493.7	178981	826343	-3.40277	268.608	241.057	1619.7	3311.6
CHEMBL3218234	FC1(F)CCC(NC2CCC3(CC2)OOC2(OO3)C3CC4CC(C3)CC2C4)CC1	0.9	1	P. falciparum (K1)	0.610256	Drug-resistant	0.48452	Training	34	48.42	181.34	690.612	2916.98	12756.1	57479.9	264256	23.58	126.936	355.804	1413.29	5298.39	21243.8	85890.5	5.309	109.552	152.42	764.103	1941.35	7455.19	23525.5	48.95	435.939	2949.62	24770.6	214639	1.93588e+06	1.78322e+07	47.8406	176.351	661.58	2733.54	11730.9	51790	233101	-1.10007	108.204	100.505	689.554	1426.33
CHEMBL307261	C[C@H]1[C@@H](O)O[C@@H]2O[C@@]3(C)CC[C@H]4[C@H](C)CC[C@@H]1[C@@]24OO3	0.9	1	P. falciparum (W2)	0.480579	Drug-resistant	0.48452	Training	23	33.11	125.888	493.543	2139.1	9652.55	44990.8	214542	16.22	88.1132	256.549	1014.12	3865.89	15613.7	64003.9	2.193	77.6665	98.7924	551.421	1372.45	5535.99	17646	57.15	698.235	10206.8	185392	3.60447e+06	7.20193e+07	1.45426e+09	32.7485	123.595	474.505	2008.06	8858.72	40317.4	187614	-0.97976	76.2247	78.0515	519.666	1194.05
CHEMBL307261	C[C@H]1[C@@H](O)O[C@@H]2O[C@@]3(C)CC[C@H]4[C@H](C)CC[C@@H]1[C@@]24OO3	0.9	1	P. falciparum (D6)	0.619883	Drug-sensitive	0.521358	Test	23	33.11	125.888	493.543	2139.1	9652.55	44990.8	214542	16.22	88.1132	256.549	1014.12	3865.89	15613.7	64003.9	2.193	77.6665	98.7924	551.421	1372.45	5535.99	17646	57.15	698.235	10206.8	185392	3.60447e+06	7.20193e+07	1.45426e+09	32.7485	123.595	474.505	2008.06	8858.72	40317.4	187614	-0.97976	76.2247	78.0515	519.666	1194.05
CHEMBL307261	C[C@H]1[C@@H](O)O[C@@H]2O[C@@]3(C)CC[C@H]4[C@H](C)CC[C@@H]1[C@@]24OO3	0.9	1	P. falciparum (NF54)	0.579006	Drug-sensitive	0.521358	Training	23	33.11	125.888	493.543	2139.1	9652.55	44990.8	214542	16.22	88.1132	256.549	1014.12	3865.89	15613.7	64003.9	2.193	77.6665	98.7924	551.421	1372.45	5535.99	17646	57.15	698.235	10206.8	185392	3.60447e+06	7.20193e+07	1.45426e+09	32.7485	123.595	474.505	2008.06	8858.72	40317.4	187614	-0.97976	76.2247	78.0515	519.666	1194.05
CHEMBL1813081	CCCCCCc1cc(Cc2ccc(F)cc2)c(/C=C2\N=C(c3ccc[nH]3)C=C2OC)[nH]1	0.9	1	P. falciparum (Dd2)	0.399461	Drug-resistant	0.48452	Training	35	49.72	164.796	554.377	2027.11	7727.45	30399.8	122346	15.51	109.439	195.08	780.28	2163.64	7661.31	24799.6	6.555	96.117	100.226	496.976	961.011	3450.52	8678.04	53.17	462.305	3118.21	24873	201147	1.67512e+06	1.41895e+07	82.3777	304.541	1297.05	6007.28	29330.9	148669	775002	-1.49293	94.1856	44.1789	442.66	553.083
CHEMBL3397306	CCN(CC)CCNc1c(C)cnc2cc(Cl)ccc12	0.9	1	P. falciparum (D6)	0.619883	Drug-sensitive	0.521358	Training	21	30.37	100.074	340.835	1262.54	4869.51	19349.7	78573.9	6.28	61.0832	79.7741	356.064	773.544	2719.38	7246.53	4.089	58.0091	62.3661	312.356	611.333	2236.71	5678.79	28.16	214.936	1226.51	8391.74	57969.6	412072	2.96772e+06	59.8207	242.27	1159.25	6082.71	33858.3	196316	1.17211e+06	-0.976228	56.1059	29.1843	269.031	352.572
CHEMBL1813081	CCCCCCc1cc(Cc2ccc(F)cc2)c(/C=C2\N=C(c3ccc[nH]3)C=C2OC)[nH]1	0.9	1	P. falciparum (D6)	0.619883	Drug-sensitive	0.521358	Test	35	49.72	164.796	554.377	2027.11	7727.45	30399.8	122346	15.51	109.439	195.08	780.28	2163.64	7661.31	24799.6	6.555	96.117	100.226	496.976	961.011	3450.52	8678.04	53.17	462.305	3118.21	24873	201147	1.67512e+06	1.41895e+07	82.3777	304.541	1297.05	6007.28	29330.9	148669	775002	-1.49293	94.1856	44.1789	442.66	553.083
CHEMBL2334048	C[C@@H](NC[C@@H](O)[C@H](Cc1ccccc1)NC(=O)c1ccc(C(=O)N2CCCCC2)cc1)c1ccccc1	0.9	1	P. falciparum (NF54)	0.579006	Drug-sensitive	0.521358	Training	40	57.05	187.627	631.625	2306.91	8771.75	34405.3	137980	18.5	128.369	249.041	1022.12	3098.74	11636.3	40705.1	5.743	108.996	101.292	539.548	956.587	3550.75	8412.63	81.67	1246.24	19718.5	354009	6.54804e+06	1.23063e+08	2.33554e+09	100.748	373.071	1588.52	7292.69	35039.3	173666	880735	-2.06166	106.341	46.9423	489.202	573.898
CHEMBL123	Cc1c2ccncc2c(C)c2c1[nH]c1ccccc12	0.93	1	P. falciparum (7G8)	0.323077	Drug-resistant	0.48452	Training	22	30.74	108.984	384.632	1487.97	6020.84	25261.4	108880	1.83	67.7849	60.8153	392.882	759.859	3190.06	8599.43	3.618	67.1158	79.432	408.615	933.937	3562.4	10566	28.68	273.738	1787.08	14285.5	114901	952429	8.01913e+06	62.4205	246.764	1140.08	5676.87	29512.4	157968	864221	-0.780191	66.0711	42.4528	359.781	589.068
CHEMBL58	O=C1c2c(O)ccc(O)c2C(=O)c2c(NCCNCCO)ccc(NCCNCCO)c21	0.93	1	P. falciparum (7G8)	0.323077	Drug-resistant	0.48452	Training	34	48.44	161.184	551.744	2065.44	8118.83	33190	139951	18.76	114.898	235.445	966.133	3131.41	12374.1	47217.5	1.59	93.1675	79.4162	492.57	949.517	3802.68	10453.4	163.18	2601.22	45759.4	869063	1.69124e+07	3.32814e+08	6.5889e+09	91.1794	339.492	1485.87	7088.33	35689.8	186699	1.0055e+06	-2.36591	92.7909	50.44	471.896	730.176
CHEMBL3218233	C1CCN(C2CCC3(CC2)OOC2(OO3)C3CC4CC(C3)CC2C4)C1	1	1	P. falciparum (K1)	0.610256	Drug-resistant	0.48452	Test	30	42.47	158.466	590.344	2459.56	10661.7	47868	220016	18.92	107.149	277.179	1080.66	3902.94	15319.3	60684.5	4.462	95.0987	118.904	622.379	1502.67	5816.3	17964.7	40.16	353.078	2418.29	21036.6	188769	1.75388e+06	1.65433e+07	43.3642	158.862	587.415	2392.4	10160	44593.7	200282	-0.971623	94.1377	77.1481	585.964	1164.41
CHEMBL269671	C[C@@H]1CC[C@H]2[C@@H](C)C(=O)O[C@@H]3O[C@@]4(C)CC[C@@H]1[C@]32OO4	1	1	P. falciparum (W2)	0.480579	Drug-resistant	0.48452	Training	23	32.81	125.075	489.756	2121.63	9570.73	44607.1	212738	18.23	93.9937	285.823	1140.23	4424.34	18037.9	74483.7	2.517	77.4334	101.163	549.973	1384.12	5523.51	17683.1	53.99	580.367	6882.56	101783	1.62795e+06	2.70591e+07	4.57725e+08	35.0137	132.824	521.839	2250.14	10106.2	46738	220601	-0.683117	76.1523	80.4931	521.933	1214.78
CHEMBL1215500	CC(C)CN(NC(=O)c1cncc(-c2ccc(CN3CCN(C)CC3)cc2)c1)c1nc(C#N)ncc1Br	1	1	P. falciparum (W2)	0.480579	Drug-resistant	0.48452	Training	40	55.73	190.101	646.953	2406.9	9220.43	36257.5	145045	18.61	139.092	275.737	1140.14	3437.47	12877.9	44945.8	4.175	113.087	108.616	603.523	1089.26	4171.04	9975.53	101.28	1312.43	21360.9	430036	9.34706e+06	2.10439e+08	4.82541e+09	113.776	496.749	2692.29	17106.9	124008	995645	8.58038e+06	-1.53768	110.234	61.9121	525.591	681.367
CHEMBL3218246	CC(C)(C)OC(=O)NC1CCN(C2CCC3(CC2)OOC2(OO3)C3CC4CC(C3)CC2C4)CC1	1	1	P. falciparum (3D7)	0.512493	Drug-sensitive	0.521358	Training	39	55.36	205.038	774.512	3234.45	13980.6	62269.3	283156	26.56	144.558	395.841	1529.13	5523.56	21367.9	83241.2	5.47	123.841	166.835	840.518	2079.68	7952.74	24660	78.49	787.42	8367.66	114882	1.75231e+06	2.83735e+07	4.73483e+08	60.3566	220.312	846.071	3545.04	15406.9	68735.1	312162	-1.38882	122.184	109.228	751.872	1494.62
CHEMBL3759763	CC(CNCCC12CC3CC(CC(C3)C1)C2)Nc1ccnc2cc(Cl)ccc12	1	1	P. falciparum (D6)	0.619883	Drug-sensitive	0.521358	Test	32	47.46	164.612	595.746	2343.82	9604.13	40619.6	176163	14.04	104.472	204.443	829.967	2473.51	9186.67	32093.8	5.466	95.9569	118.731	587.539	1319.04	4949.92	14380.6	36.95	321.797	1755.05	12078.2	82340	580909	4.14554e+06	71.2737	287.165	1311.88	6641.03	35841.2	202907	1.19052e+06	-1.35574	94.1334	61.3739	503.274	774.519
CHEMBL3758628	CC(CNCC12CC3CC(CC(C3)C1)C2)Nc1ccnc2cc(Cl)ccc12	1	1	P. falciparum (D6)	0.619883	Drug-sensitive	0.521358	Training	31	45.92	160.241	582.853	2303.73	9475.52	40195.2	174720	13.36	102.01	200.049	818.205	2443.87	9097.98	31799.8	5.108	93.8686	115.899	577.54	1289.12	4842.87	13966.6	36.95	319.797	1755.05	12072.2	82400.2	581539	4.15137e+06	69.8401	282.804	1302.46	6632.51	35938.6	203916	1.19756e+06	-1.30048	92.1308	61.8984	497.981	778.928
CHEMBL1082723	C[C@H]1Cc2c([nH]c3cc(Cl)c(F)cc23)[C@@]2(N1)C(=O)Nc1ccc(Cl)cc12	1	1	P. falciparum (D6)	0.619883	Drug-sensitive	0.521358	Training	30	43.05	158.105	593.111	2428.04	10403	46279	212211	14.12	114.902	243.652	1075.4	3605.21	14939.5	59765.1	3.982	98.484	119.156	640.628	1474.21	5831.47	17548.6	56.92	656.768	7397.76	105709	1.65524e+06	2.72652e+07	4.59865e+08	78.2007	330.784	1632.62	8796.16	50006.6	295059	1.78851e+06	-0.899272	96.1737	84.7974	587.12	1212.29
CHEMBL5267960	COc1ccc2c(=O)c(CCCCCCCCCCC(F)(F)F)c(C)[nH]c2c1	1	1	P. falciparum (Dd2)	0.399461	Drug-resistant	0.48452	Training	29	41.81	138.473	483.053	1830.65	7238.11	29536.6	123375	16.81	97.6283	209.768	867.508	2875.27	11538.3	44781.6	6.395	80.2281	109.033	481.054	1146.25	4050.78	11966.2	42.09	536.643	6514.64	98786.8	1.59475e+06	2.66151e+07	4.50976e+08	59.6543	214.074	887.647	4024	19259.7	95791.2	490331	-1.12986	78.1849	53.555	399.27	650.343
CHEMBL578741	Nc1ccc(-c2nc3ccc(-c4nc5ccc(N)cc5[nH]4)cc3[nH]2)cc1	1	1	P. falciparum (Dd2)	0.399461	Drug-resistant	0.48452	Test	30	41.64	145.828	507.073	1913.03	7471.98	29994.2	122804	3.1	90.965	95.5697	539.629	1110.26	4333.18	11730.6	1.744	89.4927	73.9682	468.91	796.938	3229.88	7592.97	109.4	1857.56	39160.9	957589	2.44679e+07	6.34292e+08	1.65184e+10	88.1294	362.821	1722.6	8791.6	46819.2	256485	1.43399e+06	-1.40032	88.2576	50.1699	442.105	608.622
CHEMBL58	O=C1c2c(O)ccc(O)c2C(=O)c2c(NCCNCCO)ccc(NCCNCCO)c21	1	1	P. falciparum (Dd2)	0.399461	Drug-resistant	0.48452	Training	34	48.44	161.184	551.744	2065.44	8118.83	33190	139951	18.76	114.898	235.445	966.133	3131.41	12374.1	47217.5	1.59	93.1675	79.4162	492.57	949.517	3802.68	10453.4	163.18	2601.22	45759.4	869063	1.69124e+07	3.32814e+08	6.5889e+09	91.1794	339.492	1485.87	7088.33	35689.8	186699	1.0055e+06	-2.36591	92.7909	50.44	471.896	730.176
CHEMBL2431813	CCCCCCCc1c(C)[nH]c2cc(F)cc(F)c2c1=O	1	1	P. falciparum (Dd2)	0.399461	Drug-resistant	0.48452	Training	22	31.38	104.929	361.627	1350.93	5254.79	21110.1	87006.1	11.33	74.8795	135.822	539.673	1452.38	5175.8	16457.2	4.642	61.8304	75.5909	343.784	742.976	2618.74	7257.89	32.86	476.047	6244.68	97314.7	1.58682e+06	2.65707e+07	4.50726e+08	48.0974	172.545	731.585	3412.62	16838.2	86204.2	453004	-0.750458	60.1798	39.0583	300.562	472.204
CHEMBL215692	N=C(N)c1ccc(-c2ccc(-c3ccc(C(=N)N)cc3)cc2)cc1	1	1	P. falciparum (K1)	0.610256	Drug-resistant	0.48452	Training	26	36.48	123.211	424.248	1582.21	6121.74	24349.9	98698.8	7.2	79.23	126.469	569.759	1495.1	5473.36	16782.4	5.122	73.8604	92.1921	408.488	913.767	3103.02	8543.54	99.74	2563.73	63012.5	1.58993e+06	4.0263e+07	1.02315e+09	2.60832e+10	81.0266	329.949	1553.93	7901.9	42008	229812	1.28259e+06	-1.62583	72.2867	37.4431	344.765	448.867
CHEMBL1256686	CNc1ccc2oc(C[C@H]3O[C@@]4(CC[C@H]3C)O[C@H]([C@H](C)C(=O)c3ccc[nH]3)[C@H](C)C[C@H]4C)nc2c1C(=O)O	1	1	P. falciparum (W2)	0.480579	Drug-resistant	0.48452	Test	42	57.81	209.857	752.635	3009.27	12473.5	53664.6	236395	23.55	152.441	358.355	1481.16	5090.37	20105.3	77440.1	3.761	128.484	133.173	760.752	1589.03	6235.73	17345.2	126.68	1569.64	22195.2	373972	6.75233e+06	1.26282e+08	2.40756e+09	88.2536	337.542	1446.92	6742	33044.1	168303	884144	-1.7166	126.387	98.0625	713.936	1308.44
CHEMBL1117	CC(=O)[C@]1(O)Cc2c(O)c3c(c(O)c2[C@@H](O[C@H]2C[C@H](N)[C@H](O)[C@H](C)O2)C1)C(=O)c1ccccc1C3=O	1	1	P. falciparum (W2)	0.480579	Drug-resistant	0.48452	Training	40	57.35	208.498	784.113	3195.07	13540.3	59073.8	263339	28.18	161.916	424.564	1712.28	6107.45	24160.5	94452.6	0.12	128.615	123.239	766.456	1561.32	6275.79	17413.7	176.61	3399.4	67344.1	1.41578e+06	3.05967e+07	6.77758e+08	1.53635e+10	94.586	365.639	1637.58	7956.56	40544.3	213579	1.15396e+06	-2.04006	126.859	110.693	749.883	1479.65
CHEMBL1256686	CNc1ccc2oc(C[C@H]3O[C@@]4(CC[C@H]3C)O[C@H]([C@H](C)C(=O)c3ccc[nH]3)[C@H](C)C[C@H]4C)nc2c1C(=O)O	1	1	P. falciparum (3D7)	0.512493	Drug-sensitive	0.521358	Training	42	57.81	209.857	752.635	3009.27	12473.5	53664.6	236395	23.55	152.441	358.355	1481.16	5090.37	20105.3	77440.1	3.761	128.484	133.173	760.752	1589.03	6235.73	17345.2	126.68	1569.64	22195.2	373972	6.75233e+06	1.26282e+08	2.40756e+09	88.2536	337.542	1446.92	6742	33044.1	168303	884144	-1.7166	126.387	98.0625	713.936	1308.44
CHEMBL1448	O=C(Nc1ccc([N+](=O)[O-])cc1Cl)c1cc(Cl)ccc1O	1	1	P. falciparum (D10)	0.332432	Drug-sensitive	0.521358	Training	22	29.66	104.175	362.101	1367.81	5331.94	21307.8	86643.9	11.03	79.2593	157.673	648.698	1910.31	7028.08	23732.9	3.723	64.0391	78.6832	362.806	780.09	2710.7	7222.13	92.47	1741.69	34171.6	714258	1.53254e+07	3.35491e+08	7.46834e+09	66.5895	284.245	1430.4	7835.94	45181.3	269667	1.64991e+06	-0.239945	62.351	49.4687	315.58	527.622
CHEMBL5267960	COc1ccc2c(=O)c(CCCCCCCCCCC(F)(F)F)c(C)[nH]c2c1	1	1	P. falciparum (D6)	0.619883	Drug-sensitive	0.521358	Test	29	41.81	138.473	483.053	1830.65	7238.11	29536.6	123375	16.81	97.6283	209.768	867.508	2875.27	11538.3	44781.6	6.395	80.2281	109.033	481.054	1146.25	4050.78	11966.2	42.09	536.643	6514.64	98786.8	1.59475e+06	2.66151e+07	4.50976e+08	59.6543	214.074	887.647	4024	19259.7	95791.2	490331	-1.12986	78.1849	53.555	399.27	650.343
CHEMBL1117	CC(=O)[C@]1(O)Cc2c(O)c3c(c(O)c2[C@@H](O[C@H]2C[C@H](N)[C@H](O)[C@H](C)O2)C1)C(=O)c1ccccc1C3=O	1.05	1	P. falciparum (7G8)	0.323077	Drug-resistant	0.48452	Training	40	57.35	208.498	784.113	3195.07	13540.3	59073.8	263339	28.18	161.916	424.564	1712.28	6107.45	24160.5	94452.6	0.12	128.615	123.239	766.456	1561.32	6275.79	17413.7	176.61	3399.4	67344.1	1.41578e+06	3.05967e+07	6.77758e+08	1.53635e+10	94.586	365.639	1637.58	7956.56	40544.3	213579	1.15396e+06	-2.04006	126.859	110.693	749.883	1479.65
CHEMBL1256686	CNc1ccc2oc(C[C@H]3O[C@@]4(CC[C@H]3C)O[C@H]([C@H](C)C(=O)c3ccc[nH]3)[C@H](C)C[C@H]4C)nc2c1C(=O)O	1.05	1	P. falciparum (7G8)	0.323077	Drug-resistant	0.48452	Training	42	57.81	209.857	752.635	3009.27	12473.5	53664.6	236395	23.55	152.441	358.355	1481.16	5090.37	20105.3	77440.1	3.761	128.484	133.173	760.752	1589.03	6235.73	17345.2	126.68	1569.64	22195.2	373972	6.75233e+06	1.26282e+08	2.40756e+09	88.2536	337.542	1446.92	6742	33044.1	168303	884144	-1.7166	126.387	98.0625	713.936	1308.44
CHEMBL301267	CCO[C@H]1O[C@@H]2O[C@@]3(C)CC[C@H]4[C@H](C)CC[C@@H]([C@H]1C)[C@@]24OO3	1.08	1	P. falciparum (K1)	0.610256	Drug-resistant	0.48452	Training	25	36.08	134.305	517.61	2215.92	9917.31	45970.8	218396	17.76	93.3152	267.279	1046.91	3964.59	15949.1	65190.3	3.409	81.7147	104.517	570.487	1411.94	5669.98	18004.5	46.15	335.579	2072.01	15651.2	125418	1.06904e+06	9.47496e+06	36.4153	134.739	508.456	2116.41	9212.03	41484.3	191494	-0.954588	80.1647	77.9291	536.844	1203.68
CHEMBL3218236	CN1CCC(NC2CCC3(CC2)OOC2(OO3)C3CC4CC(C3)CC2C4)CC1	1.1	1	P. falciparum (K1)	0.610256	Drug-resistant	0.48452	Test	33	46.95	173.159	642.469	2651.68	11358.1	50329.1	228417	20.4	115.931	296.582	1141.62	4053.11	15719.1	61619.7	4.113	103.026	122.773	653.647	1509.73	5886.27	17758.5	52.19	433.438	2961.32	24777.9	214735	1.93612e+06	1.78334e+07	50.0882	183.147	686.57	2822.09	12061.1	53089.2	238527	-1.2631	102.187	80.9872	616.594	1171.02
CHEMBL4217759	C[C@H]1[C@H](OC(=O)CCC(=O)NCCCN(CCCCCCCCCCN(CCCNC(=O)CCC(=O)O[C@@H]2O[C@@H]3O[C@@]4(C)CC[C@H]5[C@H](C)CC[C@@H]([C@H]2C)[C@@]35OO4)C(=O)CCC(=O)O[C@@H]2O[C@@H]3O[C@@]4(C)CC[C@H]5[C@H](C)CC[C@@H]([C@H]2C)[C@@]35OO4)C(=O)CCC(=O)O[C@@H]2O[C@@H]3O[C@@]4(C)CC[C@H]5[C@H](C)CC[C@@H]([C@H]2C)[C@@]35OO4)O[C@@H]2O[C@@]3(C)CC[C@H]4[C@H](C)CC[C@@H]1[C@@]24OO3	1.1	1	P. falciparum (K1)	0.610256	Drug-resistant	0.48452	Training	139	199.26	719.238	2683.32	11065	47796.7	214497	990594	110.4	538.092	1540.38	5915.12	21961.3	86333.2	344193	13.25	432.247	487.205	2750.23	6301.14	25286.2	77187.5	351.7	3929.11	50137.6	772032	1.26438e+07	2.12868e+08	3.62606e+09	224.784	812.827	3114.94	13045.3	56999.4	256608	1.17968e+06	-4.97969	425.014	365.228	2599.69	5328.3
CHEMBL4475292	Fc1ccc2nc(-c3ccc(CN4CCOCC4)cc3)cc(CNCCN3CCCC3)c2c1	1.1	1	P. falciparum (K1)	0.610256	Drug-resistant	0.48452	Training	37	53.25	176.762	595.155	2170.51	8224.78	32112.3	128174	13.02	110.061	159.563	661.644	1527.94	5238.35	14518	5.404	101.721	96.41	519.905	941.351	3553.12	8621.39	40.63	305.031	1530.7	10031.8	66287.3	458972	3.24127e+06	93.9625	351.233	1530.69	7242.68	36122.9	187078	997202	-1.68482	100.213	41.6467	463.131	515.016
CHEMBL4127402	NCCNC(=O)c1ccc(C2CCC3(CC2)OOC2(OO3)C3CC4CC(C3)CC2C4)cc1	1.1	1	P. falciparum (3D7)	0.512493	Drug-sensitive	0.521358	Training	37	51.71	188.615	690.144	2822.24	12026.1	53143.2	240812	21.79	131.769	327.61	1318.19	4671.74	18439.3	72179.7	4.433	113.74	134.999	719.367	1680.01	6502.61	19690.7	92.04	1408.36	25690.6	573433	1.37439e+07	3.41166e+08	8.62735e+09	67.6626	255.768	1030.98	4564.15	21185.1	101890	503137	-1.46606	112.287	88.1305	673.648	1286.07
CHEMBL3355638	C[S+]([O-])c1ccc(-c2cnc3ccc(-c4cccc(S(=O)(=O)C5CC5)c4)nn23)cc1	1.1	1	P. falciparum (NF54)	0.579006	Drug-sensitive	0.521358	Test	34	43.82	166.637	589.733	2339.81	9594.9	40695.7	176412	19.04	149.252	423.984	2151.62	9613.32	48430.3	243303	3.058	104.401	113.186	617.943	1320.69	5065.09	14155.9	121.07	2171.03	48937.6	1.30094e+06	3.71341e+07	1.10224e+09	3.34868e+10	88.373	353.246	1622.29	7999.34	41103.9	217190	1.17155e+06	-1.4827	102.552	80.35	579.874	1070.65
CHEMBL4475292	Fc1ccc2nc(-c3ccc(CN4CCOCC4)cc3)cc(CNCCN3CCCC3)c2c1	1.1	1	P. falciparum (NF54)	0.579006	Drug-sensitive	0.521358	Training	37	53.25	176.762	595.155	2170.51	8224.78	32112.3	128174	13.02	110.061	159.563	661.644	1527.94	5238.35	14518	5.404	101.721	96.41	519.905	941.351	3553.12	8621.39	40.63	305.031	1530.7	10031.8	66287.3	458972	3.24127e+06	93.9625	351.233	1530.69	7242.68	36122.9	187078	997202	-1.68482	100.213	41.6467	463.131	515.016
CHEMBL1812891	CCCCCCc1cc(CCCCCC)c(/C=C2\N=C(c3ccc[nH]3)C=C2OC)[nH]1	1.1	1	P. falciparum (Dd2)	0.399461	Drug-resistant	0.48452	Training	32	46.17	148.815	491.029	1765.28	6651.49	25983.4	104248	16.25	96.1481	178.638	673.777	1912.3	6670.93	21997.7	6.55	84.4378	83.4336	418.223	785.089	2848.87	7121.16	53.17	450.305	3106.21	24805	201037	1.6747e+06	1.41887e+07	67.7638	241.865	992.208	4481.41	21597.6	109171	571898	-1.51104	82.169	32.4241	376.05	447.956
CHEMBL2393394	C[C@H]1[C@@H](CC(CO)C[C@H]2O[C@@H]3O[C@@]4(C)CC[C@H]5[C@H](C)CC[C@@H]([C@H]2C)[C@@]35OO4)O[C@@H]2O[C@@]3(C)CC[C@H]4[C@H](C)CC[C@@H]1[C@@]24OO3	1.1	1	P. falciparum (3D7)	0.512493	Drug-sensitive	0.521358	Training	50	72.49	273.59	1064.85	4581.47	20537.7	95126	450940	34.98	189.799	542.894	2134.45	8062.43	32359.5	131863	6.033	166.968	217.918	1180.44	2939.69	11710.4	37142.8	94.07	999.217	11958.3	197378	3.66184e+06	7.15777e+07	1.42881e+09	71.8942	269.975	1029.5	4322.55	18926.9	85534.4	395439	-1.93792	164.417	162.397	1104.79	2465.6
CHEMBL2387268	CN1CCN(C2CCN(C(=O)CC3CCC4(CC3)OOC3(OO4)C4CC5CC(C4)CC3C5)CC2)CC1	1.119	1	P. falciparum (K1)	0.610256	Drug-resistant	0.48452	Test	42	59.76	217.5	797.874	3241.74	13688.7	59810	267779	27.12	150.181	381.519	1454.96	5101.1	19522.4	75318.9	4.905	129.323	148.273	795.55	1785.89	6909.67	20363.4	63.71	685.461	7584.52	108830	1.69443e+06	2.76372e+07	4.61659e+08	69.2002	252.172	963.785	4008.42	17331.3	77136.4	350438	-1.54515	128.229	96.6923	747.608	1361.16
CHEMBL58	O=C1c2c(O)ccc(O)c2C(=O)c2c(NCCNCCO)ccc(NCCNCCO)c21	1.12	1	P. falciparum (W2)	0.480579	Drug-resistant	0.48452	Training	34	48.44	161.184	551.744	2065.44	8118.83	33190	139951	18.76	114.898	235.445	966.133	3131.41	12374.1	47217.5	1.59	93.1675	79.4162	492.57	949.517	3802.68	10453.4	163.18	2601.22	45759.4	869063	1.69124e+07	3.32814e+08	6.5889e+09	91.1794	339.492	1485.87	7088.33	35689.8	186699	1.0055e+06	-2.36591	92.7909	50.44	471.896	730.176
CHEMBL65	CC[C@@]1(O)C(=O)OCc2c1cc1n(c2=O)Cc2cc3ccccc3nc2-1	1.12	1	P. falciparum (D10)	0.332432	Drug-sensitive	0.521358	Training	30	42.16	153.437	566.126	2293.8	9743.89	42929.8	194295	14.89	115.436	254.093	1131.48	3896.01	16264.7	65278.4	1.829	96.525	97.4339	591.049	1256.3	5086.44	14602.1	81.42	1219.8	19682.8	355039	6.59085e+06	1.24218e+08	2.36388e+09	74.864	297.291	1354	6668.47	34414.9	183437	1.00153e+06	-0.937301	94.2679	79.5746	569.187	1134.8
CHEMBL1082723	C[C@H]1Cc2c([nH]c3cc(Cl)c(F)cc23)[C@@]2(N1)C(=O)Nc1ccc(Cl)cc12	1.2	1	P. falciparum (7G8)	0.323077	Drug-resistant	0.48452	Training	30	43.05	158.105	593.111	2428.04	10403	46279	212211	14.12	114.902	243.652	1075.4	3605.21	14939.5	59765.1	3.982	98.484	119.156	640.628	1474.21	5831.47	17548.6	56.92	656.768	7397.76	105709	1.65524e+06	2.72652e+07	4.59865e+08	78.2007	330.784	1632.62	8796.16	50006.6	295059	1.78851e+06	-0.899272	96.1737	84.7974	587.12	1212.29
CHEMBL3218242	NC1CCN(C2CCC3(CC2)OOC2(OO3)C3CC4CC(C3)CC2C4)CC1	1.2	1	P. falciparum (K1)	0.610256	Drug-resistant	0.48452	Test	32	45.48	168.998	630.473	2619.08	11293	50362.1	229880	20	113.771	294.118	1137.68	4067.81	15838.3	62266.4	3.723	101.358	120.872	650.643	1524.58	5953.4	18138.4	66.18	1036.12	20197	485075	1.22999e+07	3.17853e+08	8.26667e+09	47.937	175.672	657.112	2694.79	11485.3	50418.2	225932	-1.26047	100.241	81.3251	614.069	1192.58
CHEMBL3581498	CC(C)OC(=O)c1cnc(Oc2ccc3c(c2)B(O)OC3)cn1	1.2	1	P. falciparum (W2)	0.480579	Drug-resistant	0.48452	Training	25	30.72	112.996	363.946	1354.62	5085.49	19775.6	77988.3	9.89	82.1677	146.068	621.384	1765.17	6604.69	22310.8	1.867	71.5352	66.2784	378.031	682.921	2614.23	6314.21	90.77	1064.58	15614.2	273055	5.09542e+06	9.77202e+07	1.89851e+09	58.7738	229.404	1006.34	4740.7	23243.7	117105	601754	-0.95779	70.2137	41.9221	339.924	470.113
CHEMBL3218242	NC1CCN(C2CCC3(CC2)OOC2(OO3)C3CC4CC(C3)CC2C4)CC1	1.2	1	P. falciparum (3D7)	0.512493	Drug-sensitive	0.521358	Training	32	45.48	168.998	630.473	2619.08	11293	50362.1	229880	20	113.771	294.118	1137.68	4067.81	15838.3	62266.4	3.723	101.358	120.872	650.643	1524.58	5953.4	18138.4	66.18	1036.12	20197	485075	1.22999e+07	3.17853e+08	8.26667e+09	47.937	175.672	657.112	2694.79	11485.3	50418.2	225932	-1.26047	100.241	81.3251	614.069	1192.58
CHEMBL4648872	O=c1c2ccc(Oc3ccc(OC(F)(F)F)cc3)cc2[nH]c2cc(Cl)cc(Cl)c12	1.2	1	P. falciparum (7G8)	0.323077	Drug-resistant	0.48452	Training	32	45.07	159.739	578.846	2267.6	9165.54	37942	159883	13.49	116.426	225.72	1039.39	3284.44	13466.9	51195.4	6.247	98.4868	136.851	622.333	1464.67	5208.82	15049.5	51.32	597.24	6859.83	100857	1.60708e+06	2.66895e+07	4.51428e+08	89.7649	372.483	1831.34	9791.06	55077.9	321093	1.92332e+06	-0.713666	96.1487	79.6988	526.216	911.324
CHEMBL1812892	CCCCCCCc1cc(CCCCCC)c(/C=C2\N=C(c3ccc[nH]3)C=C2OC)[nH]1	1.2	1	P. falciparum (Dd2)	0.399461	Drug-resistant	0.48452	Test	33	47.71	153.186	503.922	1805.37	6779.4	26398.9	105615	16.93	98.6105	183.033	685.539	1939.13	6739.05	22165.1	6.908	86.566	85.6275	425.778	796.752	2880.9	7181.17	53.17	452.305	3106.21	24811	201037	1.67472e+06	1.41887e+07	69.1974	245.92	1003.76	4516.29	21705.6	109511	572984	-1.56409	84.1718	32.1056	382.084	446.361
CHEMBL1813082	CCCCCCCCc1cc(Cc2ccc(F)cc2)c(/C=C2\N=C(c3ccc[nH]3)C=C2OC)[nH]1	1.2	1	P. falciparum (Dd2)	0.399461	Drug-resistant	0.48452	Training	37	52.8	173.539	580.161	2107.28	7983.27	31230.8	125080	16.87	114.364	203.869	803.805	2217.3	7797.57	25134.4	7.271	100.373	104.614	512.085	984.338	3514.58	8798.05	53.17	466.305	3118.21	24885	201147	1.67516e+06	1.41895e+07	85.2449	312.651	1320.14	6077.05	29546.9	149350	777175	-1.59904	98.1912	43.5419	454.728	549.894
CHEMBL4642666	O=c1c2ccc(Nc3ccc(OC(F)(F)F)cc3)cc2[nH]c2cc(Cl)cc(Cl)c12	1.2	1	P. falciparum (Dd2)	0.399461	Drug-resistant	0.48452	Training	32	45.15	159.96	580.023	2273.07	9191.24	38060.7	160424	12.57	115.267	216.296	1014.76	3180.04	13143.4	50044.6	5.978	98.433	134.42	619.172	1443.04	5162.68	14853.1	54.12	627.004	7123.69	103006	1.62392e+06	2.68186e+07	4.52407e+08	90.2944	374.939	1844.66	9867.99	55529.3	323747	1.93887e+06	-0.843073	96.1477	78.5936	525.383	902.793
CHEMBL4639326	COc1cc2[nH]c3cc(Oc4ccc(OC(F)(F)F)cc4)ccc3c(=O)c2cc1F	1.2	1	P. falciparum (Dd2)	0.399461	Drug-resistant	0.48452	Training	33	45.73	161.417	580.033	2260.06	9101.78	37570.3	157854	13.6	117.318	223.502	1031.93	3252.31	13365.1	50817.6	5.079	99.3853	127.576	607.405	1380.58	4968.77	14086.3	60.55	641.836	7111.79	102237	1.61483e+06	2.67333e+07	4.51679e+08	85.8887	327.392	1463.97	7033.45	35148	180253	942435	-0.874267	98.2063	79.1976	536.757	918.836
CHEMBL522749	[C-]#[N+]C(C)(C)C[C@@H]1C[C@H](C)[C@H]2CC[C@H](C)[C@@]3([N+]#[C-])CCC(=C)[C@@H]1[C@H]23	1.2	1	P. falciparum (3D7)	0.512493	Drug-sensitive	0.521358	Test	26	36.52	137.62	540.356	2324.96	10403.2	47896.1	225129	22.75	118.811	369.48	1440.22	5481.63	21787.7	87819.8	2.178	84.1364	102.69	575.075	1337.21	5309.67	15883.3	8.72	101.01	196.841	965.096	3220.3	13743.2	54289.4	43.3013	162.44	664.3	2982.47	14018.3	67908.2	335582	-0.944604	82.1041	83.9257	537.211	1201.05
CHEMBL468935	Nc1cccc(-c2csc(NC(=O)CCCCCCC(=O)NO)n2)c1	1.25	1	P. falciparum (3D7)	0.512493	Drug-sensitive	0.521358	Training	26	32.58	112.342	356.761	1280.39	4658.67	17511.8	66843.9	13.08	83.6694	162.429	647.793	1904.56	6882.8	23078	1.122	67.8131	46.465	304.612	440.227	1778.94	3718.38	145.58	2604.98	53426.6	1.21319e+06	2.90304e+07	7.17678e+08	1.81145e+10	65.1396	253.336	1133.39	5506.43	28121.7	148544	804176	-1.46504	66.3644	28.1335	286.478	311.153
CHEMBL160	C/C=C/C[C@@H](C)[C@@H](O)[C@H]1C(=O)N[C@@H](CC)C(=O)N(C)CC(=O)N(C)[C@@H](CC(C)C)C(=O)N[C@@H](C(C)C)C(=O)N(C)[C@@H](CC(C)C)C(=O)N[C@@H](C)C(=O)N[C@H](C)C(=O)N(C)[C@@H](CC(C)C)C(=O)N(C)[C@@H](CC(C)C)C(=O)N(C)[C@@H](C(C)C)C(=O)N1C	1.26	1	P. falciparum (D10)	0.332432	Drug-sensitive	0.521358	Training	85	121.25	416.14	1507.87	5868.76	23649.9	97666	410554	73.74	340.944	986.674	3663.04	13244.6	50298.3	193060	3.512	250.308	225.645	1357.12	2397.54	9356.97	22158.8	278.8	4170.42	66880.6	1.15111e+06	2.01818e+07	3.57172e+08	6.36103e+09	177.165	642.686	2647.87	11668	53487.5	251911	1.21017e+06	-4.17611	242.927	194.861	1257.96	2233.16
CHEMBL1117	CC(=O)[C@]1(O)Cc2c(O)c3c(c(O)c2[C@@H](O[C@H]2C[C@H](N)[C@H](O)[C@H](C)O2)C1)C(=O)c1ccccc1C3=O	1.26	1	P. falciparum (D10)	0.332432	Drug-sensitive	0.521358	Training	40	57.35	208.498	784.113	3195.07	13540.3	59073.8	263339	28.18	161.916	424.564	1712.28	6107.45	24160.5	94452.6	0.12	128.615	123.239	766.456	1561.32	6275.79	17413.7	176.61	3399.4	67344.1	1.41578e+06	3.05967e+07	6.77758e+08	1.53635e+10	94.586	365.639	1637.58	7956.56	40544.3	213579	1.15396e+06	-2.04006	126.859	110.693	749.883	1479.65
CHEMBL3218239	FC1(F)CCN(C2CCC3(CC2)OOC2(OO3)C3CC4CC(C3)CC2C4)CC1	1.3	1	P. falciparum (K1)	0.610256	Drug-resistant	0.48452	Test	33	46.81	176.757	676.404	2873.76	12641.4	57287.2	264709	22.62	124.171	347.8	1393.61	5250.1	21156.2	85808.5	5.343	107.393	153.286	762.493	1971.5	7540.68	23961.3	40.16	365.078	2442.29	21140.6	189059	1.75489e+06	1.65464e+07	48.093	178.38	678.719	2834.1	12296.5	54900.8	249936	-0.995183	106.187	101.058	687.283	1449.35
CHEMBL3218244	CC(C)(C)NC1CCC2(CC1)OOC1(OO2)C2CC3CC(C2)CC1C3	1.3	1	P. falciparum (3D7)	0.512493	Drug-sensitive	0.521358	Training	29	41	156.305	605.797	2605.55	11555.8	52678.1	244511	18.52	106.989	297.635	1170.88	4304.5	16932.6	67086.2	4.469	95.4567	139.354	690.912	1786.72	6842.07	21686	48.95	421.939	2961.67	24941.5	216842	1.95525e+06	1.79953e+07	40.3255	151.002	575.152	2413.59	10492.8	46848	212978	-1.03477	94.158	94.1735	617.409	1324.84
CHEMBL4127539	c1cc(C2CCC3(CC2)OOC2(OO3)C3CC4CC(C3)CC2C4)ccc1CN1CCOCC1	1.3	1	P. falciparum (3D7)	0.512493	Drug-sensitive	0.521358	Training	39	55.11	200.207	728.598	2955.77	12491.8	54769.7	246459	21.32	133.09	310.086	1230.07	4206.06	16384.4	63345.1	5.703	119.43	141.306	743.098	1700.84	6580.57	19660	49.39	419.674	2679.01	22464.4	196214	1.79534e+06	1.67755e+07	69.6508	259.664	1033.34	4506.24	20576	97264.2	471691	-1.42663	118.197	86.1104	693.627	1256.6
CHEMBL5192558	C[C@H]1[C@H](Nc2ccc(F)cc2)O[C@@H]2O[C@]3(C)CC[C@H]4[C@H](C)CC[C@@H]1[C@@]24OO3	1.3	1	P. falciparum (NF54)	0.579006	Drug-sensitive	0.521358	Training	31	44.28	163.493	619.786	2597.57	11370.3	51587.1	240334	17.67	111.974	282.584	1146.4	4119.62	16529.1	66189.1	4.521	99.8328	127.443	670.401	1615.12	6345.32	19653.4	48.95	383.343	2361.72	18035	143869	1.21284e+06	1.0586e+07	55.2096	208.685	846.908	3753.15	17334.7	82390.7	399592	-1.1386	98.1864	88.3417	620.54	1298.23
CHEMBL4646340	COc1ccc2c(=O)c3ccc(Oc4ccc(OC(F)(F)F)cc4)cc3[nH]c2c1	1.3	1	P. falciparum (7G8)	0.323077	Drug-resistant	0.48452	Test	32	44.4	155.648	555.3	2151.16	8619.44	35424.1	148268	12.09	111.038	204.999	968.412	3044.98	12659.1	48428.1	4.918	95.3487	119.867	574.375	1287.81	4643.59	13067.8	60.55	637.836	7105.79	102209	1.61474e+06	2.67328e+07	4.51676e+08	84.2203	321.566	1435.16	6876.4	34268.6	175286	914274	-0.935654	94.1783	72.0466	507.679	837.791
CHEMBL269671	C[C@@H]1CC[C@H]2[C@@H](C)C(=O)O[C@@H]3O[C@@]4(C)CC[C@@H]1[C@]32OO4	1.3	1	P. falciparum (7G8)	0.323077	Drug-resistant	0.48452	Training	23	32.81	125.075	489.756	2121.63	9570.73	44607.1	212738	18.23	93.9937	285.823	1140.23	4424.34	18037.9	74483.7	2.517	77.4334	101.163	549.973	1384.12	5523.51	17683.1	53.99	580.367	6882.56	101783	1.62795e+06	2.70591e+07	4.57725e+08	35.0137	132.824	521.839	2250.14	10106.2	46738	220601	-0.683117	76.1523	80.4931	521.933	1214.78
CHEMBL4639240	COc1cc(F)c2c(=O)c3cc(Oc4ccc(OC(F)(F)F)cc4)ccc3[nH]c2c1	1.3	1	P. falciparum (7G8)	0.323077	Drug-resistant	0.48452	Training	33	45.73	161.417	580.033	2260.06	9101.98	37585	158075	13.6	117.318	223.502	1031.93	3248.01	13344.2	50748.1	5.079	99.3644	128.013	608.576	1386.86	4998.89	14245.8	60.55	641.836	7111.79	102237	1.61481e+06	2.67331e+07	4.51677e+08	85.8887	327.276	1463.62	7033.65	35158.4	180356	943307	-0.875966	98.2121	79.2204	536.93	921.615
CHEMBL1812890	CCCc1cc(CCC2CCCCC2)c(/C=C2\N=C(c3ccc[nH]3)C=C2OC)[nH]1	1.3	1	P. falciparum (Dd2)	0.399461	Drug-resistant	0.48452	Training	32	46.17	152.815	515.509	1891.16	7246.28	28683.9	116212	16.25	100.148	192.798	733.194	2121.42	7420.24	24566.6	5.791	87.8286	88.58	451.806	868.653	3160.45	7986.54	53.17	454.305	3112.21	24837	201097	1.67493e+06	1.41891e+07	67.304	244.454	1009.9	4576.09	22045.3	111180	580646	-1.42131	86.1583	38.3334	407.09	503.194
CHEMBL4639240	COc1cc(F)c2c(=O)c3cc(Oc4ccc(OC(F)(F)F)cc4)ccc3[nH]c2c1	1.3	1	P. falciparum (Dd2)	0.399461	Drug-resistant	0.48452	Test	33	45.73	161.417	580.033	2260.06	9101.98	37585	158075	13.6	117.318	223.502	1031.93	3248.01	13344.2	50748.1	5.079	99.3644	128.013	608.576	1386.86	4998.89	14245.8	60.55	641.836	7111.79	102237	1.61481e+06	2.67331e+07	4.51677e+08	85.8887	327.276	1463.62	7033.65	35158.4	180356	943307	-0.875966	98.2121	79.2204	536.93	921.615
CHEMBL4639323	O=c1c2ccc(-c3ccccc3)cc2[nH]c2cc(F)cc(F)c12	1.3	1	P. falciparum (Dd2)	0.399461	Drug-resistant	0.48452	Training	26	36.02	125.949	440.245	1673.63	6603.72	26854.2	111729	6.57	87.6427	122.551	606.806	1480.86	5685.28	17288.5	5.028	77.6093	96.027	451.166	993.432	3561.03	9960.94	32.86	492.047	6256.68	97410.7	1.58701e+06	2.65719e+07	4.50732e+08	73.145	283.329	1284.27	6283.33	32089.1	168571	904186	-0.766236	76.1767	50.452	396.207	615.132
CHEMBL1813082	CCCCCCCCc1cc(Cc2ccc(F)cc2)c(/C=C2\N=C(c3ccc[nH]3)C=C2OC)[nH]1	1.3	1	P. falciparum (D6)	0.619883	Drug-sensitive	0.521358	Training	37	52.8	173.539	580.161	2107.28	7983.27	31230.8	125080	16.87	114.364	203.869	803.805	2217.3	7797.57	25134.4	7.271	100.373	104.614	512.085	984.338	3514.58	8798.05	53.17	466.305	3118.21	24885	201147	1.67516e+06	1.41895e+07	85.2449	312.651	1320.14	6077.05	29546.9	149350	777175	-1.59904	98.1912	43.5419	454.728	549.894
CHEMBL65	CC[C@@]1(O)C(=O)OCc2c1cc1n(c2=O)Cc2cc3ccccc3nc2-1	1.32	1	P. falciparum (Dd2)	0.399461	Drug-resistant	0.48452	Training	30	42.16	153.437	566.126	2293.8	9743.89	42929.8	194295	14.89	115.436	254.093	1131.48	3896.01	16264.7	65278.4	1.829	96.525	97.4339	591.049	1256.3	5086.44	14602.1	81.42	1219.8	19682.8	355039	6.59085e+06	1.24218e+08	2.36388e+09	74.864	297.291	1354	6668.47	34414.9	183437	1.00153e+06	-0.937301	94.2679	79.5746	569.187	1134.8
CHEMBL1256686	CNc1ccc2oc(C[C@H]3O[C@@]4(CC[C@H]3C)O[C@H]([C@H](C)C(=O)c3ccc[nH]3)[C@H](C)C[C@H]4C)nc2c1C(=O)O	1.32	1	P. falciparum (D10)	0.332432	Drug-sensitive	0.521358	Test	42	57.81	209.857	752.635	3009.27	12473.5	53664.6	236395	23.55	152.441	358.355	1481.16	5090.37	20105.3	77440.1	3.761	128.484	133.173	760.752	1589.03	6235.73	17345.2	126.68	1569.64	22195.2	373972	6.75233e+06	1.26282e+08	2.40756e+09	88.2536	337.542	1446.92	6742	33044.1	168303	884144	-1.7166	126.387	98.0625	713.936	1308.44
CHEMBL301267	CCO[C@H]1O[C@@H]2O[C@@]3(C)CC[C@H]4[C@H](C)CC[C@@H]([C@H]1C)[C@@]24OO3	1.37	1	P. falciparum (3D7)	0.512493	Drug-sensitive	0.521358	Training	25	36.08	134.305	517.61	2215.92	9917.31	45970.8	218396	17.76	93.3152	267.279	1046.91	3964.59	15949.1	65190.3	3.409	81.7147	104.517	570.487	1411.94	5669.98	18004.5	46.15	335.579	2072.01	15651.2	125418	1.06904e+06	9.47496e+06	36.4153	134.739	508.456	2116.41	9212.03	41484.3	191494	-0.954588	80.1647	77.9291	536.844	1203.68
CHEMBL576926	Oc1ccc(Nc2ccnc3cc(Cl)ccc23)cc1CN1CCN(c2ccccn2)CC1	1.4	1	P. falciparum (K1)	0.610256	Drug-resistant	0.48452	Training	36	51.14	172.824	589.295	2181.27	8374.19	33084.6	133470	7.66	105.84	124.688	609.168	1271.64	4659.52	12311.8	5.362	102.191	103.102	546.186	1029.03	3871.16	9622.05	64.52	754.764	10337.4	184347	3.56952e+06	7.13545e+07	1.44215e+09	103.092	414.663	1942.6	9868.49	52790.6	293135	1.67543e+06	-1.60275	100.238	47.9064	476.816	570.186
CHEMBL3581479	COC(=O)c1cnc(Oc2ccc3c(c2)B(O)OC3)cn1	1.4	1	P. falciparum (W2)	0.480579	Drug-resistant	0.48452	Training	23	27.64	102.253	323.581	1199.88	4495.41	17524	69362.4	8.53	75.2429	126.12	557.353	1567.91	5980.53	20287.5	0.984	65.1248	53.7852	338.521	590.444	2344.29	5627.31	90.77	1058.58	15580.5	272822	5.09391e+06	9.77105e+07	1.89845e+09	56.4412	224.021	989.056	4677.76	23011.7	116296	599293	-0.904313	64.208	36.9632	315.048	438.361
CHEMBL5177723	C[C@H]1[C@H](N2CCNCC2)O[C@@H]2O[C@]3(C)CC[C@H]4[C@H](C)CC[C@@H]1[C@@]24OO3	1.4	1	P. falciparum (W2)	0.480579	Drug-resistant	0.48452	Test	29	42.11	155.391	591.446	2494.98	11017.9	50477.3	237405	18.72	105.098	282.662	1110.57	4116.4	16470.5	66784.7	3.255	93.4129	111.794	631.052	1508.13	6108.62	19039.6	52.19	380.842	2355.81	17631.5	139313	1.1679e+06	1.01836e+07	45.9173	169.217	649.6	2720.93	11870.3	53397	245690	-1.22474	92.1951	81.5621	595.301	1264.13
CHEMBL1828814	CC(CN1CCNCC1)C(=O)CC1CCC2(CC1)OOC1(OO2)C2CC3CC(C2)CC1C3	1.4	1	P. falciparum (3D7)	0.512493	Drug-sensitive	0.521358	Training	37	52.69	191.461	704.091	2876.83	12223.4	53787.1	242626	25.31	133.939	355.755	1368.62	4932.44	19217.4	75585.7	4.305	113.326	130.795	705.227	1602.64	6248.24	18650	69.26	734.823	8010.83	111816	1.71417e+06	2.77482e+07	4.61907e+08	58.8446	213.068	801.942	3293.28	14046.3	61667.3	276401	-1.40645	112.253	87.2101	664.278	1248.22
CHEMBL3581498	CC(C)OC(=O)c1cnc(Oc2ccc3c(c2)B(O)OC3)cn1	1.4	1	P. falciparum (3D7)	0.512493	Drug-sensitive	0.521358	Training	25	30.72	112.996	363.946	1354.62	5085.49	19775.6	77988.3	9.89	82.1677	146.068	621.384	1765.17	6604.69	22310.8	1.867	71.5352	66.2784	378.031	682.921	2614.23	6314.21	90.77	1064.58	15614.2	273055	5.09542e+06	9.77202e+07	1.89851e+09	58.7738	229.404	1006.34	4740.7	23243.7	117105	601754	-0.95779	70.2137	41.9221	339.924	470.113
CHEMBL4780826	CCCCCCCCNc1nc(N2CCCC2)nc2cc(OC)c(OC)cc12	1.4	1	P. falciparum (NF54)	0.579006	Drug-sensitive	0.521358	Training	30	43.35	140.81	467.812	1695.61	6432.47	25278.4	101978	12.24	86.3824	125.409	499.161	1137.93	3855.99	10628.4	5.433	80.3138	77.3364	410.859	755.541	2873.38	7093.87	59.51	405.205	2410.45	16554.9	117038	859636	6.47165e+06	72.4861	271.603	1181.63	5621.33	28365.9	149295	810621	-1.33669	78.1608	33.9762	368.951	461.165
CHEMBL3827978	COc1cccc2c(-c3ccc4c(c3O)[C@@H](C)N[C@H](C)C4)c(C)c(-c3c(C)c(-c4ccc5c(c4O)[C@@H](C)N[C@H](C)C5)c4cccc(OC)c4c3O)c(O)c12	1.4	1	P. falciparum (NF54)	0.579006	Drug-sensitive	0.521358	Test	61	86.88	311.885	1134.77	4490.39	18478.6	78347.7	339739	20.09	204.073	332.04	1470.41	3910.9	14448.4	46117.8	9.72	190.958	237.333	1189.93	2746.72	10305	30538	123.44	2054.93	35349.2	694958	1.39742e+07	2.83206e+08	5.75247e+09	161.9	631.356	2892.45	14359	74755.3	402179	2.21784e+06	-2.84583	188.646	138.582	1058.65	1841.29
CHEMBL4438337	CCCC(=O)N(C)[C@@H](C)C(=O)N1CCC[C@H]1C(=O)N(C)[C@@H](Cc1ccccc1)C(=O)N[C@@H](CC(C)C)C(=O)N(C)[C@@H](C(=O)N[C@H](C(=O)NCC(=O)N(C)[C@H](Cc1ccccc1)C(=O)N1CCC[C@H]1C(=O)OC)C(C)C)C(C)C	1.4	1	P. falciparum (3D7)	0.512493	Drug-sensitive	0.521358	Training	81	114.77	389.603	1372.91	5234.6	20779.3	84944.5	354640	63.4	314.5	844.862	3234.33	11490.3	44093	168632	4.387	232.376	194.532	1210.46	2086.26	8271.71	19573.1	235.46	3420.52	53025.6	889892	1.51765e+07	2.60356e+08	4.47536e+09	179.57	654.638	2705.41	11970.9	55177.1	261427	1.26347e+06	-3.56736	226.703	155.195	1147.38	1874.81
CHEMBL65	CC[C@@]1(O)C(=O)OCc2c1cc1n(c2=O)Cc2cc3ccccc3nc2-1	1.41	1	P. falciparum (7G8)	0.323077	Drug-resistant	0.48452	Training	30	42.16	153.437	566.126	2293.8	9743.89	42929.8	194295	14.89	115.436	254.093	1131.48	3896.01	16264.7	65278.4	1.829	96.525	97.4339	591.049	1256.3	5086.44	14602.1	81.42	1219.8	19682.8	355039	6.59085e+06	1.24218e+08	2.36388e+09	74.864	297.291	1354	6668.47	34414.9	183437	1.00153e+06	-0.937301	94.2679	79.5746	569.187	1134.8
CHEMBL1256686	CNc1ccc2oc(C[C@H]3O[C@@]4(CC[C@H]3C)O[C@H]([C@H](C)C(=O)c3ccc[nH]3)[C@H](C)C[C@H]4C)nc2c1C(=O)O	1.41	1	P. falciparum (Dd2)	0.399461	Drug-resistant	0.48452	Training	42	57.81	209.857	752.635	3009.27	12473.5	53664.6	236395	23.55	152.441	358.355	1481.16	5090.37	20105.3	77440.1	3.761	128.484	133.173	760.752	1589.03	6235.73	17345.2	126.68	1569.64	22195.2	373972	6.75233e+06	1.26282e+08	2.40756e+09	88.2536	337.542	1446.92	6742	33044.1	168303	884144	-1.7166	126.387	98.0625	713.936	1308.44
CHEMBL1117	CC(=O)[C@]1(O)Cc2c(O)c3c(c(O)c2[C@@H](O[C@H]2C[C@H](N)[C@H](O)[C@H](C)O2)C1)C(=O)c1ccccc1C3=O	1.41	1	P. falciparum (Dd2)	0.399461	Drug-resistant	0.48452	Test	40	57.35	208.498	784.113	3195.07	13540.3	59073.8	263339	28.18	161.916	424.564	1712.28	6107.45	24160.5	94452.6	0.12	128.615	123.239	766.456	1561.32	6275.79	17413.7	176.61	3399.4	67344.1	1.41578e+06	3.05967e+07	6.77758e+08	1.53635e+10	94.586	365.639	1637.58	7956.56	40544.3	213579	1.15396e+06	-2.04006	126.859	110.693	749.883	1479.65
CHEMBL123	Cc1c2ccncc2c(C)c2c1[nH]c1ccccc12	1.41	1	P. falciparum (Dd2)	0.399461	Drug-resistant	0.48452	Training	22	30.74	108.984	384.632	1487.97	6020.84	25261.4	108880	1.83	67.7849	60.8153	392.882	759.859	3190.06	8599.43	3.618	67.1158	79.432	408.615	933.937	3562.4	10566	28.68	273.738	1787.08	14285.5	114901	952429	8.01913e+06	62.4205	246.764	1140.08	5676.87	29512.4	157968	864221	-0.780191	66.0711	42.4528	359.781	589.068
CHEMBL307261	C[C@H]1[C@@H](O)O[C@@H]2O[C@@]3(C)CC[C@H]4[C@H](C)CC[C@@H]1[C@@]24OO3	1.42	1	P. falciparum (K1)	0.610256	Drug-resistant	0.48452	Training	23	33.11	125.888	493.543	2139.1	9652.55	44990.8	214542	16.22	88.1132	256.549	1014.12	3865.89	15613.7	64003.9	2.193	77.6665	98.7924	551.421	1372.45	5535.99	17646	57.15	698.235	10206.8	185392	3.60447e+06	7.20193e+07	1.45426e+09	32.7485	123.595	474.505	2008.06	8858.72	40317.4	187614	-0.97976	76.2247	78.0515	519.666	1194.05
CHEMBL1448	O=C(Nc1ccc([N+](=O)[O-])cc1Cl)c1cc(Cl)ccc1O	1.48	1	P. falciparum (Dd2)	0.399461	Drug-resistant	0.48452	Training	22	29.66	104.175	362.101	1367.81	5331.94	21307.8	86643.9	11.03	79.2593	157.673	648.698	1910.31	7028.08	23732.9	3.723	64.0391	78.6832	362.806	780.09	2710.7	7222.13	92.47	1741.69	34171.6	714258	1.53254e+07	3.35491e+08	7.46834e+09	66.5895	284.245	1430.4	7835.94	45181.3	269667	1.64991e+06	-0.239945	62.351	49.4687	315.58	527.622
CHEMBL58	O=C1c2c(O)ccc(O)c2C(=O)c2c(NCCNCCO)ccc(NCCNCCO)c21	1.48	1	P. falciparum (D10)	0.332432	Drug-sensitive	0.521358	Test	34	48.44	161.184	551.744	2065.44	8118.83	33190	139951	18.76	114.898	235.445	966.133	3131.41	12374.1	47217.5	1.59	93.1675	79.4162	492.57	949.517	3802.68	10453.4	163.18	2601.22	45759.4	869063	1.69124e+07	3.32814e+08	6.5889e+09	91.1794	339.492	1485.87	7088.33	35689.8	186699	1.0055e+06	-2.36591	92.7909	50.44	471.896	730.176
CHEMBL3218243	C1C2CC3CC1CC(C2)C31OOC2(CCC(NC3CC3)CC2)OO1	1.5	1	P. falciparum (3D7)	0.512493	Drug-sensitive	0.521358	Training	29	40.94	154.121	583.866	2462.98	10740.7	48292	221695	18.52	104.989	282.395	1101.14	3989.71	15606.6	61600.4	3.712	93.0018	119.65	621.643	1494.17	5785.33	17722.9	48.95	419.939	2931.62	24662.6	214449	1.93547e+06	1.78344e+07	40.2446	148.722	553.18	2267.42	9639.39	42161.7	188114	-0.970341	92.1544	83.3165	584.022	1184.67
CHEMBL4649060	COc1cc2[nH]c3cc(Oc4ccc(CN5CCOCC5)cc4)ccc3c(=O)c2cc1Cl	1.5	1	P. falciparum (7G8)	0.323077	Drug-resistant	0.48452	Training	36	50.95	174.314	600.651	2248.14	8723.64	34814.6	141845	12.36	116.498	173.532	764.871	1848.03	6699.38	19793.4	5.231	103.784	108.035	562.645	1097.66	4065.51	10451.3	63.79	649.336	7085.19	101891	1.61191e+06	2.67123e+07	4.51535e+08	98.3287	385.9	1776.32	8894.84	47020.1	258645	1.46806e+06	-1.3719	102.252	57.1011	507.657	681.995
CHEMBL4638186	COc1cc2[nH]c3cc(Nc4cccc(OC(F)(F)F)c4)ccc3c(=O)c2cc1F	1.5	1	P. falciparum (Dd2)	0.399461	Drug-resistant	0.48452	Training	33	45.81	161.637	581.21	2265.52	9127.48	37695	158482	12.68	116.159	214.078	1007.3	3147.91	13047.6	49703.7	4.81	99.3315	125.146	604.436	1356.97	4923.18	13890.9	63.35	671.6	7375.66	104387	1.63167e+06	2.68625e+07	4.52658e+08	86.4182	329.848	1477.29	7110.72	35601.5	182904	957850	-1.00356	98.2071	78.1659	536.131	911.611
CHEMBL3585412	C[C@H]1[C@H](OC(=O)CCC(=O)NCCCNc2c3ccccc3nc3c2[nH]c2ccccc23)O[C@@H]2O[C@@]3(C)CC[C@H]4[C@H](C)CC[C@@H]1[C@@]24OO3	1.52	1	P. falciparum (NF54)	0.579006	Drug-sensitive	0.521358	Test	55	77.86	278.637	1013.25	4069.3	17132.6	75026.4	338540	27.35	194.185	421.698	1790.05	5962.11	23746.1	90835.4	5.129	168.945	172.206	1018.9	2158.36	8815.2	25585.7	133.03	1356.81	15121.3	213107	3.32169e+06	5.45873e+07	9.1934e+08	118.413	455.541	1969.6	9322.35	46587.2	242634	1.30645e+06	-2.0347	166.359	125.161	969.109	1809.1
CHEMBL577389	Oc1ccc(Nc2ccnc3cc(Cl)ccc23)cc1CN1CCN(c2nc3ccccc3[nH]2)CC1	1.54	1	P. falciparum (K1)	0.610256	Drug-resistant	0.48452	Training	40	56.62	194.335	669.135	2500.87	9690.61	38627.8	157173	7.66	119.84	136.688	691.168	1421.64	5279.52	13877	5.071	116.235	110.883	621.596	1130.13	4364.16	10613.7	80.31	893.426	11495.1	194526	3.65992e+06	7.21673e+07	1.44952e+09	114.01	461.083	2172.14	11100.7	59725.1	333364	1.91374e+06	-1.71681	114.246	58.9276	558.157	711.192
CHEMBL1084470	C[C@H]1[C@@H](CCOC(=O)NCCCCC[C@@H]2SC[C@@H]3NC(=O)N[C@@H]32)O[C@@H]2O[C@]3(C)CC[C@H]4[C@H](C)CC[C@@H]1[C@@]24OO3	1.6	1	P. falciparum (3D7)	0.512493	Drug-sensitive	0.521358	Training	44	64.09	228.09	841.455	3419.43	14580.5	64662.6	295397	36.98	179.362	525.976	2053.79	7823.69	31649.5	130458	4.513	134.54	143.718	821.864	1813.49	7283.03	21704	141.68	1507.47	18105.6	258504	3.98041e+06	6.39298e+07	1.05118e+09	79.2638	301.705	1259.94	5814.98	28543.3	147150	789499	-1.82819	132.259	101.739	776.863	1498.08
CHEMBL221773	CC(C)(N)CNC(=O)C[C@H]1CC[C@@]2(CC1)OOC1(O2)C2CC3CC(C2)CC1C3	1.6	1	P. falciparum (NF54)	0.579006	Drug-sensitive	0.521358	Training	32	46.47	171.838	664.065	2814.71	12379	56049.1	259149	22.68	121.834	348.032	1349.13	4979.25	19493.9	77166.5	3.329	103.834	136.518	704.709	1733.89	6667.69	20720.2	82.81	1313.17	25017	571265	1.38629e+07	3.46624e+08	8.80979e+09	48.6481	180.793	702.154	3000.16	13341.1	61045.7	284859	-1.34584	102.262	97.7117	646.793	1355.25
CHEMBL4640206	COc1cc(F)c2c(=O)c3ccc(Oc4ccc(OC(F)(F)F)cc4)cc3[nH]c2c1	1.6	1	P. falciparum (7G8)	0.323077	Drug-resistant	0.48452	Test	33	45.73	161.417	580.033	2260.06	9101.98	37585	158075	13.6	117.318	223.502	1031.93	3248.01	13344.2	50748.1	5.079	99.3644	128.013	608.706	1386.25	4998.14	14236.4	60.55	641.836	7111.79	102237	1.61481e+06	2.67331e+07	4.51677e+08	85.8887	327.276	1463.62	7033.88	35160.8	180370	943359	-0.875944	98.2121	79.2291	536.938	921.6
CHEMBL2334043	CCCN(CCC)C(=O)c1ccc(C(=O)N[C@@H](Cc2ccccc2)[C@H](O)CN[C@H](C)c2ccccc2)cc1	1.6	1	P. falciparum (NF54)	0.579006	Drug-sensitive	0.521358	Training	40	57.05	185.627	622.385	2268.46	8621.7	33824.8	135729	18.5	126.369	244.961	1006.57	3058.45	11504.5	40320.2	6.441	107.739	101.854	532.142	950.405	3497.25	8323.03	81.67	1244.24	19718.5	353999	6.54804e+06	1.23063e+08	2.33554e+09	101.381	373.084	1586.64	7281.52	34987.4	173431	879641	-2.14545	104.352	46.9501	479.226	574.95
CHEMBL4634377	COc1cc2[nH]c3cc(Oc4ccc(OC(F)(F)F)cc4)ccc3c(=O)c2cc1Cl	1.61	1	P. falciparum (7G8)	0.323077	Drug-resistant	0.48452	Training	33	46.13	162.641	585.258	2283.36	9207.78	38055.4	160078	13.65	117.472	224.156	1034.28	3261.01	13396.3	50930.3	5.54	99.875	130.757	615.921	1413.02	5073.03	14447.4	60.55	641.836	7111.79	102237	1.61483e+06	2.67333e+07	4.51679e+08	89.4994	356.66	1675.35	8525.15	45559.4	252319	1.4379e+06	-0.872809	98.1813	78.8322	536.324	914.552
CHEMBL573295	CCN(CCNC(=S)Nc1ccccc1)Cc1cc(Nc2ccnc3cc(Cl)ccc23)ccc1O	1.63	1	P. falciparum (3D7)	0.512493	Drug-sensitive	0.521358	Training	38	52.65	177.091	592.862	2161.96	8167.48	31753.7	126070	11.33	116.701	168.1	769.61	1910.25	7114.52	21905.3	5.705	104.307	100.143	526.594	936.278	3477.4	8226.05	104.54	1844.68	43975.9	1.25758e+06	3.80373e+07	1.1798e+09	3.70979e+10	115.192	526.332	3138.96	22964.5	195696	1.84489e+06	1.84691e+07	-1.88529	102.269	46.2412	471.119	532.459
CHEMBL4987660	O=C(Nc1[nH]c(=O)ncc1F)c1cc(F)c(F)cc1Br	1.66	1	P. falciparum (NF54)	0.579006	Drug-sensitive	0.521358	Test	21	29.06	100.552	354.713	1347.45	5281.12	21196.6	86577.8	12.76	82.1932	176.728	710.595	2154.5	7886.53	26872.1	2.266	62.212	69.0413	357.265	736.305	2740.71	7275.98	74.85	922.868	12502.7	194701	3.20121e+06	5.40244e+07	9.22621e+08	62.2081	294.325	1797.56	12996.1	105208	915126	8.31141e+06	-0.494225	60.1823	47.1635	304.638	503.686
CHEMBL3585411	C[C@H]1[C@H](OC(=O)CCC(=O)NCCCNc2nc3ccccc3c3[nH]c4ccccc4c23)O[C@@H]2O[C@@]3(C)CC[C@H]4[C@H](C)CC[C@@H]1[C@@]24OO3	1.67	1	P. falciparum (NF54)	0.579006	Drug-sensitive	0.521358	Training	55	77.86	278.637	1013.25	4069.3	17132.9	75036.3	338675	27.35	194.185	421.698	1790.05	5960.11	23741.6	90819.2	6.093	168.981	182.793	1032.57	2271.66	9098.04	26997.1	133.03	1356.81	15121.3	213262	3.32443e+06	5.46219e+07	9.19716e+08	116.928	446.756	1912.63	8940.13	43995.5	225005	1.18645e+06	-2.03604	166.348	125.003	968.612	1807.78
CHEMBL575525	Oc1ccc(Nc2ccnc3cc(Cl)ccc23)cc1CN1CCN(c2nc3ccccc3o2)CC1	1.68	1	P. falciparum (3D7)	0.512493	Drug-sensitive	0.521358	Training	40	53.94	190.744	640.203	2393.01	9160.02	36217	145793	7.66	119.84	136.688	691.168	1421.64	5279.52	13877	5.34	116.302	113.318	624.706	1152.74	4417.73	10853	77.66	855.094	11054.2	189884	3.61301e+06	7.17035e+07	1.44499e+09	113.481	459.111	2161.53	11041.7	59387.9	331401	1.90212e+06	-1.58198	114.244	60.2696	559.486	723.324
CHEMBL5177723	C[C@H]1[C@H](N2CCNCC2)O[C@@H]2O[C@]3(C)CC[C@H]4[C@H](C)CC[C@@H]1[C@@]24OO3	1.7	1	P. falciparum (Dd2)	0.399461	Drug-resistant	0.48452	Training	29	42.11	155.391	591.446	2494.98	11017.9	50477.3	237405	18.72	105.098	282.662	1110.57	4116.4	16470.5	66784.7	3.255	93.4129	111.794	631.052	1508.13	6108.62	19039.6	52.19	380.842	2355.81	17631.5	139313	1.1679e+06	1.01836e+07	45.9173	169.217	649.6	2720.93	11870.3	53397	245690	-1.22474	92.1951	81.5621	595.301	1264.13
CHEMBL457986	CCOC(=O)/N=C(\N)Nc1ccc(-c2ccc(-c3ccc(N/C(N)=N/C(=O)OCC)cc3)cc2)cc1	1.7	1	P. falciparum (K1)	0.610256	Drug-resistant	0.48452	Test	38	53.06	174.217	582.304	2106.72	7888.76	30325.7	118799	16.9	120.948	224.713	912.968	2576.56	9268.68	30093.4	4.832	103.18	95.2398	507.352	897.057	3340.11	7994.62	153.42	2419.53	48543.4	1.1263e+06	2.75175e+07	6.89543e+08	1.75309e+10	105.66	397.076	1739.01	8238.88	40834.7	208401	1.08611e+06	-1.90619	100.214	46.4882	451.328	504.837
CHEMBL1812891	CCCCCCc1cc(CCCCCC)c(/C=C2\N=C(c3ccc[nH]3)C=C2OC)[nH]1	1.7	1	P. falciparum (D6)	0.619883	Drug-sensitive	0.521358	Training	32	46.17	148.815	491.029	1765.28	6651.49	25983.4	104248	16.25	96.1481	178.638	673.777	1912.3	6670.93	21997.7	6.55	84.4378	83.4336	418.223	785.089	2848.87	7121.16	53.17	450.305	3106.21	24805	201037	1.6747e+06	1.41887e+07	67.7638	241.865	992.208	4481.41	21597.6	109171	571898	-1.51104	82.169	32.4241	376.05	447.956
CHEMBL1812890	CCCc1cc(CCC2CCCCC2)c(/C=C2\N=C(c3ccc[nH]3)C=C2OC)[nH]1	1.7	1	P. falciparum (D6)	0.619883	Drug-sensitive	0.521358	Training	32	46.17	152.815	515.509	1891.16	7246.28	28683.9	116212	16.25	100.148	192.798	733.194	2121.42	7420.24	24566.6	5.791	87.8286	88.58	451.806	868.653	3160.45	7986.54	53.17	454.305	3112.21	24837	201097	1.67493e+06	1.41891e+07	67.304	244.454	1009.9	4576.09	22045.3	111180	580646	-1.42131	86.1583	38.3334	407.09	503.194
CHEMBL381399	CCC1CCCCCCCCC2=N/C(=C\c3[nH]c(-c4ccc[nH]4)cc3OC)C1=C2	1.7	1	P. falciparum (D6)	0.619883	Drug-sensitive	0.521358	Training	32	46.23	152.994	516.389	1899.1	7313.15	29151.5	119149	16.72	101.008	199.645	763.902	2268.69	8053.27	27293.1	5.38	87.8341	82.8121	445.329	827.22	3088.98	7721.51	53.17	454.305	3112.21	24841	201125	1.67533e+06	1.4196e+07	66.4151	240.432	981.103	4379.81	20738.6	102612	525113	-1.41812	86.1541	38.4617	411.294	524.049
CHEMBL123	Cc1c2ccncc2c(C)c2c1[nH]c1ccccc12	1.78	1	P. falciparum (D10)	0.332432	Drug-sensitive	0.521358	Test	22	30.74	108.984	384.632	1487.97	6020.84	25261.4	108880	1.83	67.7849	60.8153	392.882	759.859	3190.06	8599.43	3.618	67.1158	79.432	408.615	933.937	3562.4	10566	28.68	273.738	1787.08	14285.5	114901	952429	8.01913e+06	62.4205	246.764	1140.08	5676.87	29512.4	157968	864221	-0.780191	66.0711	42.4528	359.781	589.068
CHEMBL576964	Oc1ccc(Nc2ccnc3cc(Cl)ccc23)cc1CN1CCN(c2ccccc2)CC1	1.8	1	P. falciparum (K1)	0.610256	Drug-resistant	0.48452	Training	36	51.26	173.153	590.871	2187.93	8403.27	33212.2	134036	7.66	105.84	124.688	609.168	1271.64	4659.52	12311.8	5.886	102.159	105.43	542.948	1030.84	3818.6	9508.78	51.63	671.688	9705.3	179820	3.53646e+06	7.11118e+07	1.44035e+09	103.667	414.488	1934.31	9804.16	52370.9	290528	1.65954e+06	-1.64154	100.234	47.5165	476.42	566.995
CHEMBL4126164	FC1CCN(Cc2ccc(C3CCC4(CC3)OOC3(OO4)C4CC5CC(C4)CC3C5)cc2)CC1	1.8	1	P. falciparum (3D7)	0.512493	Drug-sensitive	0.521358	Training	40	56.79	207	758.698	3086.57	13050.2	57115.8	256218	22.94	139.676	335.302	1321.57	4538.08	17543	67373	6.563	123.763	153.911	778.383	1807.21	6863.85	20498.7	40.16	381.078	2433.05	21155.2	188852	1.75424e+06	1.65428e+07	69.9837	260.412	1035	4511.11	20589	97265.1	471300	-1.37627	122.195	92.5146	716.176	1307.05
CHEMBL4752262	CCCCNc1nc(N2CCCC2)nc2cc(OC)c(OC)cc12	1.8	1	P. falciparum (NF54)	0.579006	Drug-sensitive	0.521358	Training	26	37.19	123.324	416.243	1535.27	5920.84	23616.4	96510.1	9.52	76.5328	107.831	452.111	1030.6	3583.47	9958.8	4.001	71.8011	68.5609	380.641	708.887	2745.03	6853.98	59.51	397.205	2410.45	16530.9	117038	859556	6.47165e+06	66.7517	255.382	1135.44	5481.78	27934	147934	806285	-1.12447	70.1494	35.2483	344.814	467.496
CHEMBL1812884	CCCCCCCCc1cc[nH]c1/C=C1\N=C(c2ccc[nH]2)C=C1OC	1.8	1	P. falciparum (Dd2)	0.399461	Drug-resistant	0.48452	Test	28	40.09	129.569	426.5	1532.28	5781.25	22641.8	91103.3	13.53	84.2985	155.061	601.136	1732.23	6144.89	20571.2	5.266	73.78	70.1824	363.66	677.45	2479.65	6166.27	53.17	440.305	3076.52	24446.5	197538	1.63921e+06	1.38364e+07	62.5152	225.379	938.796	4289.31	20864.6	106233	559611	-1.34529	72.1598	27.62	331.203	397.814
CHEMBL1813077	CCCCCCc1cc(Cc2ccc(Cl)cc2)c(/C=C2\N=C(c3ccc[nH]3)C=C2OC)[nH]1	1.8	1	P. falciparum (Dd2)	0.399461	Drug-resistant	0.48452	Training	35	50.12	166.02	559.602	2050.41	7831.45	30857.9	124336	15.56	109.592	195.733	782.631	2172.09	7690.21	24896.8	7.016	96.6067	103.407	505.896	992.85	3549.09	8992.38	53.17	462.305	3118.21	24873	201147	1.67512e+06	1.41895e+07	85.9884	333.809	1508.42	7503.15	39804.7	221315	1.27468e+06	-1.49003	94.1638	43.9802	442.703	551.253
CHEMBL4644361	COc1cc2[nH]c3cc(Oc4cccc(OC(F)(F)F)c4)ccc3c(=O)c2cc1Cl	1.8	1	P. falciparum (Dd2)	0.399461	Drug-resistant	0.48452	Training	33	46.13	162.641	585.258	2283.36	9207.78	38061.4	160165	13.65	117.472	224.156	1034.28	3261.01	13402.3	50970.3	5.54	99.875	130.757	616.112	1411.04	5073.4	14448.8	60.55	641.836	7111.79	102237	1.61483e+06	2.67333e+07	4.51679e+08	89.4994	356.66	1675.35	8525.48	45561.4	252317	1.43778e+06	-0.872672	98.1843	78.9245	536.597	916.193
CHEMBL3289672	Cc1cc(Nc2cc(F)c(C(F)(F)F)c(F)c2)n2nc(C(F)(F)F)nc2n1	1.8	1	P. falciparum (3D7)	0.512493	Drug-sensitive	0.521358	Training	29	38.88	146.041	548.528	2254.9	9529.15	41343.2	182689	15.39	112.808	265.981	1226.11	4469.04	19262.4	80252.1	3.568	93.7483	133.314	660.332	1642.37	6292.15	19337.9	55.11	439.02	2882.83	21619.3	166017	1.31253e+06	1.05707e+07	67.0687	267.254	1233.05	6083.3	31149	163610	876280	-0.420921	92.1956	101.927	571.998	1265.7
CHEMBL2391095	COC(=O)c1ccc2c(c1)c(NCCCNC(=S)Nc1ccccc1)c1c3ccccc3nc-1n2C	1.81	1	P. falciparum (NF54)	0.579006	Drug-sensitive	0.521358	Test	40	54.72	188.883	641.96	2394.97	9329.36	37693.1	156605	12.23	130.446	196.726	951.441	2577.23	10194.4	34284.7	6.19	114.141	121.389	626.286	1294.09	4855.33	13438	112.3	1784.01	40946.6	1.17602e+06	3.60829e+07	1.13522e+09	3.61097e+10	118.34	531.739	3108.74	22453.6	190794	1.80489e+06	1.81661e+07	-1.64991	112.203	61.1459	565.281	808.568
CHEMBL5177723	C[C@H]1[C@H](N2CCNCC2)O[C@@H]2O[C@]3(C)CC[C@H]4[C@H](C)CC[C@@H]1[C@@]24OO3	1.9	1	P. falciparum (K1)	0.610256	Drug-resistant	0.48452	Training	29	42.11	155.391	591.446	2494.98	11017.9	50477.3	237405	18.72	105.098	282.662	1110.57	4116.4	16470.5	66784.7	3.255	93.4129	111.794	631.052	1508.13	6108.62	19039.6	52.19	380.842	2355.81	17631.5	139313	1.1679e+06	1.01836e+07	45.9173	169.217	649.6	2720.93	11870.3	53397	245690	-1.22474	92.1951	81.5621	595.301	1264.13
CHEMBL3581479	COC(=O)c1cnc(Oc2ccc3c(c2)B(O)OC3)cn1	1.9	1	P. falciparum (3D7)	0.512493	Drug-sensitive	0.521358	Training	23	27.64	102.253	323.581	1199.88	4495.41	17524	69362.4	8.53	75.2429	126.12	557.353	1567.91	5980.53	20287.5	0.984	65.1248	53.7852	338.521	590.444	2344.29	5627.31	90.77	1058.58	15580.5	272822	5.09391e+06	9.77105e+07	1.89845e+09	56.4412	224.021	989.056	4677.76	23011.7	116296	599293	-0.904313	64.208	36.9632	315.048	438.361
CHEMBL4635811	COc1cc(F)c2c(=O)c3ccc(-c4ccc(OC(F)(F)F)cc4)cc3[nH]c2c1	1.9	1	P. falciparum (Dd2)	0.399461	Drug-resistant	0.48452	Training	32	44.47	157.849	571.154	2241.91	9103.19	37909.3	160765	13.03	115.161	222.071	1035.68	3294.71	13583	51791.3	5.538	97.5772	132.804	616.233	1459.98	5232.78	15256.4	51.32	597.24	6832.14	100657	1.60559e+06	2.66796e+07	4.51364e+08	85.2052	328.68	1489.36	7265.17	36916.7	192723	1.02656e+06	-0.867821	96.1857	79.3811	534.88	942.88
CHEMBL4640720	COc1cc2[nH]c3cc(OCc4ccc(OC(F)(F)F)cc4)ccc3c(=O)c2cc1F	1.9	1	P. falciparum (Dd2)	0.399461	Drug-resistant	0.48452	Test	34	47.32	165.922	593.973	2306.19	9262.92	38151.2	159980	14.75	120.641	232.793	1058.87	3335.82	13614.4	51582	5.223	101.479	128.705	615.427	1388.67	5002.1	14118	60.55	643.836	7097.94	102121	1.61394e+06	2.67273e+07	4.51639e+08	89.1201	339.636	1518.37	7301.79	36559.2	187955	985337	-0.992624	100.217	78.605	543.141	916.465
CHEMBL458214	CCOC(=O)/N=C(\N)Nc1ccc(-c2ccc(-c3ccc(N/C(N)=N/C(=O)OCC)cn3)cc2)nc1	1.9	1	P. falciparum (K1)	0.610256	Drug-resistant	0.48452	Training	38	52.82	173.559	579.152	2093.35	7829.72	30062.2	117608	16.9	120.948	224.713	912.968	2576.56	9268.68	30093.4	2.506	102.852	77.0185	490.07	745.462	3046.41	6538.8	179.2	2585.69	49807.6	1.1353e+06	2.7583e+07	6.90023e+08	1.75344e+10	102.602	387.472	1691.21	7919.49	38602.6	193129	984396	-1.82734	100.245	47.6704	453.431	516.265
CHEMBL5185298	CCCc1cc(=O)oc2cc(C)cc(O[C@H](C)C(=O)N3Cc4[nH]c5ccccc5c4C[C@H]3C(=O)OC)c12	1.9	1	P. falciparum (K1)	0.610256	Drug-resistant	0.48452	Training	41	54.92	197.601	681.752	2620.51	10364.7	42479.3	177926	20.52	148.783	299.198	1262.2	3866.12	14805.4	52692.4	4.545	122.446	125.067	685.102	1356.98	5190.4	13781.4	101.84	1293.84	17701.9	281334	4.67365e+06	7.92232e+07	1.35433e+09	99.8854	375.026	1632.6	7667.21	37655.8	190609	986719	-1.37618	120.267	82.0628	633.365	1008.77
CHEMBL5185298	CCCc1cc(=O)oc2cc(C)cc(O[C@H](C)C(=O)N3Cc4[nH]c5ccccc5c4C[C@H]3C(=O)OC)c12	1.9	1	P. falciparum (3D7)	0.512493	Drug-sensitive	0.521358	Training	41	54.92	197.601	681.752	2620.51	10364.7	42479.3	177926	20.52	148.783	299.198	1262.2	3866.12	14805.4	52692.4	4.545	122.446	125.067	685.102	1356.98	5190.4	13781.4	101.84	1293.84	17701.9	281334	4.67365e+06	7.92232e+07	1.35433e+09	99.8854	375.026	1632.6	7667.21	37655.8	190609	986719	-1.37618	120.267	82.0628	633.365	1008.77
CHEMBL5005658	CC(C)c1nc(C(=O)Nc2[nH]c(=O)ncc2F)cs1	1.95	1	P. falciparum (NF54)	0.579006	Drug-sensitive	0.521358	Test	20	24.79	90.2869	301.305	1140.4	4361.36	17189.4	68563.2	10.77	73.6899	157.71	645.516	1987.99	7318.09	25154.4	0.04	57.3526	42.0179	293.28	460.698	1938.33	4251.69	115.98	1400.69	18990.2	284153	4.47092e+06	7.23336e+07	1.18934e+09	52.3011	215.091	1007.4	5067.47	26681.9	145043	807178	-0.612657	56.1484	39.2921	275.217	425.311
CHEMBL1946557	CC[C@H]1OC(=O)[C@H](C)[C@@H](O[C@H]2C[C@@](C)(OC)[C@@H](O)[C@H](C)O2)[C@H](C)[C@@H](O[C@@H]2O[C@H](C)C[C@H](N(C)CCCNc3ccnc4ccc(Cl)cc34)[C@H]2O)[C@](C)(O)C[C@@H](C)CN(C)[C@H](C)[C@@H](O)[C@]1(C)O	2	1	P. falciparum (W2)	0.480579	Drug-resistant	0.48452	Training	70	103.36	363.018	1363.64	5558.64	23650.4	103797	466198	43.54	246.844	627.787	2419.68	8383.27	32072.5	121998	4.297	215.917	225.626	1304.48	2726.14	10733.6	29774	205	2965.66	50292.1	965276	1.91136e+07	3.82767e+08	7.7004e+09	143.559	546.985	2383.36	11358.2	57449.1	304423	1.67603e+06	-4.1042	211.066	176.515	1215.52	2335.56
CHEMBL1215501	CC(C)CN(NC(=O)c1cncc(-c2cccc(CN3CCN(C)CC3)c2)c1)c1nc(C#N)ncc1Br	2	1	P. falciparum (W2)	0.480579	Drug-resistant	0.48452	Training	40	55.73	190.101	646.953	2406.9	9220.43	36263.5	145132	18.61	139.092	275.737	1140.14	3437.47	12883.9	44986.7	4.175	113.087	108.616	603.543	1088.59	4174.55	9999.34	101.28	1312.43	21360.9	430036	9.34706e+06	2.10439e+08	4.82541e+09	113.776	496.749	2692.29	17106.9	124008	995637	8.58034e+06	-1.53765	110.235	61.9307	525.643	681.813
CHEMBL3581502	CC(C)CCOC(=O)c1cnc(Oc2ccc3c(c2)B(O)OC3)cn1	2	1	P. falciparum (3D7)	0.512493	Drug-sensitive	0.521358	Training	27	33.8	121.739	390.06	1437.65	5359.62	20702.4	81155	11.25	87.0925	154.317	641.871	1804.35	6673.93	22332.5	2.694	75.9329	71.6797	397.337	720.946	2722.45	6561.02	90.77	1068.58	15600.4	272945	5.09455e+06	9.77144e+07	1.89847e+09	62.1148	239.361	1036.38	4829.71	23494.6	117740	602934	-1.08561	74.2246	41.4636	351.818	469.11
CHEMBL3758195	CC(CNc1ccnc2cc(Cl)ccc12)NCC12CC3CC(CC(C3)C1)C2	2	1	P. falciparum (D6)	0.619883	Drug-sensitive	0.521358	Test	31	45.92	160.241	582.853	2303.73	9475.87	40193.1	174661	13.36	102.01	200.049	818.205	2443.87	9091.98	31760.6	5.108	93.9066	115.484	576.549	1284.94	4826.18	13900	36.95	319.797	1755.05	12072.2	82400.2	581533	4.15118e+06	69.8401	283.272	1303.77	6632.2	35906.8	203636	1.19568e+06	-1.30083	92.1307	61.8483	497.861	778.36
CHEMBL4469345	CN1CCN(Cc2ccc(-c3cc(NC(=O)CCN4CCCC4)c4cc(F)ccc4n3)cc2)CC1	2	1	P. falciparum (NF54)	0.579006	Drug-sensitive	0.521358	Training	39	55.86	188.202	644.563	2382.25	9111.79	35769.2	143087	15.37	123.682	205.824	841.608	2179.86	7625.41	23127.1	4.745	109.752	103.405	561.766	1000.63	3760.27	8928.2	51.71	565.319	6432.89	96997.1	1.57828e+06	2.65843e+07	4.53771e+08	99.4351	374.251	1639.8	7771.48	38661	198999	1.05152e+06	-1.64989	108.215	53.3322	507.3	608.033
CHEMBL1812893	CCCCCCCCc1cc(CCCCCC)[nH]c1/C=C1\N=C(c2ccc[nH]2)C=C1OC	2	1	P. falciparum (Dd2)	0.399461	Drug-resistant	0.48452	Training	34	49.25	157.558	516.814	1845.46	6907.74	26819.5	107023	17.61	101.073	187.427	697.302	1968.32	6826.87	22450.6	7.266	88.6941	87.8214	433.332	808.416	2912.93	7241.17	53.17	454.305	3106.21	24817	201037	1.67474e+06	1.41887e+07	70.631	249.975	1015.3	4551.18	21813.5	109851	574070	-1.61715	86.1746	31.7871	388.117	444.767
CHEMBL5279315	CCCCCCCc1c(C)[nH]c2cc(Cl)ccc2c1=O	2	1	P. falciparum (Dd2)	0.399461	Drug-resistant	0.48452	Training	21	30.45	100.384	342.119	1265.33	4876.25	19407.4	79191.7	9.87	68.7529	117.972	478.505	1257.81	4519.57	14230.1	4.942	58.3043	70.625	318.414	675.683	2359.99	6387.87	32.86	472.047	6238.68	97286.7	1.58675e+06	2.65705e+07	4.50725e+08	50.0397	196.103	914.499	4751.02	26419.8	153760	923465	-0.807314	56.1215	31.6425	271.207	385.924
CHEMBL4644082	COc1cc2[nH]c3cc(Nc4ccc(OC(F)(F)F)cc4)ccc3c(=O)c2cc1F	2	1	P. falciparum (Dd2)	0.399461	Drug-resistant	0.48452	Test	33	45.81	161.637	581.21	2265.52	9127.48	37689	158395	12.68	116.159	214.078	1007.3	3147.91	13041.6	49666.9	4.81	99.3315	125.146	604.244	1358.94	4922.63	13889.9	63.35	671.6	7375.66	104387	1.63167e+06	2.68625e+07	4.52658e+08	86.4182	329.848	1477.29	7110.38	35599.4	182907	957985	-1.00367	98.2052	78.0924	535.924	910.305
CHEMBL5195901	COc1ccc2c3ccnc(C)c3n(CCNC(=O)CNc3ccnc4cc(Cl)ccc34)c2c1	2	1	P. falciparum (3D7)	0.512493	Drug-sensitive	0.521358	Training	38	53.3	182.968	631.067	2374.59	9308.51	37721.4	156836	9.72	119.86	156.116	769.611	1782.29	6761.11	19795.4	3.831	110.051	104.43	608.056	1176.14	4671.15	12464.3	81.07	760.956	7783.01	106012	1.6395e+06	2.70066e+07	4.56737e+08	106.366	428.235	2010.59	10236.1	54884.8	305536	1.7509e+06	-1.46532	108.215	61.9073	547.528	787.807
CHEMBL5192696	CCCCc1cc(=O)oc2cc(C)cc(O[C@H](C)C(=O)N3Cc4[nH]c5ccccc5c4C[C@H]3C(=O)OC)c12	2	1	P. falciparum (3D7)	0.512493	Drug-sensitive	0.521358	Training	42	56.46	201.973	694.644	2660.6	10492.6	42894.8	179293	21.2	151.245	303.593	1273.96	3892.95	14873.6	52863.1	4.903	124.574	127.261	692.912	1368.24	5223.01	13833.7	101.84	1295.84	17701.9	281340	4.67365e+06	7.92232e+07	1.35433e+09	101.319	379.081	1644.15	7702.1	37763.7	190948	987792	-1.42923	122.27	81.7511	639.402	1007.29
CHEMBL1813077	CCCCCCc1cc(Cc2ccc(Cl)cc2)c(/C=C2\N=C(c3ccc[nH]3)C=C2OC)[nH]1	2	1	P. falciparum (D6)	0.619883	Drug-sensitive	0.521358	Training	35	50.12	166.02	559.602	2050.41	7831.45	30857.9	124336	15.56	109.592	195.733	782.631	2172.09	7690.21	24896.8	7.016	96.6067	103.407	505.896	992.85	3549.09	8992.38	53.17	462.305	3118.21	24873	201147	1.67512e+06	1.41895e+07	85.9884	333.809	1508.42	7503.15	39804.7	221315	1.27468e+06	-1.49003	94.1638	43.9802	442.703	551.253
CHEMBL575999	Clc1ccc2c(NCCCNCCN(Cc3ccccc3)Cc3ccccc3)ccnc2c1	2	1	P. falciparum (D6)	0.619883	Drug-sensitive	0.521358	Test	36	51.69	166.405	544.707	1934.71	7145.9	27243.1	106399	8.7	99.5858	114.129	544.829	1099.39	3994.66	10253.3	6.409	94.5152	86.9569	456.121	772.599	2907.63	6673.07	40.19	323.296	1739.94	11865.4	80615.9	566477	4.02941e+06	103.107	405.398	1855.15	9255.56	48908	269606	1.53596e+06	-1.80137	92.1784	29.45	400.966	368.597
CHEMBL572751	Clc1ccc2c(NCCN(CCN(Cc3ccccc3)Cc3ccccc3)CCN(Cc3ccccc3)Cc3ccccc3)ccnc2c1	2	1	P. falciparum (D6)	0.619883	Drug-sensitive	0.521358	Training	54	77.41	251.19	828.065	2959.67	10983.7	41987.7	164035	12.6	150.871	178.927	849.936	1783.43	6455.78	17006.5	10.111	143.708	137.287	697.883	1194.25	4395.99	9987	34.64	305.934	1322.39	8911.72	59021.1	415788	2.97414e+06	154.329	601.354	2707.43	13204.9	67883.2	362955	2.00316e+06	-2.61218	140.213	46.4885	612.063	555.602
CHEMBL2334401	CCCN(CCC)C(=O)c1cccc(C(=O)N[C@@H](Cc2ccccc2)[C@H](O)CN[C@H](C)c2ccccc2)c1	2	1	P. falciparum (NF54)	0.579006	Drug-sensitive	0.521358	Training	40	57.05	185.627	622.385	2268.46	8621.7	33830.8	135817	18.5	126.369	244.961	1006.57	3058.45	11510.5	40364.3	6.441	107.739	101.854	532.161	949.736	3500.75	8346.55	81.67	1244.24	19718.5	353999	6.54804e+06	1.23063e+08	2.33554e+09	101.381	373.084	1586.64	7281.56	34987	173423	879606	-2.14541	104.353	46.9871	479.343	575.865
CHEMBL4995739	CC1CC(C(=O)Nc2[nH]c(=O)ncc2F)CC(C)(C)C1	2.04	1	P. falciparum (NF54)	0.579006	Drug-sensitive	0.521358	Training	21	30.03	105.205	390.843	1566.32	6493.64	27600.5	119553	14.38	81.6042	211.55	823.889	2788.62	10441.2	38233.1	1.698	63.8496	77.717	410.743	936.019	3615.57	10603.2	74.85	924.868	12514.7	194743	3.20137e+06	5.4025e+07	9.22623e+08	43.2415	166.357	720.795	3389.54	16739.2	85739.4	451868	-0.807401	62.1432	54.9874	339.669	617.3
CHEMBL1782073	CC(C)C[C@H](NC(=O)c1ccc(CO[C@H]2O[C@@H]3O[C@@]4(C)CC[C@H]5[C@H](C)CC[C@@H]([C@H]2C)[C@@]35OO4)cc1)C(=O)N[C@H](/C=C/S(=O)(=O)c1ccccc1)CCc1ccccc1	2.08	1	P. falciparum (W2)	0.480579	Drug-resistant	0.48452	Test	64	87.49	316.091	1126.61	4483.03	18582.3	80096	355202	38.74	238.945	638.328	2738	10726	47180.2	210452	8.213	192.726	218.259	1161.04	2552.24	9861.23	28624.5	146.87	1914.44	27888.2	481213	8.71838e+06	1.61661e+08	3.03478e+09	138.828	526.826	2242.08	10402.8	50706.1	256075	1.32912e+06	-2.6087	188.406	145.586	1077.78	2021.07
CHEMBL1828818	CC(C)CN1CCN(C(=O)C[C@H]2CC[C@]3(CC2)OO[C@]2(O3)C3CC4CC(C3)CC2C4)CC1	2.1	1	P. falciparum (3D7)	0.512493	Drug-sensitive	0.521358	Training	37	53.81	194.645	725.143	2966.22	12639.6	55718.4	252053	25.24	135.238	358.093	1363.77	4873.2	18857	73981.6	5.187	115.814	143.571	737.891	1716.66	6579.14	19832.9	51.24	582.769	6703.87	100470	1.61379e+06	2.68525e+07	4.54015e+08	59.4628	216.604	826.751	3430.54	14774.7	65457.4	296109	-1.34947	114.188	91.6082	674.716	1275.9
CHEMBL416956	OC(c1cc(C(F)(F)F)nc2c(C(F)(F)F)cccc12)C1CCCCN1	2.1	1	P. falciparum (3D7)	0.512493	Drug-sensitive	0.521358	Training	28	40.19	143.79	543.297	2226.16	9490.47	41649.1	186534	16.63	105.299	268.564	1207.87	4577.51	19731.9	83002.8	3.82	88.0357	122.226	610.301	1539.34	5925.89	18520.4	45.15	650.689	9667.47	179705	3.53659e+06	7.11189e+07	1.44049e+09	61.9156	240.115	1085.07	5310.08	27295.9	145436	796819	-0.94799	86.2659	85.824	530.842	1136.85
CHEMBL4747451	CCCCNc1nc(NCCCC)c2cc(OC)c(OC)cc2n1	2.1	1	P. falciparum (NF54)	0.579006	Drug-sensitive	0.521358	Training	25	35.72	115.163	380.606	1376.05	5201.16	20350.7	81729.9	9.12	70.3728	93.7268	393.068	835.267	2888.17	7613.99	3.797	65.9976	56.2689	328.056	544.399	2194.18	5102.48	68.3	460.066	2893.74	20178.5	145705	1.09286e+06	8.43052e+06	64.0252	242.232	1069.45	5145.81	26192.6	138752	757148	-1.23406	64.1662	29.2171	303.846	381.608
CHEMBL4639326	COc1cc2[nH]c3cc(Oc4ccc(OC(F)(F)F)cc4)ccc3c(=O)c2cc1F	2.1	1	P. falciparum (7G8)	0.323077	Drug-resistant	0.48452	Test	33	45.73	161.417	580.033	2260.06	9101.78	37570.3	157854	13.6	117.318	223.502	1031.93	3252.31	13365.1	50817.6	5.079	99.3853	127.576	607.405	1380.58	4968.77	14086.3	60.55	641.836	7111.79	102237	1.61483e+06	2.67333e+07	4.51679e+08	85.8887	327.392	1463.97	7033.45	35148	180253	942435	-0.874267	98.2063	79.1976	536.757	918.836
CHEMBL5185298	CCCc1cc(=O)oc2cc(C)cc(O[C@H](C)C(=O)N3Cc4[nH]c5ccccc5c4C[C@H]3C(=O)OC)c12	2.1	1	P. falciparum (Dd2)	0.399461	Drug-resistant	0.48452	Training	41	54.92	197.601	681.752	2620.51	10364.7	42479.3	177926	20.52	148.783	299.198	1262.2	3866.12	14805.4	52692.4	4.545	122.446	125.067	685.102	1356.98	5190.4	13781.4	101.84	1293.84	17701.9	281334	4.67365e+06	7.92232e+07	1.35433e+09	99.8854	375.026	1632.6	7667.21	37655.8	190609	986719	-1.37618	120.267	82.0628	633.365	1008.77
CHEMBL1812892	CCCCCCCc1cc(CCCCCC)c(/C=C2\N=C(c3ccc[nH]3)C=C2OC)[nH]1	2.1	1	P. falciparum (D6)	0.619883	Drug-sensitive	0.521358	Training	33	47.71	153.186	503.922	1805.37	6779.4	26398.9	105615	16.93	98.6105	183.033	685.539	1939.13	6739.05	22165.1	6.908	86.566	85.6275	425.778	796.752	2880.9	7181.17	53.17	452.305	3106.21	24811	201037	1.67472e+06	1.41887e+07	69.1974	245.92	1003.76	4516.29	21705.6	109511	572984	-1.56409	84.1718	32.1056	382.084	446.361
CHEMBL2322224	Cn1c2nc3ccccc3c-2c(NCCCNC(=O)Nc2ccccc2)c2cc([N+](=O)[O-])ccc21	2.1	1	P. falciparum (NF54)	0.579006	Drug-sensitive	0.521358	Training	39	52.94	183.89	626.397	2340.32	9120.98	36852	153094	10.41	123.377	173.073	829.751	2062.91	7838.94	24252.6	5.005	111.933	111.755	606.596	1201.15	4622.48	12449.3	114.12	1616.34	27560	556194	1.19501e+07	2.65751e+08	6.04229e+09	105.482	408.167	1827.12	8815.98	44547.9	232689	1.24753e+06	-1.00143	110.313	66.9475	561.735	849.431
CHEMBL572593	CCN(CCNC(=O)OC(C)(C)C)Cc1cc(Nc2ccnc3cc(Cl)ccc23)ccc1O	2.12	1	P. falciparum (K1)	0.610256	Drug-resistant	0.48452	Test	35	49.93	169.49	599.646	2300.96	9153.3	37393.2	155747	13.89	113.167	206.88	873.519	2487.39	9205.02	30676.3	5.195	100.597	119.223	592.271	1278.96	4733.27	13119.8	86.72	1072.53	15582.5	273223	5.09761e+06	9.77147e+07	1.89717e+09	93.407	369.793	1725.75	8772.81	47069.3	262544	1.50909e+06	-1.67448	98.253	65.4853	495.632	740.597
CHEMBL572593	CCN(CCNC(=O)OC(C)(C)C)Cc1cc(Nc2ccnc3cc(Cl)ccc23)ccc1O	2.12	1	P. falciparum (3D7)	0.512493	Drug-sensitive	0.521358	Training	35	49.93	169.49	599.646	2300.96	9153.3	37393.2	155747	13.89	113.167	206.88	873.519	2487.39	9205.02	30676.3	5.195	100.597	119.223	592.271	1278.96	4733.27	13119.8	86.72	1072.53	15582.5	273223	5.09761e+06	9.77147e+07	1.89717e+09	93.407	369.793	1725.75	8772.81	47069.3	262544	1.50909e+06	-1.67448	98.253	65.4853	495.632	740.597
CHEMBL2391090	Cn1c2nc3ccc(Br)cc3c-2c(NCCCN)c2cc(Cl)ccc21	2.16	1	P. falciparum (NF54)	0.579006	Drug-sensitive	0.521358	Training	28	40.33	140.465	495.654	1905.76	7631.56	31567.6	133876	7.15	89.5113	119.244	575.455	1335.19	5019.8	14746.1	5.051	84.8676	102.764	513.168	1137.19	4245.9	12092.2	55.87	922.579	18994.2	470052	1.20771e+07	3.13545e+08	8.16221e+09	86.4841	406.864	2390.24	16372.1	125437	1.04037e+06	9.10169e+06	-1.09272	82.1914	53.6222	435.865	697.979
CHEMBL4789365	CCCCNc1nc(NCc2cccnc2)nc2cc(OC)c(OC)cc12	2.17	1	P. falciparum (NF54)	0.579006	Drug-sensitive	0.521358	Training	29	40.9	133.79	443.61	1607.96	6078.56	23747.9	95068.2	8.23	82.3081	100.454	463.05	959.127	3451.18	9011.48	2.842	77.6249	59.4312	385.261	604.18	2543.24	5687.06	81.19	555.142	3512.51	24516.1	176486	1.31508e+06	1.00525e+07	79.6602	309.852	1391.34	6736.29	34202.2	179603	967518	-1.35891	76.182	34.1617	359.957	434.088
CHEMBL3628222	CS(=O)(=O)c1ccc(-c2cnn3ccc(-c4cccc(S(C)(=O)=O)c4)nc23)cc1	2.2	1	P. falciparum (K1)	0.610256	Drug-resistant	0.48452	Test	32	39.26	155.706	548.898	2184.26	8949.69	37869.1	163353	14.1	135.455	370.931	1928.53	8524.85	42695.1	211496	2.911	100.319	120.779	617.064	1422.81	5272.17	15274.2	115.23	1776.33	30642.4	576499	1.11123e+07	2.16631e+08	4.24885e+09	90.1772	364.722	1724.45	8852.57	47670.9	264793	1.50325e+06	-0.964216	98.2093	89.2318	578.369	1151.88
CHEMBL4642934	O=c1c2ccc(F)cc2[nH]c2cc(Oc3ccc(OC(F)(F)F)cc3)ccc12	2.2	1	P. falciparum (7G8)	0.323077	Drug-resistant	0.48452	Training	31	42.94	151.522	543.663	2112.11	8473	34837.9	145849	11.88	109.839	205.91	971.166	3064.24	12721.8	48661.9	5.164	93.4915	122.343	570.333	1300.12	4644.12	13156.7	51.32	593.24	6853.83	100829	1.60701e+06	2.66892e+07	4.51427e+08	80.8751	308.235	1380.13	6643.14	33245.6	170622	892188	-0.777621	92.1677	73.168	497.675	835.595
CHEMBL4638186	COc1cc2[nH]c3cc(Nc4cccc(OC(F)(F)F)c4)ccc3c(=O)c2cc1F	2.2	1	P. falciparum (7G8)	0.323077	Drug-resistant	0.48452	Training	33	45.81	161.637	581.21	2265.52	9127.48	37695	158482	12.68	116.159	214.078	1007.3	3147.91	13047.6	49703.7	4.81	99.3315	125.146	604.436	1356.97	4923.18	13890.9	63.35	671.6	7375.66	104387	1.63167e+06	2.68625e+07	4.52658e+08	86.4182	329.848	1477.29	7110.72	35601.5	182904	957850	-1.00356	98.2071	78.1659	536.131	911.611
CHEMBL1813078	CCCCCCCc1cc(Cc2ccc(Cl)cc2)c(/C=C2\N=C(c3ccc[nH]3)C=C2OC)[nH]1	2.2	1	P. falciparum (Dd2)	0.399461	Drug-resistant	0.48452	Training	36	51.66	170.392	572.494	2090.5	7959.36	31273.4	125703	16.24	112.055	200.128	794.394	2198.93	7758.34	25064.2	7.374	98.7349	105.601	513.45	1004.51	3581.12	9052.39	53.17	464.305	3118.21	24879	201147	1.67514e+06	1.41895e+07	87.422	337.865	1519.97	7538.04	39912.7	221655	1.27577e+06	-1.54309	96.1666	43.6617	448.737	549.658
CHEMBL5192696	CCCCc1cc(=O)oc2cc(C)cc(O[C@H](C)C(=O)N3Cc4[nH]c5ccccc5c4C[C@H]3C(=O)OC)c12	2.2	1	P. falciparum (Dd2)	0.399461	Drug-resistant	0.48452	Test	42	56.46	201.973	694.644	2660.6	10492.6	42894.8	179293	21.2	151.245	303.593	1273.96	3892.95	14873.6	52863.1	4.903	124.574	127.261	692.912	1368.24	5223.01	13833.7	101.84	1295.84	17701.9	281340	4.67365e+06	7.92232e+07	1.35433e+09	101.319	379.081	1644.15	7702.1	37763.7	190948	987792	-1.42923	122.27	81.7511	639.402	1007.29
CHEMBL2151383	COc1ccc2c(c1)c(NCCCNC(=O)Nc1ccccc1)c1c3ccccc3nc-1n2C	2.2	1	P. falciparum (K1)	0.610256	Drug-resistant	0.48452	Training	38	53.03	180.115	612.387	2277.66	8850.89	35665.7	147842	8.28	115.284	136.653	705.014	1559.22	6017.19	17270.5	5.394	107.948	107.84	583.786	1160.4	4471.55	12181.8	80.21	748.24	7702.84	106027	1.65076e+06	2.73114e+07	4.63344e+08	104.532	404.537	1806.84	8697.68	43879.2	229044	1.22838e+06	-1.65945	106.187	54.8667	529.998	735.231
CHEMBL207990	CC[C@H](C)[C@H](NC(=O)[C@H]([C@@H](C)CC)N(C)C(C)=O)C(=O)N[C@H](C(=O)N[C@@H](CC(C)C)C(=O)[C@@]1(C)CO1)[C@@H](C)O	2.2	1	P. falciparum (3D7)	0.512493	Drug-sensitive	0.521358	Training	39	56.01	192.948	716.658	2880.45	12058.8	51967.1	228811	34.55	157.212	473.941	1791.52	6644.65	25786.1	101476	1.245	116.188	112.158	669.811	1320.16	5233.48	13853.4	154.14	2241.35	35842.8	622716	1.11211e+07	2.01447e+08	3.68285e+09	75.5239	267.698	1088.3	4768.79	21806.4	102556	492153	-2.0518	112.548	103.897	638.427	1303.68
CHEMBL2322221	Cn1c2nc3ccccc3c-2c(NCCCNC(=O)Nc2ccccc2)c2cc(Cl)ccc21	2.2	1	P. falciparum (NF54)	0.579006	Drug-sensitive	0.521358	Training	37	52.03	177.385	607.064	2267.63	8838.84	35697.4	148253	9.27	115.561	153.538	751.429	1801.07	6873.09	20852.6	5.735	106.511	109.411	582.084	1157.5	4438.71	11970	70.98	703.644	7450.87	104647	1.64303e+06	2.72677e+07	4.63095e+08	104.441	418.844	1952.64	9891.92	52888	294178	1.6876e+06	-1.49856	104.153	55.76	519.932	730.596
CHEMBL584771	Oc1ccc(Nc2ccnc3cc(Cl)ccc23)cc1CN1CCN(c2cccs2)CC1	2.22	1	P. falciparum (3D7)	0.512493	Drug-sensitive	0.521358	Test	35	47.06	165.273	553.239	2065.13	7909.1	31271.8	125930	7.66	103.84	124.688	603.168	1281.64	4639.52	12401.4	5.773	100.126	106.683	543.83	1073.46	3945.58	10106.9	79.87	1068.44	15547.4	264273	4.7624e+06	8.89739e+07	1.70166e+09	101.251	413.243	1965.67	10133.7	54962.1	309042	1.78583e+06	-1.52516	98.2249	48.3397	470.612	582.304
CHEMBL1783729	C[C@H]1[C@@H](OCc2ccc(C(=O)N[C@@H](Cc3ccccc3)C(=O)N[C@H](/C=C/S(=O)(=O)c3ccccc3)Cc3ccccc3)cc2)O[C@@H]2O[C@@]3(C)CC[C@H]4[C@H](C)CC[C@@H]1[C@@]24OO3	2.27	1	P. falciparum (W2)	0.480579	Drug-resistant	0.48452	Training	67	91.31	328.853	1163.81	4605.05	19009.1	81693	361502	37.64	247.278	636.018	2778.11	10776.3	47566.8	211557	8.287	200.612	218.629	1187.83	2559.33	9985.39	28745.8	146.87	1922.44	27888.2	481249	8.7184e+06	1.61661e+08	3.03478e+09	153.034	585.358	2511.61	11706.3	57183	288760	1.49579e+06	-2.70505	196.411	144.903	1114.82	2036.93
CHEMBL2391088	COC(=O)c1ccc2nc3n(C)c4ccc(Br)cc4c(NCCCN)c-3c2c1	2.27	1	P. falciparum (NF54)	0.579006	Drug-sensitive	0.521358	Training	31	44.07	152.987	537.834	2064.23	8264.29	34193.7	145019	10.86	103.639	167.225	767.369	2102.77	8134.39	27293.3	4.365	92.5399	104.761	546.392	1185.25	4468.74	12641.9	82.17	1264.56	24328.5	559154	1.3597e+07	3.39639e+08	8.6111e+09	92.475	416.431	2355.66	15739.6	119390	991238	8.73022e+06	-1.25025	90.2417	59.4912	480.852	780.625
CHEMBL1828816	O=C(CC1CCC2(CC1)OOC1(OO2)C2CC3CC(C2)CC1C3)NC1CC1	2.3	1	P. falciparum (3D7)	0.512493	Drug-sensitive	0.521358	Training	32	44.94	167.494	629.477	2628.32	11350.2	50563.2	230216	22.28	119.674	329.488	1272.83	4605.73	17847.4	69764.3	3.623	101.23	126.028	659.768	1554.51	6010.88	18219.9	66.02	719.324	8013.98	112482	1.73001e+06	2.80726e+07	4.68367e+08	46.1268	169.962	636.417	2620.12	11186.9	49089.3	219497	-1.03003	100.18	89.4478	619.678	1238.46
CHEMBL3125599	COc1cc(CCCOC(=O)CCC(=O)O[C@@H]2O[C@@H]3O[C@@]4(C)CC[C@H]5[C@H](C)CC[C@@H]([C@H]2C)[C@@]35OO4)cc2cc(-c3ccc4c(c3)OCO4)oc12	2.3	1	P. falciparum (3D7)	0.512493	Drug-sensitive	0.521358	Test	57	78.19	285.553	1023.83	4111	17153.4	74499.8	332696	34.46	207.247	491.305	1965.82	6677.25	25947.1	99007	7.468	175.028	201.46	1073.82	2419.48	9353.45	27703.4	130.35	1267.06	14033.4	202471	3.2225e+06	5.36536e+07	9.10006e+08	115.077	428.368	1775.95	7996.12	37682.4	183420	914552	-1.86944	172.373	132.51	995.404	1848.26
CHEMBL5400440	C[C@H]1C[C@@H]2C[C@@H]3CC[C@H]4OC(C(F)(F)F)=C(COCCOC(=O)CCC(=O)OC(c5cc(C(F)(F)F)nc6c(C(F)(F)F)cccc56)C5CCCCN5)[C@H](C1)[C@]24OO3	2.4	1	P. falciparum (FCB)	0.649573	Drug-resistant	0.48452	Training	64	91.29	328.671	1230.09	5036.78	21520.1	95159.1	431816	47.77	250.424	695.24	2876.98	10931.6	45419.1	188546	7.572	199.455	252.268	1323.03	3186.06	12501.3	38688.7	114.44	1232.38	13733.9	200698	3.21092e+06	5.35778e+07	9.09489e+08	125.359	470.368	2004.21	9296.82	45374.5	230092	1.20295e+06	-1.82408	196.471	183.632	1200.82	2518.4
CHEMBL5411717	CC1=C(CN2CCCCC2C(O)c2cc(C(F)(F)F)nc3c(C(F)(F)F)cccc23)[C@@H]2C[C@@H](C)C[C@@H]3C[C@]4(C)CC[C@@H](O1)[C@@]32OO4	2.4	1	P. falciparum (FCB)	0.649573	Drug-resistant	0.48452	Training	52	74.65	277.506	1070.14	4512.89	19790.5	89479.8	413571	32.5	199.139	528.944	2245.35	8436.19	35163	145384	6.74	171.152	233.223	1207.54	3025.6	11827.6	37141.2	64.05	834.214	10696.9	188500	3.61541e+06	7.18681e+07	1.44773e+09	100.438	388.605	1691.09	8015.36	39869.1	205548	1.09001e+06	-1.6073	168.371	170.605	1090.34	2395.61
CHEMBL5400440	C[C@H]1C[C@@H]2C[C@@H]3CC[C@H]4OC(C(F)(F)F)=C(COCCOC(=O)CCC(=O)OC(c5cc(C(F)(F)F)nc6c(C(F)(F)F)cccc56)C5CCCCN5)[C@H](C1)[C@]24OO3	2.4	1	P. falciparum (K1)	0.610256	Drug-resistant	0.48452	Training	64	91.29	328.671	1230.09	5036.78	21520.1	95159.1	431816	47.77	250.424	695.24	2876.98	10931.6	45419.1	188546	7.572	199.455	252.268	1323.03	3186.06	12501.3	38688.7	114.44	1232.38	13733.9	200698	3.21092e+06	5.35778e+07	9.09489e+08	125.359	470.368	2004.21	9296.82	45374.5	230092	1.20295e+06	-1.82408	196.471	183.632	1200.82	2518.4
CHEMBL5411717	CC1=C(CN2CCCCC2C(O)c2cc(C(F)(F)F)nc3c(C(F)(F)F)cccc23)[C@@H]2C[C@@H](C)C[C@@H]3C[C@]4(C)CC[C@@H](O1)[C@@]32OO4	2.4	1	P. falciparum (K1)	0.610256	Drug-resistant	0.48452	Test	52	74.65	277.506	1070.14	4512.89	19790.5	89479.8	413571	32.5	199.139	528.944	2245.35	8436.19	35163	145384	6.74	171.152	233.223	1207.54	3025.6	11827.6	37141.2	64.05	834.214	10696.9	188500	3.61541e+06	7.18681e+07	1.44773e+09	100.438	388.605	1691.09	8015.36	39869.1	205548	1.09001e+06	-1.6073	168.371	170.605	1090.34	2395.61
CHEMBL3628220	CS(=O)(=O)c1ccc(-c2cnn3ccc(-c4cccc(S(=O)(=O)C5CC5)c4)cc23)cc1	2.4	1	P. falciparum (K1)	0.610256	Drug-resistant	0.48452	Training	35	43.94	172.966	620.529	2507.57	10462.4	45118.5	198676	16.14	146.842	417.895	2159.99	9746	49457.4	249951	3.552	110.442	135.886	692.026	1617.28	6030.15	17748.9	102.34	1703.25	30015.5	571870	1.1078e+07	2.16384e+08	4.24722e+09	95.237	379.135	1777.6	9054.3	48368.5	266527	1.50124e+06	-1.06619	108.195	100.531	651.061	1335.19
CHEMBL1084724	O=C(NCCCC[C@H]1SC[C@H]2NC(=O)N[C@H]21)NCc1cccc(CNC(=O)C23CC4CC(C2)[C@]2(OO[C@]5(CCCCC5)O2)C(C4)C3)c1	2.4	1	P. falciparum (3D7)	0.512493	Drug-sensitive	0.521358	Training	54	77.94	277.333	1018.9	4132.55	17606.1	78039.3	356290	40.05	215.051	592.972	2382.23	8928.15	36414.5	149800	4.231	164.562	169.435	999.246	2172.19	8811.64	26125.8	164.35	1888.39	23725.3	350794	5.53357e+06	9.04268e+07	1.50588e+09	105.323	406.463	1725.45	8058.61	39774.9	204759	1.08965e+06	-2.23097	162.291	123.18	956.96	1826.21
CHEMBL3218240	C1CCN(C2CCN(C3CCC4(CC3)OOC3(OO4)C4CC5CC(C4)CC3C5)CC2)CC1	2.4	1	P. falciparum (3D7)	0.512493	Drug-sensitive	0.521358	Training	38	54.58	198.807	729.675	2979.74	12676.2	55905.7	252833	23.52	131.941	327.423	1253.75	4391.44	16923	65788.2	5.764	117.404	140.099	735.582	1698.5	6570.08	19732.8	43.4	378.577	2466.46	21241.8	189377	1.75617e+06	1.65511e+07	57.7752	207.255	766.542	3102.61	13090.1	57034.4	254299	-1.35889	116.17	85.6039	689.268	1264.89
CHEMBL3261970	O=C(NCCCNc1nc2ccccc2c2[nH]c3ccccc3c12)Nc1ccccc1	2.4	1	P. falciparum (NF54)	0.579006	Drug-sensitive	0.521358	Test	35	48.77	164.06	549.981	2016.41	7724.41	30725.8	125920	6.16	103.645	110.597	611.743	1288.75	5130.8	14486.2	4.916	97.8968	89.5559	503.392	924.081	3641.59	9417.15	81.84	812.204	8502.58	114117	1.72758e+06	2.80202e+07	4.69802e+08	97.0516	373.729	1666.95	8029.09	40573.3	212209	1.14027e+06	-1.57286	96.1616	43.3005	465.216	589.623
CHEMBL4643282	O=c1c2cc(OCc3ccc(Cl)cc3)ccc2[nH]c2cc(F)cc(F)c12	2.4	1	P. falciparum (7G8)	0.323077	Drug-resistant	0.48452	Training	29	40.6	141.015	493.023	1866.1	7302.54	29340.7	120290	9.85	99.5555	152.429	691.868	1701.6	6251.81	18656.8	5.335	85.9863	104.103	492.029	1044.92	3715.51	10014.6	42.09	542.643	6528.48	98898	1.59539e+06	2.66195e+07	4.51006e+08	82.339	329.096	1553.45	7981.14	43156.4	241862	1.39319e+06	-0.833964	84.2088	56.0098	427.895	641.786
CHEMBL4639209	O=c1c2ccc(Cl)cc2[nH]c2cc(Oc3ccc(OC(F)(F)F)cc3)ccc12	2.4	1	P. falciparum (Dd2)	0.399461	Drug-resistant	0.48452	Training	31	43.34	152.746	548.888	2135.41	8577	35296	147842	11.93	109.992	206.563	973.517	3072.7	12750.7	48759.5	5.625	93.9813	125.523	579.252	1331.96	4742.08	13471.4	51.32	593.24	6853.83	100829	1.60701e+06	2.66892e+07	4.51427e+08	84.4858	337.504	1591.51	8139.02	43719.3	243262	1.39173e+06	-0.774762	92.1442	72.9402	497.618	833.184
CHEMBL4640006	COc1cc2[nH]c3cc(Nc4ccccc4OC(F)(F)F)ccc3c(=O)c2cc1F	2.4	1	P. falciparum (Dd2)	0.399461	Drug-resistant	0.48452	Training	33	45.81	161.637	581.21	2269.52	9175.28	38068	160885	12.68	116.159	214.078	1011.3	3174.21	13175.3	50250	4.81	99.4273	123.867	605.699	1359.04	4969.19	14051	63.35	671.6	7375.66	104391	1.63174e+06	2.68634e+07	4.52666e+08	86.4182	330.016	1476.96	7101.98	35534.6	182547	956456	-0.999615	98.2089	78.5368	541.047	935.894
CHEMBL516268	C[C@H]1[C@H](N2CCS(=O)(=O)CC2)O[C@@H]2O[C@@]3(C)CC[C@H]4[C@H](C)CC[C@@H]1[C@@]24OO3	2.4	1	P. falciparum (K1)	0.610256	Drug-resistant	0.48452	Test	31	42.79	167.621	646.753	2770.9	12317.2	56510.1	265049	23.82	132.183	423.878	1825.55	7785.59	35251.2	163363	2.111	103.777	125.556	711.252	1701.97	6810.82	21032	82.68	1061.85	16364.5	296346	5.62514e+06	1.08948e+08	2.13045e+09	52.5836	200.147	824.299	3767.16	18196	91523.9	474323	-1.10209	102.232	105.999	688.136	1555.63
CHEMBL3218237	O=S1(=O)CC[N+]([O-])(C2CCC3(CC2)OOC2(OO3)C3CC4CC(C3)CC2C4)CC1	2.5	1	P. falciparum (K1)	0.610256	Drug-resistant	0.48452	Training	34	44.55	180.647	687.981	2947.06	13014.4	59206.7	274465	24.44	142.181	443.257	1912.3	8045.05	36119.4	165672	2.365	113.373	144.156	783.3	1938.71	7570.54	23626	102.5	1642.71	29386.3	592789	1.24205e+07	2.65693e+08	5.75749e+09	53.9551	208.365	848.236	3854.44	18522.1	92831.3	479767	-0.635126	112.474	122.819	770.154	1779.97
CHEMBL3581499	CC(C)COC(=O)c1cnc(Oc2ccc3c(c2)B(O)OC3)cn1	2.5	1	P. falciparum (3D7)	0.512493	Drug-sensitive	0.521358	Training	26	32.26	117.367	377.168	1397.57	5231.16	20280.6	79740.8	10.57	84.6301	149.923	630.108	1778.41	6611.83	22195.6	2.336	73.835	69.1756	388.637	704.338	2673.86	6444.52	90.77	1066.58	15600.4	272939	5.09458e+06	9.77146e+07	1.89848e+09	60.6812	235.248	1026.34	4810.93	23496.1	118034	605230	-1.03069	72.221	41.9453	346.306	471.565
CHEMBL2337347	CC(=O)c1cccc(N[C@H]2[C@H](N)[C@@](NC(=O)N(C)C)([C@H](C)O)[C@@](C)(O)[C@@]2(O)CO)c1	2.5	1	P. falciparum (7G8)	0.323077	Drug-resistant	0.48452	Training	31	44.5	162.132	640.392	2779.67	12782.5	61495.8	306499	19.86	120.565	338.496	1422.03	5530.81	23563.8	101154	-1.708	100.767	102.122	667.994	1579.99	6802.38	22307.4	168.38	3143.04	62843.2	1.33356e+06	2.915e+07	6.52681e+08	1.49321e+10	69.9781	268.366	1174.95	5553.16	27410.7	139273	722562	-2.35277	98.7745	106.87	679.002	1749.89
CHEMBL458512	CC(=O)c1cccc(N[C@H]2[C@H](N)[C@@](NC(=O)N(C)C)([C@H](C)O)[C@@](C)(O)[C@@]2(O)COC(=O)c2c(C)cccc2O)c1	2.5	1	P. falciparum (7G8)	0.323077	Drug-resistant	0.48452	Test	42	59.76	215.343	827.817	3492.44	15593.8	72919.8	354020	25.81	161.589	427.187	1793.97	6741.1	28290.4	118694	0.569	133.397	142.565	850.499	1987.79	8230.3	26354.3	194.68	3509.02	68270	1.42466e+06	3.07168e+07	6.79899e+08	1.54075e+10	101.074	389.199	1722.35	8227.35	41037.5	210658	1.10424e+06	-2.63395	130.829	129.093	842.408	2015.63
CHEMBL404431	CC(C)(N)CNC(=O)C[C@H]1CC[C@]2(CC1)OO[C@]1(O2)C2CC3CC(C2)CC1C3	2.5	1	P. falciparum (K1)	0.610256	Drug-resistant	0.48452	Training	32	46.47	171.838	664.065	2814.71	12379	56049.1	259149	22.68	121.834	348.032	1349.13	4979.25	19493.9	77166.5	3.329	103.834	136.518	704.709	1733.89	6667.69	20720.2	82.81	1313.17	25017	571265	1.38629e+07	3.46624e+08	8.80979e+09	48.6481	180.793	702.154	3000.16	13341.1	61045.7	284859	-1.34584	102.262	97.7117	646.793	1355.25
CHEMBL36	CCc1nc(N)nc(N)c1-c1ccc(Cl)cc1	2.5	1	P. falciparum (3D7)	0.512493	Drug-sensitive	0.521358	Training	18	25.61	86.5889	300.558	1130.87	4411.69	17699.1	72533.4	5.34	55.861	83.6306	370.202	908.441	3283.38	9788.32	2.315	51.8061	53.3939	285.607	559.389	2137.02	5547.2	77.82	1570.23	36884.3	939879	2.4382e+07	6.35673e+08	1.65953e+10	54.5858	232.975	1152.34	6197.68	35053.7	204869	1.22514e+06	-0.890705	50.1383	30.481	246.212	353.573
CHEMBL307261	C[C@H]1[C@@H](O)O[C@@H]2O[C@@]3(C)CC[C@H]4[C@H](C)CC[C@@H]1[C@@]24OO3	2.59	1	P. falciparum (D10)	0.332432	Drug-sensitive	0.521358	Training	23	33.11	125.888	493.543	2139.1	9652.55	44990.8	214542	16.22	88.1132	256.549	1014.12	3865.89	15613.7	64003.9	2.193	77.6665	98.7924	551.421	1372.45	5535.99	17646	57.15	698.235	10206.8	185392	3.60447e+06	7.20193e+07	1.45426e+09	32.7485	123.595	474.505	2008.06	8858.72	40317.4	187614	-0.97976	76.2247	78.0515	519.666	1194.05
CHEMBL3093730	O=C(CC1CCC2(CC1)OOC1(OO2)C2CC3CC(C2)CC1C3)NCc1cccc(CNC(=O)CC2CCC3(CC2)OOC2(OO3)C3CC4CC(C3)CC2C4)c1	2.6	1	P. falciparum (K1)	0.610256	Drug-resistant	0.48452	Test	66	92.14	341.327	1262.11	5205.01	22285.3	98769.1	448545	42.31	242.358	628.355	2474.2	8817.82	34429.1	134525	7.558	206.726	244.231	1316.69	3036.07	11881.9	35850.9	132.04	1442.65	15979.9	224574	3.45643e+06	5.61162e+07	9.36502e+08	107.299	402.059	1566.01	6723.55	30185.5	140182	667285	-2.18197	204.365	166.617	1237.49	2381.99
CHEMBL3628222	CS(=O)(=O)c1ccc(-c2cnn3ccc(-c4cccc(S(C)(=O)=O)c4)nc23)cc1	2.6	1	P. falciparum (NF54)	0.579006	Drug-sensitive	0.521358	Training	32	39.26	155.706	548.898	2184.26	8949.69	37869.1	163353	14.1	135.455	370.931	1928.53	8524.85	42695.1	211496	2.911	100.319	120.779	617.064	1422.81	5272.17	15274.2	115.23	1776.33	30642.4	576499	1.11123e+07	2.16631e+08	4.24885e+09	90.1772	364.722	1724.45	8852.57	47670.9	264793	1.50325e+06	-0.964216	98.2093	89.2318	578.369	1151.88
CHEMBL361497	C[C@H]1[C@H](OC(=O)CCC(=O)O)O[C@@H]2O[C@@]3(C)CC[C@H]4[C@H](C)CC[C@@H]1[C@@]24OO3	2.6	1	P. falciparum (NF54)	0.579006	Drug-sensitive	0.521358	Training	30	42.79	157.378	599.872	2520.42	11055	50248.7	234555	25.25	121.36	364.449	1411.89	5324.42	21052.2	84334.1	2.303	95.7398	112.396	630.476	1490.89	5985.96	18600	100.52	1341.6	20651.1	363201	6.68473e+06	1.25973e+08	2.40853e+09	48.1291	177.502	689.986	2934.16	12978.4	58955.4	272676	-1.13661	94.2847	89.394	596.656	1292
CHEMBL1813076	CCCc1cc(Cc2ccc(Cl)cc2)c(/C=C2\N=C(c3ccc[nH]3)C=C2OC)[nH]1	2.6	1	P. falciparum (Dd2)	0.399461	Drug-resistant	0.48452	Training	32	45.5	152.905	520.925	1930.16	7447.73	29611.3	120235	13.52	102.205	182.55	747.344	2091.59	7485.82	24391.3	5.942	90.2223	96.8254	482.977	958.264	3451.96	8820.49	53.17	456.305	3118.21	24855	201147	1.67506e+06	1.41895e+07	81.6876	321.644	1473.78	7398.49	39480.7	220293	1.27142e+06	-1.33087	88.155	44.927	424.598	555.868
CHEMBL5192696	CCCCc1cc(=O)oc2cc(C)cc(O[C@H](C)C(=O)N3Cc4[nH]c5ccccc5c4C[C@H]3C(=O)OC)c12	2.6	1	P. falciparum (K1)	0.610256	Drug-resistant	0.48452	Test	42	56.46	201.973	694.644	2660.6	10492.6	42894.8	179293	21.2	151.245	303.593	1273.96	3892.95	14873.6	52863.1	4.903	124.574	127.261	692.912	1368.24	5223.01	13833.7	101.84	1295.84	17701.9	281340	4.67365e+06	7.92232e+07	1.35433e+09	101.319	379.081	1644.15	7702.1	37763.7	190948	987792	-1.42923	122.27	81.7511	639.402	1007.29
CHEMBL467401	CCOC(=O)/N=C(\NC)Nc1ccc(-c2ccc(-c3ccc(N/C(=N/C(=O)OCC)NC)cn3)cc2)nc1	2.6	1	P. falciparum (K1)	0.610256	Drug-resistant	0.48452	Training	40	55.76	181.881	602.725	2172.12	8123.02	31228	122388	17.7	125.268	229.641	936.859	2644.14	9517.23	30915.1	3.432	106.657	82.8482	514.984	802.144	3230.4	7012.23	151.22	1380.33	15277	212127	3.30927e+06	5.46495e+07	9.25232e+08	106.904	401.935	1738.03	8044.3	38770.5	192080	971198	-1.81724	104.197	48.1382	475.263	538.129
CHEMBL3601865	C[C@H]1[C@@H](CCCOC(=O)C[C@H]2O[C@@H]3O[C@@]4(C)CC[C@H]5[C@H](C)CC[C@@H]([C@H]2C)[C@@]35OO4)O[C@@H]2O[C@@]3(C)CC[C@H]4[C@H](C)CC[C@@H]1[C@@]24OO3	2.6	1	P. falciparum (3D7)	0.512493	Drug-sensitive	0.521358	Training	52	74.99	280.688	1082.54	4619.83	20579.4	94898.6	448592	38.24	200.298	577.994	2261.97	8539.68	34173	138802	6.371	171.174	217.185	1183.17	2906.09	11616.8	36691	100.14	927.946	8960.57	117405	1.75214e+06	2.8114e+07	4.67046e+08	77.3747	288.378	1104.48	4647.88	20393.1	92276.5	426820	-1.77451	168.348	162.642	1112.31	2458.35
CHEMBL3601864	C[C@H]1[C@H](OC(=O)CCC(=O)O[C@@H]2O[C@@H]3O[C@@]4(C)CC[C@H]5[C@H](C)CC[C@@H]([C@H]2C)[C@@]35OO4)O[C@@H]2O[C@@]3(C)CC[C@H]4[C@H](C)CC[C@@H]1[C@@]24OO3	2.6	1	P. falciparum (3D7)	0.512493	Drug-sensitive	0.521358	Training	53	75.9	285.266	1101.79	4700.88	20908.1	96199.6	453633	41.47	211.473	626.158	2452.89	9308.68	37208.5	150757	5.316	175.134	217.273	1203.94	2925.72	11739	36887.3	126.44	1265.93	14336.4	206986	3.27675e+06	5.42463e+07	9.16206e+08	80.4716	301.333	1168.03	4964.69	21966.4	100005	464398	-1.68443	172.361	169.713	1136.57	2517.49
CHEMBL3093733	O=C(CC1CCC2(CC1)OOC1(OO2)C2CC3CC(C2)CC1C3)NCCCCNC(=O)CC1CCC2(CC1)OOC1(OO2)C2CC3CC(C2)CC1C3	2.7	1	P. falciparum (K1)	0.610256	Drug-resistant	0.48452	Test	61	85.38	316.24	1171.68	4853.57	20893	93178.5	425936	42.52	225.96	611.233	2366.87	8593.44	33549.1	132212	7.214	190.38	227.217	1219.79	2859.78	11198.4	34273.2	132.04	1426.65	15967.9	224490	3.45625e+06	5.61151e+07	9.36496e+08	89.1876	326.587	1206.09	4907.54	20776.6	90719	404782	-2.02453	188.362	155.99	1154.58	2274.32
CHEMBL3628220	CS(=O)(=O)c1ccc(-c2cnn3ccc(-c4cccc(S(=O)(=O)C5CC5)c4)cc23)cc1	2.7	1	P. falciparum (NF54)	0.579006	Drug-sensitive	0.521358	Training	35	43.94	172.966	620.529	2507.57	10462.4	45118.5	198676	16.14	146.842	417.895	2159.99	9746	49457.4	249951	3.552	110.442	135.886	692.026	1617.28	6030.15	17748.9	102.34	1703.25	30015.5	571870	1.1078e+07	2.16384e+08	4.24722e+09	95.237	379.135	1777.6	9054.3	48368.5	266527	1.50124e+06	-1.06619	108.195	100.531	651.061	1335.19
CHEMBL1812889	CCCCCCCCc1cc(CCC)c(/C=C2\N=C(c3ccc[nH]3)C=C2OC)[nH]1	2.7	1	P. falciparum (Dd2)	0.399461	Drug-resistant	0.48452	Training	31	44.63	144.443	478.137	1725.2	6523.58	25567.9	102882	15.57	93.6857	174.244	662.014	1885.46	6602.8	21830.3	6.192	82.3097	81.2397	410.414	773.83	2815.88	7069.15	53.17	448.305	3106.21	24799	201037	1.67468e+06	1.41887e+07	66.3302	237.81	980.66	4446.52	21489.6	108832	570824	-1.45799	80.1659	32.7352	370.013	449.414
CHEMBL4923208	O=c1[nH]c(=O)n(S(=O)(=O)c2ccccc2)cc1F	2.75	1	P. falciparum (NF54)	0.579006	Drug-sensitive	0.521358	Training	19	22.14	86.8842	287.72	1106.15	4311.99	17479.9	72216.9	9.26	78.5026	192.873	908.618	3457.54	15319.1	66104.8	1.164	57.7281	64.4878	345.791	796.027	3046.01	9200.1	97.38	1521.79	25948.8	468864	8.65166e+06	1.6159e+08	3.04349e+09	49.5723	189.714	847.63	4105.95	20857.9	109398	587570	-0.531312	56.1746	52.7143	331.478	708.216
CHEMBL458856	CCCCN(CCCC)CCC(C)c1cc2c(Cl)cc(Cl)cc2c2cc(C(F)(F)F)ccc12	2.8	1	P. falciparum (K1)	0.610256	Drug-resistant	0.48452	Test	35	51.31	175.495	630.845	2463.04	10020.8	42049.1	180543	16.8	118.134	235.749	1024.58	3282.7	13296.3	51038.1	10.383	104.217	163.236	681.587	1763.86	6211.65	19338.6	3.24	103.499	116.939	633.989	1405.67	5422.14	15524.2	88.6599	359.744	1746.7	9339.6	53017.9	313315	1.90467e+06	-1.15084	100.101	76.6021	542.94	959.526
CHEMBL1830032	O=C(O)C1CCC2(CC1)OOC1(O2)C2CC3CC(C2)CC1C3	2.8	1	P. falciparum (K1)	0.610256	Drug-resistant	0.48452	Training	26	37.48	140.338	538.481	2278.02	10031.8	45646.3	212628	19.62	102.244	294.298	1151.74	4318.87	17202.6	69377.3	2.802	84.984	107.408	571.774	1402.38	5491.98	17277.6	64.99	955.024	15017.3	272378	5.15463e+06	9.98239e+07	1.95945e+09	37.8533	142.944	542.187	2268.24	9873.77	44284.3	202731	-0.900264	84.187	78.2503	541.21	1145.48
CHEMBL269671	C[C@@H]1CC[C@H]2[C@@H](C)C(=O)O[C@@H]3O[C@@]4(C)CC[C@@H]1[C@]32OO4	2.8	1	P. falciparum (K1)	0.610256	Drug-resistant	0.48452	Training	23	32.81	125.075	489.756	2121.63	9570.73	44607.1	212738	18.23	93.9937	285.823	1140.23	4424.34	18037.9	74483.7	2.517	77.4334	101.163	549.973	1384.12	5523.51	17683.1	53.99	580.367	6882.56	101783	1.62795e+06	2.70591e+07	4.57725e+08	35.0137	132.824	521.839	2250.14	10106.2	46738	220601	-0.683117	76.1523	80.4931	521.933	1214.78
CHEMBL1107	CCCCN(CCCC)CCC(O)c1cc2c(Cl)cc(Cl)cc2c2cc(C(F)(F)F)ccc12	2.8	1	P. falciparum (K1)	0.610256	Drug-resistant	0.48452	Training	35	51.2	175.168	629.457	2456.76	9991.68	41913.2	179908	16.98	118.411	237.151	1029.89	3304.55	13383.3	51383.6	9.326	104.336	156.434	673.528	1711.49	6087.81	18842	23.47	512.752	8517.51	171558	3.47748e+06	7.06887e+07	1.43728e+09	89.3533	362.313	1760.38	9416.29	53452.2	315791	1.9189e+06	-1.32485	100.226	75.9927	542.766	957.782
CHEMBL4854793	N=C(N)c1ccc(-c2ccc(-c3cc4cc(C(=N)N)ccc4[nH]3)o2)cc1	2.8	1	P. falciparum (K1)	0.610256	Drug-resistant	0.48452	Test	29	37.76	136.842	462.437	1752.9	6778.24	27088.1	109983	7.2	91.23	138.47	645.759	1655.1	6097.36	18592.9	4.828	85.6508	103.266	483.821	1077.32	3762.97	10443.2	128.67	2786.72	64836.2	1.60469e+06	4.03845e+07	1.02417e+09	2.60918e+10	78.1397	314.132	1440.32	7146.13	37177.6	199738	1.09807e+06	-1.64233	84.3317	49.2135	420.976	605.437
CHEMBL5440966	N=C(N)c1ccc(-c2ccc(-c3cc4cc(C(=N)N)ccc4[nH]3)s2)cc1	2.8	1	P. falciparum (K1)	0.610256	Drug-resistant	0.48452	Training	29	37.76	136.842	462.437	1752.9	6778.24	27088.1	109983	7.2	91.23	138.47	645.759	1655.1	6097.36	18592.9	4.648	85.5679	101.616	480.949	1060.64	3715.06	10247.2	143.77	3099.14	70035.3	1.68496e+06	4.15881e+07	1.04201e+09	2.63555e+10	83.7613	345.383	1632.31	8310.23	44206.4	242108	1.35366e+06	-1.63908	84.3051	49.1302	420.389	604.467
CHEMBL4641129	COc1cc(F)c2c(=O)c3ccc(Oc4ccc(Cl)cc4)cc3[nH]c2c1	2.8	1	P. falciparum (7G8)	0.323077	Drug-resistant	0.48452	Training	29	40.47	140.635	490.719	1859.02	7287.84	29346	120582	8.91	97.4321	142.228	662.177	1598.83	5939.75	17654.1	4.945	85.7494	100.498	488.221	1023.22	3678.48	9868.19	51.32	585.24	6794.29	100394	1.604e+06	2.66691e+07	4.51295e+08	82.4528	330.183	1554.08	7946.29	42770.6	238837	1.37243e+06	-0.873622	84.2074	55.4838	431.469	646.242
CHEMBL4644361	COc1cc2[nH]c3cc(Oc4cccc(OC(F)(F)F)c4)ccc3c(=O)c2cc1Cl	2.8	1	P. falciparum (7G8)	0.323077	Drug-resistant	0.48452	Training	33	46.13	162.641	585.258	2283.36	9207.78	38061.4	160165	13.65	117.472	224.156	1034.28	3261.01	13402.3	50970.3	5.54	99.875	130.757	616.112	1411.04	5073.4	14448.8	60.55	641.836	7111.79	102237	1.61483e+06	2.67333e+07	4.51679e+08	89.4994	356.66	1675.35	8525.48	45561.4	252317	1.43778e+06	-0.872672	98.1843	78.9245	536.597	916.193
CHEMBL1813083	CCCCCCc1cc(Cc2ccc(Br)cc2)c(/C=C2\N=C(c3ccc[nH]3)C=C2OC)[nH]1	2.8	1	P. falciparum (Dd2)	0.399461	Drug-resistant	0.48452	Test	35	50.28	166.599	562.135	2061.92	7883.73	31092.3	125373	15.48	109.349	194.699	778.921	2158.78	7644.84	24744.6	7.192	96.9058	104.846	510.509	1009.04	3601.81	9163.92	53.17	462.305	3118.21	24873	201147	1.67512e+06	1.41895e+07	89.4047	385.509	2125.66	14241.7	110048	933799	8.3779e+06	-1.48931	94.1619	43.9244	442.742	550.762
CHEMBL1813078	CCCCCCCc1cc(Cc2ccc(Cl)cc2)c(/C=C2\N=C(c3ccc[nH]3)C=C2OC)[nH]1	2.8	1	P. falciparum (D6)	0.619883	Drug-sensitive	0.521358	Training	36	51.66	170.392	572.494	2090.5	7959.36	31273.4	125703	16.24	112.055	200.128	794.394	2198.93	7758.34	25064.2	7.374	98.7349	105.601	513.45	1004.51	3581.12	9052.39	53.17	464.305	3118.21	24879	201147	1.67514e+06	1.41895e+07	87.422	337.865	1519.97	7538.04	39912.7	221655	1.27577e+06	-1.54309	96.1666	43.6617	448.737	549.658
CHEMBL4788690	CCC(C)Nc1nc(Nc2ccncc2)nc2cc(OC)c(OC)cc12	2.83	1	P. falciparum (NF54)	0.579006	Drug-sensitive	0.521358	Training	28	39.31	131.278	444.795	1644.25	6314.86	24966.6	100800	7.08	80.9856	99.0235	467.889	979.205	3554.88	9352.62	2.526	77.5003	63.5788	398.302	657.538	2699.53	6193.36	81.19	555.142	3554.6	24913.8	179885	1.34252e+06	1.02708e+07	75.8584	296.537	1341.84	6540.57	33363.2	175639	947002	-1.25465	76.1724	40.0702	369.772	478.661
CHEMBL4643279	C[C@H]1[C@H](Oc2cccc3ccccc23)O[C@@H]2O[C@]3(C)CC[C@H]4[C@H](C)CC[C@@H]1[C@@]24OO3	2.88	1	P. falciparum (K1)	0.610256	Drug-resistant	0.48452	Training	35	49.87	183.298	686.773	2853.6	12413.4	56058.2	260139	17.08	122.853	285.505	1206.34	4229.44	17164.5	68227.3	5.895	112.222	144.535	748.846	1818.62	7099.24	22074.2	46.15	365.579	2103.86	15927.3	126597	1.07663e+06	9.52091e+06	67.5723	259.512	1082.57	4932.45	23541.9	116256	589317	-1.20485	110.172	94.0486	690.095	1408.88
CHEMBL4469345	CN1CCN(Cc2ccc(-c3cc(NC(=O)CCN4CCCC4)c4cc(F)ccc4n3)cc2)CC1	2.9	1	P. falciparum (K1)	0.610256	Drug-resistant	0.48452	Test	39	55.86	188.202	644.563	2382.25	9111.79	35769.2	143087	15.37	123.682	205.824	841.608	2179.86	7625.41	23127.1	4.745	109.752	103.405	561.766	1000.63	3760.27	8928.2	51.71	565.319	6432.89	96997.1	1.57828e+06	2.65843e+07	4.53771e+08	99.4351	374.251	1639.8	7771.48	38661	198999	1.05152e+06	-1.64989	108.215	53.3322	507.3	608.033
CHEMBL3581503	O=C(OC1CCCCC1)c1cnc(Oc2ccc3c(c2)B(O)OC3)cn1	2.9	1	P. falciparum (3D7)	0.512493	Drug-sensitive	0.521358	Training	29	36.88	132.482	424.755	1561.42	5827.66	22564.9	88841.7	12.61	94.0173	167.726	691.983	1961.79	7248.13	24396.9	2.601	81.6497	71.3384	416.081	727.403	2816.83	6705.51	90.77	1074.58	15614.2	273097	5.09548e+06	9.77208e+07	1.89852e+09	63.8758	245.366	1052.44	4883.04	23704.4	118684	607474	-1.0812	80.221	41.2476	382.429	485.685
CHEMBL4746538	COc1cc2nc(Nc3ccncc3)nc(NC(C)C)c2cc1OC	2.9	1	P. falciparum (NF54)	0.579006	Drug-sensitive	0.521358	Training	27	37.77	126.907	431.903	1600.17	6146.5	24284.4	97969.8	6.4	78.5232	94.6291	452.126	930.171	3390.81	8822.69	2.168	75.1995	62.9622	390.781	647.205	2654.81	6094.42	81.19	553.142	3554.6	24903.8	179845	1.34218e+06	1.02682e+07	74.4248	292.604	1331.28	6511.09	33272.3	175323	945783	-1.20316	74.1677	40.1743	359.519	470.126
CHEMBL4640720	COc1cc2[nH]c3cc(OCc4ccc(OC(F)(F)F)cc4)ccc3c(=O)c2cc1F	2.9	1	P. falciparum (7G8)	0.323077	Drug-resistant	0.48452	Training	34	47.32	165.922	593.973	2306.19	9262.92	38151.2	159980	14.75	120.641	232.793	1058.87	3335.82	13614.4	51582	5.223	101.479	128.705	615.427	1388.67	5002.1	14118	60.55	643.836	7097.94	102121	1.61394e+06	2.67273e+07	4.51639e+08	89.1201	339.636	1518.37	7301.79	36559.2	187955	985337	-0.992624	100.217	78.605	543.141	916.465
CHEMBL1812894	CCCCCCCCc1cc(CCCCCCC)[nH]c1/C=C1\N=C(c2ccc[nH]2)C=C1OC	2.9	1	P. falciparum (Dd2)	0.399461	Drug-resistant	0.48452	Test	35	50.79	161.93	529.706	1885.55	7035.65	27235	108390	18.29	103.535	191.822	709.065	1995.15	6895	22618	7.624	90.8223	90.0153	440.887	820.079	2944.96	7301.17	53.17	456.305	3106.21	24823	201037	1.67476e+06	1.41887e+07	72.0646	254.031	1026.85	4586.07	21921.5	110192	575156	-1.67021	88.1774	31.4686	394.151	443.172
CHEMBL1813080	COC1=CC(c2ccc[nH]2)=N/C1=C\c1[nH]c(Cc2ccc(Cl)cc2)cc1CCC1CCCCC1	2.9	1	P. falciparum (Dd2)	0.399461	Drug-resistant	0.48452	Training	38	54.68	182.956	621.819	2292.1	8789.19	34710.1	139973	17.13	120.119	217.64	860.442	2396.24	8427.9	27214.4	7.331	106.389	115.136	562.531	1111.41	3961.27	10043.3	53.17	472.305	3124.21	24923	201207	1.67542e+06	1.419e+07	89.8294	348.564	1560.76	7699.54	40545.8	224085	1.28468e+06	-1.55943	104.162	48.9543	491.873	601.984
CHEMBL1813084	CCCCCCCCc1cc(Cc2ccc(Br)cc2)c(/C=C2\N=C(c3ccc[nH]3)C=C2OC)[nH]1	2.9	1	P. falciparum (Dd2)	0.399461	Drug-resistant	0.48452	Training	37	53.36	175.343	587.92	2142.09	8139.54	31923.3	128107	16.84	114.274	203.488	802.447	2212.45	7781.1	25079.4	7.908	101.162	109.233	525.618	1032.37	3665.87	9283.92	53.17	466.305	3118.21	24885	201147	1.67516e+06	1.41895e+07	92.2719	393.619	2148.76	14311.5	110264	934480	8.38007e+06	-1.59542	98.1675	43.2874	454.809	547.572
CHEMBL4634180	COc1cc(Cl)c2c(=O)c3ccc(Oc4ccc(OC(F)(F)F)cc4)cc3[nH]c2c1	2.9	1	P. falciparum (Dd2)	0.399461	Drug-resistant	0.48452	Training	33	46.13	162.641	585.258	2283.36	9207.98	38070.1	160306	13.65	117.472	224.156	1034.28	3256.71	13375.2	50859.1	5.54	99.8542	131.194	617.497	1419.83	5107.95	14625.6	60.55	641.836	7111.79	102237	1.61481e+06	2.67331e+07	4.51677e+08	89.4994	356.545	1675	8528.44	45627.2	253123	1.44599e+06	-0.874527	98.1838	78.826	536.341	916.31
CHEMBL446515	CCOC(=O)/N=C(/Nc1ccc(-c2ccc(-c3ccc(N/C(=N/C(=O)OCC)NC(C)C)cn3)cc2)nc1)NC(C)C	2.9	1	P. falciparum (K1)	0.610256	Drug-resistant	0.48452	Test	44	61.92	203.368	683.934	2485.08	9323.28	35833.9	140133	20.42	139.118	264.019	1043.28	2935.77	10383.3	33435.9	5.198	119.498	106.226	590.626	967.487	3721.53	8199.04	151.22	1392.33	15361.2	212854	3.31515e+06	5.46963e+07	9.256e+08	111.57	413.803	1778.87	8204.48	39412.1	194586	980496	-1.96828	116.197	57.6406	524.172	598.869
CHEMBL1812889	CCCCCCCCc1cc(CCC)c(/C=C2\N=C(c3ccc[nH]3)C=C2OC)[nH]1	2.9	1	P. falciparum (D6)	0.619883	Drug-sensitive	0.521358	Training	31	44.63	144.443	478.137	1725.2	6523.58	25567.9	102882	15.57	93.6857	174.244	662.014	1885.46	6602.8	21830.3	6.192	82.3097	81.2397	410.414	773.83	2815.88	7069.15	53.17	448.305	3106.21	24799	201037	1.67468e+06	1.41887e+07	66.3302	237.81	980.66	4446.52	21489.6	108832	570824	-1.45799	80.1659	32.7352	370.013	449.414
CHEMBL1813083	CCCCCCc1cc(Cc2ccc(Br)cc2)c(/C=C2\N=C(c3ccc[nH]3)C=C2OC)[nH]1	2.9	1	P. falciparum (D6)	0.619883	Drug-sensitive	0.521358	Training	35	50.28	166.599	562.135	2061.92	7883.73	31092.3	125373	15.48	109.349	194.699	778.921	2158.78	7644.84	24744.6	7.192	96.9058	104.846	510.509	1009.04	3601.81	9163.92	53.17	462.305	3118.21	24873	201147	1.67512e+06	1.41895e+07	89.4047	385.509	2125.66	14241.7	110048	933799	8.3779e+06	-1.48931	94.1619	43.9244	442.742	550.762
CHEMBL209953	CN(CCCNc1ccnc2cc(Cl)ccc12)CCCN1c2ccccc2CCc2ccccc21	2.9	1	P. falciparum (D6)	0.619883	Drug-sensitive	0.521358	Training	39	56.04	186.729	631.444	2323.97	8915.53	35353.8	143746	9.99	113.811	142.746	667.331	1460.88	5304.68	14613.9	7.222	108.476	114.74	576.301	1139.22	4195.03	10977.6	31.4	268.435	1286.69	8737.67	58740.6	414834	2.97247e+06	106.827	420.414	1930.89	9663.82	51163.4	282203	1.60677e+06	-1.6678	106.146	47.361	503.474	607.154
CHEMBL2367931	C[C@H]1[C@H](Oc2ccccc2)O[C@@H]2O[C@]3(C)CC[C@H]4[C@H](C)CC[C@@H]1[C@@]24OO3	2.97	1	P. falciparum (K1)	0.610256	Drug-resistant	0.48452	Test	30	42.87	157.498	593.853	2487.04	10908.5	49687.9	232599	17.08	106.853	273.505	1114.34	4065.14	16433.5	66325.7	4.629	95.8667	121.313	641.599	1552.01	6132.5	19139	46.15	349.579	2091.86	15835.3	126413	1.07568e+06	9.51719e+06	52.7425	199.469	798.591	3481.95	15801.9	73767.1	351365	-1.08201	94.1656	82.8652	598.226	1254.84
CHEMBL361497	C[C@H]1[C@H](OC(=O)CCC(=O)O)O[C@@H]2O[C@@]3(C)CC[C@H]4[C@H](C)CC[C@@H]1[C@@]24OO3	3	1	P. falciparum (7G8)	0.323077	Drug-resistant	0.48452	Training	30	42.79	157.378	599.872	2520.42	11055	50248.7	234555	25.25	121.36	364.449	1411.89	5324.42	21052.2	84334.1	2.303	95.7398	112.396	630.476	1490.89	5985.96	18600	100.52	1341.6	20651.1	363201	6.68473e+06	1.25973e+08	2.40853e+09	48.1291	177.502	689.986	2934.16	12978.4	58955.4	272676	-1.13661	94.2847	89.394	596.656	1292
CHEMBL578587	COc1ccc2c(c1)C(=O)C(c1ccc(Cl)c(C)c1)=[N+]2[O-]	3	1	P. falciparum (FCB)	0.649573	Drug-resistant	0.48452	Training	23	31.1	112.125	396.244	1534.48	6166.05	25544.8	108212	11.41	83.1627	175.55	744.445	2424.2	9639.8	36678.4	3.226	69.8722	80.4169	411.845	892.104	3309.76	9243.11	52.37	983.039	19486.5	429491	9.73267e+06	2.24467e+08	5.24106e+09	65.9579	270.234	1303.15	6825.6	37636	215291	1.26676e+06	-0.124524	68.3457	58.387	379.261	719.95
CHEMBL3758628	CC(CNCC12CC3CC(CC(C3)C1)C2)Nc1ccnc2cc(Cl)ccc12	3	1	P. falciparum (W2)	0.480579	Drug-resistant	0.48452	Training	31	45.92	160.241	582.853	2303.73	9475.52	40195.2	174720	13.36	102.01	200.049	818.205	2443.87	9097.98	31799.8	5.108	93.8686	115.899	577.54	1289.12	4842.87	13966.6	36.95	319.797	1755.05	12072.2	82400.2	581539	4.15137e+06	69.8401	282.804	1302.46	6632.51	35938.6	203916	1.19756e+06	-1.30048	92.1308	61.8984	497.981	778.928
CHEMBL5192558	C[C@H]1[C@H](Nc2ccc(F)cc2)O[C@@H]2O[C@]3(C)CC[C@H]4[C@H](C)CC[C@@H]1[C@@]24OO3	3	1	P. falciparum (W2)	0.480579	Drug-resistant	0.48452	Test	31	44.28	163.493	619.786	2597.57	11370.3	51587.1	240334	17.67	111.974	282.584	1146.4	4119.62	16529.1	66189.1	4.521	99.8328	127.443	670.401	1615.12	6345.32	19653.4	48.95	383.343	2361.72	18035	143869	1.21284e+06	1.0586e+07	55.2096	208.685	846.908	3753.15	17334.7	82390.7	399592	-1.1386	98.1864	88.3417	620.54	1298.23
CHEMBL1828817	O=C(CC1CCC2(CC1)OOC1(OO2)C2CC3CC(C2)CC1C3)NCc1ccc(F)cc1	3	1	P. falciparum (3D7)	0.512493	Drug-sensitive	0.521358	Training	37	51.63	188.402	689.69	2809.69	11894.6	52163.6	234658	22.9	133.889	335.399	1322.81	4616.17	17907.1	69141.6	4.951	113.71	136.854	712.041	1635.69	6293.4	18813.5	66.02	731.324	7995.94	112329	1.72826e+06	2.80583e+07	4.68251e+08	64.5415	241.045	954.678	4153.23	18878.1	88597.5	425476	-1.22039	112.211	88.6973	660.068	1237.29
CHEMBL1946557	CC[C@H]1OC(=O)[C@H](C)[C@@H](O[C@H]2C[C@@](C)(OC)[C@@H](O)[C@H](C)O2)[C@H](C)[C@@H](O[C@@H]2O[C@H](C)C[C@H](N(C)CCCNc3ccnc4ccc(Cl)cc34)[C@H]2O)[C@](C)(O)C[C@@H](C)CN(C)[C@H](C)[C@@H](O)[C@]1(C)O	3	1	P. falciparum (3D7)	0.512493	Drug-sensitive	0.521358	Training	70	103.36	363.018	1363.64	5558.64	23650.4	103797	466198	43.54	246.844	627.787	2419.68	8383.27	32072.5	121998	4.297	215.917	225.626	1304.48	2726.14	10733.6	29774	205	2965.66	50292.1	965276	1.91136e+07	3.82767e+08	7.7004e+09	143.559	546.985	2383.36	11358.2	57449.1	304423	1.67603e+06	-4.1042	211.066	176.515	1215.52	2335.56
CHEMBL4127953	O=C(c1ccc(C2CCC3(CC2)OOC2(OO3)C3CC4CC(C3)CC2C4)cc1)N1CCNCC1	3	1	P. falciparum (3D7)	0.512493	Drug-sensitive	0.521358	Training	40	56.04	204.89	747.783	3042.7	12899.4	56711.5	255727	23.27	142.551	347.732	1394.97	4906.42	19333.3	75559.2	5.303	123.556	145.768	775.344	1790.1	6926	20770.1	69.26	744.823	8020.07	111965	1.7163e+06	2.77911e+07	4.62762e+08	73.2	274.988	1109.12	4904.05	22739.7	109323	540068	-1.39793	122.22	93.3191	726.907	1357.7
CHEMBL1084349	C[C@H]1Cc2c([nH]c3ccc(F)cc23)[C@@]2(N1)C(=O)Nc1ccc(Cl)cc12	3	1	P. falciparum (NF54)	0.579006	Drug-sensitive	0.521358	Test	29	41.32	151.112	563.154	2295.84	9814.81	43655.8	200506	12.56	108.468	224.495	1009.53	3385.92	14177.4	57128.1	3.36	93.9785	107.829	597.623	1339.47	5368.79	16035.2	56.92	652.768	7391.76	105681	1.65517e+06	2.7265e+07	4.59865e+08	72.9216	295.689	1392.44	7147.25	38712.8	217998	1.26478e+06	-0.962427	92.1692	77.9633	558.248	1135.03
CHEMBL527822	CCCCCCCc1c(C)nc2cc(OC)ccc2c1O	3	1	P. falciparum (Dd2)	0.399461	Drug-resistant	0.48452	Training	22	31.65	103.647	350.071	1287.87	4949.97	19683.4	80327.7	8.49	64.7781	93.9801	388.286	891.852	3112.01	8745.79	3.893	59.6031	60.3072	309.171	585.17	2181.53	5518.75	42.35	592.925	9339.96	177293	3.51909e+06	7.09889e+07	1.43951e+09	53.5953	203.197	901.99	4391.1	22628.4	121236	668101	-1.05435	58.1985	30.0458	280.393	383.632
CHEMBL4649716	COc1cc(F)c2c(=O)c3ccc(-c4ccc(Cl)cc4)cc3[nH]c2c1	3	1	P. falciparum (Dd2)	0.399461	Drug-resistant	0.48452	Training	28	39.21	137.067	481.84	1840.87	7289.05	29670.4	123273	8.34	95.2754	140.796	665.923	1645.53	6178.6	18697.2	5.404	83.9621	105.289	495.747	1096.94	3913.39	10888.6	42.09	540.643	6514.64	98814.8	1.59479e+06	2.66157e+07	4.50981e+08	81.7693	331.587	1579.82	8177.59	44526.5	251190	1.45563e+06	-0.865499	82.1814	55.6358	429.419	667.528
CHEMBL1800775	NCC(=O)N1CCn2c(nc(-c3ccc(F)cc3)c2Nc2ccc(Cl)c(F)c2)C1	3	1	P. falciparum (3D7)	0.512493	Drug-sensitive	0.521358	Training	32	44.93	155.313	542.089	2052.31	8059.92	32563.9	134337	13.44	109.444	194.855	822.375	2294.32	8401.28	27528.8	3.776	94.7271	102.393	543.409	1109.99	4201.28	11210.6	76.18	1227.46	24135.7	557875	1.35846e+07	3.39453e+08	8.60777e+09	82.4558	328.337	1502.43	7473.91	39257.3	214926	1.21694e+06	-1.2015	92.2658	59.1758	468.068	699.534
CHEMBL38827	CCCCN(CCCC)CC(O)c1cc(Cl)cc2c1-c1ccc(Cl)cc1/C2=C/c1ccc(Cl)cc1	3	1	P. falciparum (3D7)	0.512493	Drug-sensitive	0.521358	Test	38	55.71	188.02	655.581	2480.3	9765.92	39685.1	165336	17.25	124.37	230.133	926.726	2600.09	9371.27	30847.4	10.121	110.895	148.125	650.719	1487.09	5228.48	15044.5	23.47	518.752	8505.51	171544	3.47731e+06	7.06884e+07	1.43729e+09	108.135	453.168	2257.91	12357	71555.2	429813	2.64693e+06	-1.52273	106.207	61.8853	527.392	758.81
CHEMBL1813076	CCCc1cc(Cc2ccc(Cl)cc2)c(/C=C2\N=C(c3ccc[nH]3)C=C2OC)[nH]1	3	1	P. falciparum (D6)	0.619883	Drug-sensitive	0.521358	Training	32	45.5	152.905	520.925	1930.16	7447.73	29611.3	120235	13.52	102.205	182.55	747.344	2091.59	7485.82	24391.3	5.942	90.2223	96.8254	482.977	958.264	3451.96	8820.49	53.17	456.305	3118.21	24855	201147	1.67506e+06	1.41895e+07	81.6876	321.644	1473.78	7398.49	39480.7	220293	1.27142e+06	-1.33087	88.155	44.927	424.598	555.868
CHEMBL4754279	CCNc1nc(Nc2ccncc2)nc2cc(OC)c(OC)cc12	3.07	1	P. falciparum (NF54)	0.579006	Drug-sensitive	0.521358	Training	26	36.23	120.535	403.981	1482.5	5667.7	22372.6	90405.5	5.72	74.0608	80.9947	408.706	802.664	3009.04	7702.47	1.982	71.1555	54.0341	361.145	575.659	2445.87	5563.48	81.19	549.142	3530.55	24690.9	178115	1.32831e+06	1.01583e+07	73.2924	288.558	1310.31	6403.25	32742.6	172807	934104	-1.1679	70.1675	34.9348	341.206	437.38
CHEMBL577389	Oc1ccc(Nc2ccnc3cc(Cl)ccc23)cc1CN1CCN(c2nc3ccccc3[nH]2)CC1	3.08	1	P. falciparum (3D7)	0.512493	Drug-sensitive	0.521358	Training	40	56.62	194.335	669.135	2500.87	9690.61	38627.8	157173	7.66	119.84	136.688	691.168	1421.64	5279.52	13877	5.071	116.235	110.883	621.596	1130.13	4364.16	10613.7	80.31	893.426	11495.1	194526	3.65992e+06	7.21673e+07	1.44952e+09	114.01	461.083	2172.14	11100.7	59725.1	333364	1.91374e+06	-1.71681	114.246	58.9276	558.157	711.192
CHEMBL5177723	C[C@H]1[C@H](N2CCNCC2)O[C@@H]2O[C@]3(C)CC[C@H]4[C@H](C)CC[C@@H]1[C@@]24OO3	3.1	1	P. falciparum (NF54)	0.579006	Drug-sensitive	0.521358	Test	29	42.11	155.391	591.446	2494.98	11017.9	50477.3	237405	18.72	105.098	282.662	1110.57	4116.4	16470.5	66784.7	3.255	93.4129	111.794	631.052	1508.13	6108.62	19039.6	52.19	380.842	2355.81	17631.5	139313	1.1679e+06	1.01836e+07	45.9173	169.217	649.6	2720.93	11870.3	53397	245690	-1.22474	92.1951	81.5621	595.301	1264.13
CHEMBL522749	[C-]#[N+]C(C)(C)C[C@@H]1C[C@H](C)[C@H]2CC[C@H](C)[C@@]3([N+]#[C-])CCC(=C)[C@@H]1[C@H]23	3.1	1	P. falciparum (Dd2)	0.399461	Drug-resistant	0.48452	Training	26	36.52	137.62	540.356	2324.96	10403.2	47896.1	225129	22.75	118.811	369.48	1440.22	5481.63	21787.7	87819.8	2.178	84.1364	102.69	575.075	1337.21	5309.67	15883.3	8.72	101.01	196.841	965.096	3220.3	13743.2	54289.4	43.3013	162.44	664.3	2982.47	14018.3	67908.2	335582	-0.944604	82.1041	83.9257	537.211	1201.05
CHEMBL1753	CCC[C@@H]1C[C@@H](C(=O)N[C@@H]([C@H]2O[C@H](SC)[C@H](O)[C@@H](O)[C@H]2O)[C@H](C)Cl)N(C)C1	3.12	1	P. falciparum (W2)	0.480579	Drug-resistant	0.48452	Training	28	42.42	144.689	528.223	2077.34	8500.47	35765	153523	26.15	117.43	349.634	1324.88	4961.41	19586.9	78798.5	0.566	82.9794	62.3615	435.923	704.512	2968.74	6796.77	127.56	2037.64	35400.5	661128	1.26977e+07	2.47873e+08	4.88905e+09	63.3937	268.347	1327.87	7252.63	42177.6	256104	1.60324e+06	-1.89039	80.5545	55.8157	418.596	691.909
CHEMBL4751257	CCCCNc1nc(NC(C)C)c2cc(OC)c(OC)cc2n1	3.14	1	P. falciparum (NF54)	0.579006	Drug-sensitive	0.521358	Training	24	34.18	112.791	382.744	1413.55	5424.5	21434.8	86581.4	8.44	69.9104	98.5724	412.963	910.506	3138.92	8424.63	3.267	65.7082	61.0303	342.302	594.931	2340.79	5534.1	68.3	460.066	2917.79	20379.3	147406	1.10647e+06	8.53864e+06	62.2904	238.547	1067.68	5183.41	26496.2	140511	766201	-1.16434	64.1584	34.9668	310.115	417.137
CHEMBL2368247	Cc1ccc(O[C@@H]2O[C@@H]3O[C@]4(C)CC[C@H]5[C@H](C)CC[C@@H]([C@H]2C)[C@@]35OO4)cc1	3.18	1	P. falciparum (K1)	0.610256	Drug-resistant	0.48452	Test	31	44.39	163.808	620.885	2602.12	11388.6	51657.4	240587	18.23	112.175	287.926	1159.87	4191.59	16799	67347.4	4.855	99.916	130.282	674.191	1640.46	6400.24	19890.7	46.15	353.579	2097.86	15859.3	126463	1.07583e+06	9.51754e+06	55.0414	208.522	846.558	3757.67	17401.9	82987.2	404010	-1.10406	98.1652	88.464	621.078	1300.2
CHEMBL4649716	COc1cc(F)c2c(=O)c3ccc(-c4ccc(Cl)cc4)cc3[nH]c2c1	3.2	1	P. falciparum (7G8)	0.323077	Drug-resistant	0.48452	Training	28	39.21	137.067	481.84	1840.87	7289.05	29670.4	123273	8.34	95.2754	140.796	665.923	1645.53	6178.6	18697.2	5.404	83.9621	105.289	495.747	1096.94	3913.39	10888.6	42.09	540.643	6514.64	98814.8	1.59479e+06	2.66157e+07	4.50981e+08	81.7693	331.587	1579.82	8177.59	44526.5	251190	1.45563e+06	-0.865499	82.1814	55.6358	429.419	667.528
CHEMBL4647566	COc1cc2[nH]c3cc(OCc4ccc(C(F)(F)F)cc4)ccc3c(=O)c2cc1F	3.2	1	P. falciparum (Dd2)	0.399461	Drug-resistant	0.48452	Training	33	45.99	162.16	584.146	2288.21	9307.73	38957.1	166475	13.71	117.624	223.975	1036.55	3288.68	13590.6	52071	5.392	99.6248	130.226	622.131	1465.79	5363.54	15854.6	51.32	599.24	6804.45	100386	1.60347e+06	2.66646e+07	4.51261e+08	86.8497	333.644	1500.68	7256.93	36566.4	189368	1.00062e+06	-0.988434	98.2349	79.427	546.095	978.083
CHEMBL2402789	COc1ccc(CNCCNc2ccnc3cc(Cl)ccc23)cc1	3.22	1	P. falciparum (D6)	0.619883	Drug-sensitive	0.521358	Training	26	37.01	120.825	400.678	1444.98	5417.39	20933.7	82719	6.24	73.4776	82.6334	401.359	781.141	2835.36	6982.64	3.855	69.6648	64.7765	353.268	625.017	2371.15	5635.03	46.18	338.393	1952.96	13057.5	87897.3	608740	4.27767e+06	76.9633	310.617	1463.95	7522.76	40892.3	231419	1.34997e+06	-1.27059	68.1587	27.6654	310.245	335.878
CHEMBL3289803	Nc1nc2ccc(C(F)(F)F)cc2n1CC(O)c1ccc(C(F)(F)F)cc1Cl	3.25	1	P. falciparum (7G8)	0.323077	Drug-resistant	0.48452	Test	30	42.57	154.566	587.997	2414.43	10271.4	44841.9	199368	15.47	113.883	272.062	1256.5	4627.43	19918.2	82780.2	4.363	96.7546	142.63	684.596	1777.96	6698.9	21112	64.07	1271.47	26994.3	641350	1.56603e+07	3.88233e+08	9.72588e+09	76.8509	318.215	1545.97	8103.3	44547	253511	1.48199e+06	-0.999826	94.2608	96.6991	573.454	1227.3
CHEMBL5184272	OC[C@H](Cc1ccccc1)NC[C@H](O)c1cc(C(F)(F)F)nc2c(C(F)(F)F)cccc12	3.3	1	P. falciparum (W2)	0.480579	Drug-resistant	0.48452	Training	34	48.46	169.162	623.182	2497.53	10431.5	44916.6	197668	17.28	120.437	280.862	1284.29	4689.56	20118.8	83339.2	4.389	102.448	135.12	674.663	1642.68	6271.6	19229.1	65.38	1073.94	18013.4	348884	6.96651e+06	1.40676e+08	2.85107e+09	82.3951	318.145	1427.55	6902.44	34935	182789	982029	-1.48738	100.41	89.3193	584.623	1162.43
CHEMBL4638013	O=c1c2cc(Oc3ccc(OC(F)(F)F)cc3)ccc2[nH]c2cc(F)cc(F)c12	3.3	1	P. falciparum (Dd2)	0.399461	Drug-resistant	0.48452	Training	32	44.27	157.291	568.396	2221	8955.54	36998.7	155656	13.39	116.119	224.413	1034.69	3267.27	13407	50986.5	5.325	97.5073	130.489	604.492	1399.86	5001.58	14350.7	51.32	597.24	6859.83	100857	1.60708e+06	2.66895e+07	4.51428e+08	82.5435	313.945	1408.59	6800.39	34135.4	175692	921221	-0.717928	96.2026	80.3475	526.97	919.501
CHEMBL2334041	C[C@@H](NC[C@@H](O)[C@H](Cc1ccccc1)NC(=O)c1ccc(Nc2ccc(CN3CCCCC3)c(O)c2)cc1)c1ccccc1	3.3	1	P. falciparum (NF54)	0.579006	Drug-sensitive	0.521358	Training	48	68.76	226.707	764.852	2792.83	10584.2	41269.2	164226	17.29	144.808	235.855	996.356	2658.75	9693	31012.1	6.753	130.963	119.973	642.293	1101.94	4107.57	9412.73	96.86	1458.47	23594.9	441298	8.54552e+06	1.68047e+08	3.32895e+09	122.462	454.169	1942.07	8949.51	43103.5	213816	1.08373e+06	-2.6991	128.456	53.544	583.249	632.255
CHEMBL572595	Oc1ccc(Nc2ccnc3cc(Cl)ccc23)cc1CN1CCN(c2ccncn2)CC1	3.48	1	P. falciparum (3D7)	0.512493	Drug-sensitive	0.521358	Test	36	51.02	172.495	587.899	2176.09	8354.96	33014.5	133214	7.66	105.84	124.688	609.168	1271.64	4659.52	12311.8	4.195	102.085	95.9938	544.889	991.096	3858.02	9398.32	77.41	837.84	10950.2	188795	3.60286e+06	7.16089e+07	1.44412e+09	104.21	422.16	1987.11	10131.5	54334.5	302085	1.7267e+06	-1.58392	100.239	48.0892	477.006	572.309
CHEMBL3218245	O=C1CN(C2CCC3(CC2)OOC2(OO3)C3CC4CC(C3)CC2C4)CCN1	3.5	1	P. falciparum (3D7)	0.512493	Drug-sensitive	0.521358	Training	32	44.79	167.045	621.511	2579.8	11119.7	49610	226671	21.44	118.766	315.177	1228.43	4430.43	17281.5	67853.5	2.918	101.059	114.172	644.865	1471.9	5879.77	17729.1	69.26	722.823	8026.12	112385	1.72869e+06	2.80597e+07	4.68259e+08	49.83	183.924	699.274	2913.34	12617.1	56249.5	255852	-1.10008	100.199	82.6938	615.548	1202.9
CHEMBL3093731	O=C(CC1CCC2(CC1)OOC1(OO2)C2CC3CC(C2)CC1C3)NCCCN1CCN(CCCNC(=O)CC2CCC3(CC2)OOC2(OO3)C3CC4CC(C3)CC2C4)CC1	3.5	1	P. falciparum (3D7)	0.512493	Drug-sensitive	0.521358	Training	70	98.82	360.32	1320.8	5395.72	22932.1	101033	456686	46.96	252.307	658.4	2527.85	9010.59	34836.4	135949	8.354	214.5	248.244	1335.57	3050.26	11902.1	35801.5	138.52	1457.65	16045.8	224770	3.45716e+06	5.61182e+07	9.36507e+08	109.209	395.161	1474.45	6018.85	25533	111540	497454	-2.55145	212.415	163.095	1258.83	2356.55
CHEMBL1812896	COC1=CC(c2ccc[nH]2)=N/C1=C\c1[nH]c(CCC2CCCCC2)cc1CCC1CCCCC1	3.5	1	P. falciparum (Dd2)	0.399461	Drug-resistant	0.48452	Training	38	55.35	182.866	616.403	2253.09	8587.73	33782.7	135950	19.86	118.062	227.888	846.293	2426.07	8362.32	27393	7.18	103.988	106.89	531.227	1021.39	3666.32	9195.46	53.17	470.305	3118.21	24905	201157	1.67528e+06	1.41896e+07	75.4458	271.373	1096.89	4880.09	23141	115234	595910	-1.64991	102.165	42.3505	474.346	549.243
CHEMBL2337357	CCN(CC)C(=O)N[C@@]1([C@H](C)O)[C@@H](N)[C@H](Nc2cccc(C(F)(F)F)c2)[C@](O)(CO)[C@]1(C)O	3.5	1	P. falciparum (Dd2)	0.399461	Drug-resistant	0.48452	Test	34	49.04	178.956	711.501	3113.63	14404.5	69458.9	345654	21.73	130.387	373.252	1612.26	6457.3	28147	123280	0.771	111.597	135.493	796.876	2038.68	8512.85	28519.3	151.31	2861.66	57791.3	1.24629e+06	2.76477e+07	6.26844e+08	1.44879e+10	70.8654	266.19	1146.91	5331.1	25915	129955	666835	-2.33915	108.739	125.105	773.452	2032.37
CHEMBL4646227	O=c1c2ccc(-c3ccc(Cl)cc3)cc2[nH]c2cc(F)cc(F)c12	3.5	1	P. falciparum (Dd2)	0.399461	Drug-resistant	0.48452	Training	27	37.75	132.942	470.203	1801.82	7142.61	29084.2	120854	8.13	94.0763	141.707	668.677	1664.8	6241.37	18935.6	5.65	82.105	107.765	491.663	1109.95	3916.08	10993.5	32.86	496.047	6262.68	97434.7	1.58706e+06	2.65721e+07	4.50732e+08	78.4241	318.256	1524.79	7944.33	43503.5	246526	1.43355e+06	-0.707461	80.1719	56.763	419.459	665.413
CHEMBL5178771	COC(=O)[C@@H]1Cc2c([nH]c3ccccc23)CN1C(=O)[C@@H](C)Oc1cc(C)cc2oc(=O)cc(CC3CC3)c12	3.5	1	P. falciparum (3D7)	0.512493	Drug-sensitive	0.521358	Training	43	57.76	209.625	733.936	2850.65	11363.9	46772.7	196237	20.47	155.127	309.018	1291.14	3861.85	14451.3	49802.5	4.502	130.143	140.082	747.451	1516.51	5718.06	15238.5	101.84	1301.84	17713.9	281386	4.67376e+06	7.92236e+07	1.35433e+09	102.293	385.725	1679.39	7873.17	38545.6	194411	1.0029e+06	-1.39226	128.263	93.404	683.625	1110.57
CHEMBL576964	Oc1ccc(Nc2ccnc3cc(Cl)ccc23)cc1CN1CCN(c2ccccc2)CC1	3.52	1	P. falciparum (3D7)	0.512493	Drug-sensitive	0.521358	Training	36	51.26	173.153	590.871	2187.93	8403.27	33212.2	134036	7.66	105.84	124.688	609.168	1271.64	4659.52	12311.8	5.886	102.159	105.43	542.948	1030.84	3818.6	9508.78	51.63	671.688	9705.3	179820	3.53646e+06	7.11118e+07	1.44035e+09	103.667	414.488	1934.31	9804.16	52370.9	290528	1.65954e+06	-1.64154	100.234	47.5165	476.42	566.995
CHEMBL566534	CO[C@H]1O[C@@H]2O[C@@]3(C)CC[C@H]4[C@H](C)CC[C@@H]([C@H]1C)[C@@]24OO3	3.53	1	P. falciparum (3D7)	0.512493	Drug-sensitive	0.521358	Test	24	34.54	129.933	505.048	2177.82	9799.06	45591.5	217128	17.08	90.8528	262.345	1033.55	3931.19	15854.4	64908.2	2.712	79.3468	101.881	562.6	1401.72	5634.85	17944.3	46.15	333.579	2058.17	15560	124835	1.06533e+06	9.45142e+06	35.2151	132.717	506.539	2122.67	9277.47	41882.6	193599	-0.924825	78.1608	78.4629	530.707	1206.84
CHEMBL5414878	N=C(N)c1ccc2cc(-c3ccc(-c4ccc(C(=N)N)nc4)o3)[nH]c2c1	3.6	1	P. falciparum (K1)	0.610256	Drug-resistant	0.48452	Training	29	37.64	136.514	460.861	1746.22	6748.72	26956.4	109388	7.2	91.23	138.47	645.759	1655.1	6097.36	18592.9	3.665	85.4641	94.1449	474.912	1000.89	3612.99	9713.61	141.56	2869.79	65468.3	1.60919e+06	4.04172e+07	1.02441e+09	2.60936e+10	76.6109	309.352	1416.4	6982.68	35992	191261	1.03891e+06	-1.6028	84.3447	49.8049	422.109	611.162
CHEMBL38827	CCCCN(CCCC)CC(O)c1cc(Cl)cc2c1-c1ccc(Cl)cc1/C2=C/c1ccc(Cl)cc1	3.6	1	P. falciparum (Dd2)	0.399461	Drug-resistant	0.48452	Training	38	55.71	188.02	655.581	2480.3	9765.92	39685.1	165336	17.25	124.37	230.133	926.726	2600.09	9371.27	30847.4	10.121	110.895	148.125	650.719	1487.09	5228.48	15044.5	23.47	518.752	8505.51	171544	3.47731e+06	7.06884e+07	1.43729e+09	108.135	453.168	2257.91	12357	71555.2	429813	2.64693e+06	-1.52273	106.207	61.8853	527.392	758.81
CHEMBL35228	COc1ccc2nc3cc(Cl)ccc3c(Nc3cc(CN4CCCC4)c(O)c(CN4CCCC4)c3)c2n1	3.6	1	P. falciparum (3D7)	0.512493	Drug-sensitive	0.521358	Training	42	60.22	206.578	716.044	2691.65	10505	42177.8	172877	12.78	129.632	177.092	783.436	1762.93	6226.91	17116.7	5.023	122.352	113.316	653.377	1163.37	4552.52	10883.4	73.75	817.36	10642.8	186350	3.5833e+06	7.14581e+07	1.44299e+09	113.935	459.543	2175.26	11241.4	61450.3	349308	2.04339e+06	-1.71257	120.272	65.8408	597.894	812.564
CHEMBL1738786	Cc1cc(Nc2ccc(C(F)(F)F)cc2)n2nc(C(C)(F)F)nc2n1	3.6	1	P. falciparum (3D7)	0.512493	Drug-sensitive	0.521358	Test	27	36.36	134.914	501.231	2049.58	8633.76	37394.5	164963	11.54	98.4302	218.377	1040.07	3735.68	16163.1	66646.6	2.988	85.655	114.049	583.595	1399.81	5413.43	16200.5	55.11	431.02	2870.83	21563.3	165877	1.31201e+06	1.0569e+07	64.315	257.566	1186.17	5827.64	29712.7	155476	830025	-0.62732	84.1381	86.4234	510.926	1081.33
CHEMBL3632753	[C-]#[N+][C@@]12CCC(=C)[C@H]3[C@H](CC(C)(C)NC(=O)CN(CCNc4ccnc5cc(Cl)ccc45)C(=O)c4ccncc4)C[C@H](C)[C@@H](CC[C@@H]1C)[C@@H]32	3.6	1	P. falciparum (3D7)	0.512493	Drug-sensitive	0.521358	Training	54	76.87	271.994	996.75	4000.1	16794.4	73039	326367	30.42	201.011	477.762	1949.38	6647.12	25972.1	99109.3	5.078	163.901	175.53	1001.14	2126.32	8453.81	23927.1	91.58	1066.65	12712.2	192744	3.13966e+06	5.28651e+07	9.01762e+08	124.621	496.149	2248.02	11132.1	58207.1	316765	1.77851e+06	-2.10428	160.296	123.824	909.63	1670.29
CHEMBL1813094	COC1=CC(c2ccc[nH]2)=N/C1=C\c1[nH]c(Cc2ccccc2Cl)cc1Cc1ccccc1Cl	3.6	1	P. falciparum (D6)	0.619883	Drug-sensitive	0.521358	Training	38	54.01	183.047	627.234	2339.1	9091.14	36450.1	149383	14.4	122.176	207.392	882.591	2433.52	8870.16	28835	7.482	108.802	122.559	598.762	1237.11	4460.31	11791.6	53.17	474.305	3130.21	24949	201297	1.67573e+06	1.41911e+07	104.213	425.859	2023.26	10504	57877.7	333107	1.98148e+06	-1.46572	106.163	56.0394	518.679	700.712
CHEMBL2334036	CCN(CC)Cc1cc(Nc2ccc(C(=O)N[C@@H](Cc3ccccc3)[C@H](O)CN[C@H](C)c3ccccc3)cc2)ccc1O	3.6	1	P. falciparum (NF54)	0.579006	Drug-sensitive	0.521358	Training	46	65.74	216.142	730.767	2678.65	10200.4	39954.5	159610	16.4	138.744	228.422	973.651	2635.85	9661.11	31155	6.735	125.295	116.589	619.309	1080.88	3995.35	9249.8	96.86	1452.47	23594.9	441276	8.54551e+06	1.68047e+08	3.32895e+09	120.227	446.83	1917.79	8864.28	42797.6	212698	1.07957e+06	-2.67904	122.456	53.9423	561.129	635.033
CHEMBL4227370	COc1ccc(-c2nc3ccc(C(=O)N4CC(CCl)c5c4cc(O)c4ccoc54)cc3[nH]2)cc1	3.7	1	P. falciparum (3D7)	0.512493	Drug-sensitive	0.521358	Test	39	52.05	189.474	655.362	2533.33	10108.7	41754.6	176102	12.55	131.785	210.312	975.75	2682.48	10349.4	34765.9	5.129	118.058	124.252	675.534	1401.59	5332.24	14599.1	91.59	1156.8	16295.8	279854	5.14821e+06	9.79253e+07	1.89374e+09	108.92	445.123	2131.7	11067.5	60438.7	342167	1.99135e+06	-1.38774	116.295	76.0184	621.64	997.105
CHEMBL3218237	O=S1(=O)CC[N+]([O-])(C2CCC3(CC2)OOC2(OO3)C3CC4CC(C3)CC2C4)CC1	3.7	1	P. falciparum (3D7)	0.512493	Drug-sensitive	0.521358	Training	34	44.55	180.647	687.981	2947.06	13014.4	59206.7	274465	24.44	142.181	443.257	1912.3	8045.05	36119.4	165672	2.365	113.373	144.156	783.3	1938.71	7570.54	23626	102.5	1642.71	29386.3	592789	1.24205e+07	2.65693e+08	5.75749e+09	53.9551	208.365	848.236	3854.44	18522.1	92831.3	479767	-0.635126	112.474	122.819	770.154	1779.97
CHEMBL2334050	C[C@@H](NC[C@@H](O)[C@H](Cc1ccccc1)NC(=O)c1cccc(C(=O)N2CCCCCC2)c1)c1ccccc1	3.8	1	P. falciparum (NF54)	0.579006	Drug-sensitive	0.521358	Training	41	58.59	191.999	644.517	2347	8899.65	34814.8	139311	19.18	130.831	253.435	1033.88	3125.58	11698.4	40867.4	6.101	111.124	103.486	547.122	967.582	3574.28	8476.56	81.67	1248.24	19718.5	354015	6.54804e+06	1.23063e+08	2.33554e+09	102.182	377.126	1600.07	7327.61	35146.9	173987	881632	-2.11468	108.345	46.6608	495.352	573.218
CHEMBL2368246	COc1ccc(O[C@@H]2O[C@@H]3O[C@]4(C)CC[C@H]5[C@H](C)CC[C@@H]([C@H]2C)[C@@]35OO4)cc1	3.82	1	P. falciparum (K1)	0.610256	Drug-resistant	0.48452	Training	32	45.66	167.392	630.223	2630.98	11489.8	52045.9	242153	18.8	114.332	291.097	1171.11	4221.36	16897.9	67646.3	4.544	101.73	127.395	677.088	1624.99	6388.99	19779.9	55.38	398.175	2349.82	17239.4	134191	1.11945e+06	9.76636e+06	57.7561	218.458	882.767	3880.33	17765.5	83740.7	403145	-1.18416	100.195	88.2662	631.515	1309.48
CHEMBL76	CCN(CC)CCCC(C)Nc1ccnc2cc(Cl)ccc12	3.9	1	P. falciparum (NF54)	0.579006	Drug-sensitive	0.521358	Test	23	33.53	109.057	368.27	1348.66	5131.87	20082.6	80195.5	7.64	66.008	91.803	389.656	867.805	2977.53	7953.14	4.765	62.286	66.4919	323.68	615.158	2209.78	5425.49	28.16	218.936	1244.56	8592.58	59577.8	425124	3.0711e+06	61.5214	244.704	1152.34	5982.1	33076.9	191068	1.13887e+06	-1.09818	60.1108	27.8815	275.675	322.567
CHEMBL3289670	Cc1cc(Nc2ccc(C(F)(F)F)c(F)c2)n2nc(C(C)(F)F)nc2n1	3.9	1	P. falciparum (3D7)	0.512493	Drug-sensitive	0.521358	Training	28	37.69	140.683	525.964	2158.47	9116.6	39559.3	174821	13.05	104.71	236.88	1103.59	3942.11	16873.5	69156.7	3.149	89.6708	122.195	617.877	1498.95	5770.86	17407	55.11	435.02	2876.83	21591.3	165947	1.31227e+06	1.05698e+07	65.9834	263.276	1214.63	5985.63	30610.1	160599	859367	-0.567926	88.1711	93.5918	540.277	1165.52
CHEMBL1813080	COC1=CC(c2ccc[nH]2)=N/C1=C\c1[nH]c(Cc2ccc(Cl)cc2)cc1CCC1CCCCC1	3.9	1	P. falciparum (D6)	0.619883	Drug-sensitive	0.521358	Training	38	54.68	182.956	621.819	2292.1	8789.19	34710.1	139973	17.13	120.119	217.64	860.442	2396.24	8427.9	27214.4	7.331	106.389	115.136	562.531	1111.41	3961.27	10043.3	53.17	472.305	3124.21	24923	201207	1.67542e+06	1.419e+07	89.8294	348.564	1560.76	7699.54	40545.8	224085	1.28468e+06	-1.55943	104.162	48.9543	491.873	601.984
CHEMBL1783730	C[C@H]1[C@@H](OCc2ccc(C(=O)N[C@@H](Cc3ccccc3)C(=O)N[C@H](/C=C/S(=O)(=O)c3ccccc3)CCc3ccccc3)cc2)O[C@@H]2O[C@@]3(C)CC[C@H]4[C@H](C)CC[C@@H]1[C@@]24OO3	3.94	1	P. falciparum (W2)	0.480579	Drug-resistant	0.48452	Training	68	92.85	333.225	1176.71	4645.14	19137.1	82103.7	362788	38.32	249.74	640.412	2789.88	10800.8	47611.8	211575	8.645	202.637	221.333	1195.63	2579.27	10027.7	28868.5	146.87	1924.44	27888.2	481255	8.7184e+06	1.61661e+08	3.03478e+09	154.468	589.413	2523.16	11740.6	57281.7	288997	1.49597e+06	-2.75848	198.413	144.506	1120.65	2034.11
CHEMBL2402910	Clc1ccc2c(NCCCNCc3ccc(Br)cc3)ccnc2c1	3.95	1	P. falciparum (D6)	0.619883	Drug-sensitive	0.521358	Test	26	37.71	123.052	410.631	1485.26	5575.91	21550.5	85121	7.15	75.5113	92.9939	430.885	885.939	3153.92	8018.22	5.096	70.7002	74.0474	370.044	695.968	2550.94	6252.27	36.95	295.797	1701	11683.4	80169.5	564923	4.0258e+06	82.0787	381.588	2244.69	15531.9	120541	1.0114e+06	8.92759e+06	-1.16197	68.128	28.2043	306.355	329.54
CHEMBL4218834	Clc1ccc2c(N[C@@H]3CCCC[C@H]3Nc3ccnc4cc(Cl)ccc34)ccnc2c1	4	1	P. falciparum (7G8)	0.323077	Drug-resistant	0.48452	Training	34	49	166.92	576.466	2162.31	8420.62	33775.1	138482	8.8	104.282	135.495	641.691	1428.43	5248.43	14633.6	5.222	98.6619	98.2458	535.571	993.778	3824.41	9440.58	49.84	406.873	2411.24	16929.2	118426	848974	6.14853e+06	96.8232	408.382	2014.25	10855.2	61759.1	364345	2.20488e+06	-1.24841	96.1411	50.848	472.228	612.52
CHEMBL3426803	O=C(CCCCSc1nc(-c2ccc(-c3ccccc3)cc2)cc(=O)[nH]1)NO	4	1	P. falciparum (Dd2)	0.399461	Drug-resistant	0.48452	Training	30	41.42	137.621	458.299	1659.66	6223.84	24016	94638.4	16.42	111.67	248.893	1071.42	3593.13	14387.1	55088	3.743	80.3798	72.9854	393.478	688.49	2590.65	6185.56	120.38	1913.53	34638.8	726117	1.64806e+07	3.93925e+08	9.73686e+09	82.5384	324.067	1472.27	7240.35	37341.1	198841	1.0841e+06	-1.4225	78.286	34.0358	351.382	388.613
CHEMBL76	CCN(CC)CCCC(C)Nc1ccnc2cc(Cl)ccc12	4	1	P. falciparum (K1)	0.610256	Drug-resistant	0.48452	Training	23	33.53	109.057	368.27	1348.66	5131.87	20082.6	80195.5	7.64	66.008	91.803	389.656	867.805	2977.53	7953.14	4.765	62.286	66.4919	323.68	615.158	2209.78	5425.49	28.16	218.936	1244.56	8592.58	59577.8	425124	3.0711e+06	61.5214	244.704	1152.34	5982.1	33076.9	191068	1.13887e+06	-1.09818	60.1108	27.8815	275.675	322.567
CHEMBL4218834	Clc1ccc2c(N[C@@H]3CCCC[C@H]3Nc3ccnc4cc(Cl)ccc34)ccnc2c1	4	1	P. falciparum (W2)	0.480579	Drug-resistant	0.48452	Test	34	49	166.92	576.466	2162.31	8420.62	33775.1	138482	8.8	104.282	135.495	641.691	1428.43	5248.43	14633.6	5.222	98.6619	98.2458	535.571	993.778	3824.41	9440.58	49.84	406.873	2411.24	16929.2	118426	848974	6.14853e+06	96.8232	408.382	2014.25	10855.2	61759.1	364345	2.20488e+06	-1.24841	96.1411	50.848	472.228	612.52
CHEMBL3741741	COc1ccc2c(=O)c(C)c(-c3cncc(-c4ccc(OC(F)(F)F)cc4)c3)[nH]c2c1	4	1	P. falciparum (W2)	0.480579	Drug-resistant	0.48452	Training	34	47.34	165.975	594.674	2315.99	9348.52	38744.9	163579	13.35	118.666	229.283	1062.82	3406.22	13993.7	53390.8	5.35	101.681	132.221	630.808	1464.08	5295	15231.2	64.21	684.316	7444.9	104951	1.63635e+06	2.69022e+07	4.52991e+08	89.3686	345.985	1554.69	7482.56	37428.9	192085	1.00469e+06	-1.05267	100.174	77.6989	546.217	926.852
CHEMBL3759763	CC(CNCCC12CC3CC(CC(C3)C1)C2)Nc1ccnc2cc(Cl)ccc12	4	1	P. falciparum (W2)	0.480579	Drug-resistant	0.48452	Training	32	47.46	164.612	595.746	2343.82	9604.13	40619.6	176163	14.04	104.472	204.443	829.967	2473.51	9186.67	32093.8	5.466	95.9569	118.731	587.539	1319.04	4949.92	14380.6	36.95	321.797	1755.05	12078.2	82340	580909	4.14554e+06	71.2737	287.165	1311.88	6641.03	35841.2	202907	1.19052e+06	-1.35574	94.1334	61.3739	503.274	774.519
CHEMBL3426803	O=C(CCCCSc1nc(-c2ccc(-c3ccccc3)cc2)cc(=O)[nH]1)NO	4	1	P. falciparum (3D7)	0.512493	Drug-sensitive	0.521358	Training	30	41.42	137.621	458.299	1659.66	6223.84	24016	94638.4	16.42	111.67	248.893	1071.42	3593.13	14387.1	55088	3.743	80.3798	72.9854	393.478	688.49	2590.65	6185.56	120.38	1913.53	34638.8	726117	1.64806e+07	3.93925e+08	9.73686e+09	82.5384	324.067	1472.27	7240.35	37341.1	198841	1.0841e+06	-1.4225	78.286	34.0358	351.382	388.613
CHEMBL3093730	O=C(CC1CCC2(CC1)OOC1(OO2)C2CC3CC(C2)CC1C3)NCc1cccc(CNC(=O)CC2CCC3(CC2)OOC2(OO3)C3CC4CC(C3)CC2C4)c1	4	1	P. falciparum (3D7)	0.512493	Drug-sensitive	0.521358	Test	66	92.14	341.327	1262.11	5205.01	22285.3	98769.1	448545	42.31	242.358	628.355	2474.2	8817.82	34429.1	134525	7.558	206.726	244.231	1316.69	3036.07	11881.9	35850.9	132.04	1442.65	15979.9	224574	3.45643e+06	5.61162e+07	9.36502e+08	107.299	402.059	1566.01	6723.55	30185.5	140182	667285	-2.18197	204.365	166.617	1237.49	2381.99
CHEMBL269671	C[C@@H]1CC[C@H]2[C@@H](C)C(=O)O[C@@H]3O[C@@]4(C)CC[C@@H]1[C@]32OO4	4	1	P. falciparum (3D7)	0.512493	Drug-sensitive	0.521358	Training	23	32.81	125.075	489.756	2121.63	9570.73	44607.1	212738	18.23	93.9937	285.823	1140.23	4424.34	18037.9	74483.7	2.517	77.4334	101.163	549.973	1384.12	5523.51	17683.1	53.99	580.367	6882.56	101783	1.62795e+06	2.70591e+07	4.57725e+08	35.0137	132.824	521.839	2250.14	10106.2	46738	220601	-0.683117	76.1523	80.4931	521.933	1214.78
CHEMBL3758274	CC(NCCCNc1ccnc2cc(Cl)ccc12)C12CC3CC(CC(C3)C1)C2	4	1	P. falciparum (D6)	0.619883	Drug-sensitive	0.521358	Training	32	47.46	164.612	595.746	2351.82	9715.73	41621.5	183579	14.04	104.472	204.443	837.967	2549.31	9685.01	34918.3	5.466	96.0295	116.631	587.737	1327.94	5064.4	14979.7	36.95	321.797	1755.05	12086.2	82420.1	581455	4.1483e+06	71.2737	287.3	1310.09	6624.91	35758.8	202614	1.19005e+06	-1.35401	94.1351	61.5106	511.914	826.695
CHEMBL682	CCN(CC)Cc1cc(Nc2ccnc3cc(Cl)ccc23)ccc1O	4	1	P. falciparum (NF54)	0.579006	Drug-sensitive	0.521358	Training	27	38.58	129.29	442.949	1647.94	6360.63	25230.1	102051	6.93	80.2205	101.852	476.465	1031.46	3718.04	9986.82	4.373	76.1018	77.0984	403.476	753.77	2802.95	6871.65	48.39	642.189	9657.12	179598	3.53583e+06	7.11093e+07	1.44034e+09	77.547	312.65	1483.71	7690.04	42115.8	239614	1.40212e+06	-1.29141	74.2092	38.9815	356.803	455.611
CHEMBL1086475	C[C@H]1Cc2c([nH]c3cc(Cl)ccc23)[C@@]2(N1)C(=O)Nc1ccc(Cl)cc12	4	1	P. falciparum (NF54)	0.579006	Drug-sensitive	0.521358	Test	29	41.72	152.336	568.379	2319.14	9918.81	44113.9	202499	12.61	108.622	225.149	1011.88	3394.38	14206.2	57225.6	3.821	94.4682	111.009	606.584	1370.62	5464.48	16336.2	56.92	652.768	7391.76	105681	1.65517e+06	2.7265e+07	4.59865e+08	76.5323	324.958	1603.81	8643.36	49188.9	290652	1.76438e+06	-0.959547	92.1468	77.748	558.233	1132.7
CHEMBL4537254	O=C(CCN1CCCC1)Nc1cc(-c2ccc(CN3CCOCC3)cc2)nc2ccc(F)cc12	4	1	P. falciparum (NF54)	0.579006	Drug-sensitive	0.521358	Training	38	54.25	181.631	615.822	2258.21	8585.55	33570	133987	15.42	119.821	196.187	802.912	2052.73	7194.73	21715.9	4.702	105.746	96.4167	535.449	938.714	3580.21	8464.15	57.7	600.416	6649.15	98225	1.58529e+06	2.66243e+07	4.54e+08	95.8591	358.645	1563.89	7393.24	36770.6	189569	1.0046e+06	-1.59009	104.235	48.2964	485.819	567.631
CHEMBL4644082	COc1cc2[nH]c3cc(Nc4ccc(OC(F)(F)F)cc4)ccc3c(=O)c2cc1F	4	1	P. falciparum (7G8)	0.323077	Drug-resistant	0.48452	Training	33	45.81	161.637	581.21	2265.52	9127.48	37689	158395	12.68	116.159	214.078	1007.3	3147.91	13041.6	49666.9	4.81	99.3315	125.146	604.244	1358.94	4922.63	13889.9	63.35	671.6	7375.66	104387	1.63167e+06	2.68625e+07	4.52658e+08	86.4182	329.848	1477.29	7110.38	35599.4	182907	957985	-1.00367	98.2052	78.0924	535.924	910.305
CHEMBL2012961	Cc1cc(F)c2ncn(-c3ccc(C(=O)NC4CC4)s3)c2c1	4	1	P. falciparum (Dd2)	0.399461	Drug-resistant	0.48452	Training	25	32.17	119.115	408.976	1583.8	6231.04	25298.9	104242	9.45	86.5523	153.924	677.815	1911.38	7120.17	23585.1	3.159	75.5446	88.2835	447.006	957.44	3519.23	9560.63	75.16	927.672	12264	182087	2.82031e+06	4.47447e+07	7.20282e+08	62.8235	251.773	1165.95	5816.31	30349.7	163498	902615	-0.725561	74.1267	55.6075	391.489	648.953
CHEMBL3410467	CCNC(=O)ON(C)C(=O)CCC(c1ccc(F)c(F)c1)P(=O)(OCOC(=O)OC(C)(C)C)OCOC(=O)OC(C)(C)C	4	1	P. falciparum (Dd2)	0.399461	Drug-resistant	0.48452	Test	43	53.6	197.96	672.317	2635.72	10474.8	43159.7	180927	31.93	164.412	440.607	1679.83	5790.09	21549.9	79056.6	5.611	125.801	171.712	809.988	1985.01	7242.81	21893.7	175.04	2115.99	31268.7	525673	9.24018e+06	1.65574e+08	2.99622e+09	89.2501	325.561	1339.41	5960.04	27507.6	130125	626381	-1.59978	122.272	115.442	684.84	1357.07
CHEMBL1812888	CCCCCCc1cc(CCC)c(/C=C2\N=C(c3ccc[nH]3)C=C2OC)[nH]1	4	1	P. falciparum (Dd2)	0.399461	Drug-resistant	0.48452	Training	29	41.55	135.7	452.353	1645.03	6267.77	24736.9	100148	14.21	88.7609	165.455	638.489	1831.8	6466.54	21495.5	5.476	78.0533	76.852	395.305	750.503	2751.83	6949.15	53.17	444.305	3106.21	24787	201037	1.67464e+06	1.41887e+07	63.463	229.699	957.564	4376.75	21273.6	108151	568652	-1.35187	76.1603	33.3722	357.945	452.603
CHEMBL1800775	NCC(=O)N1CCn2c(nc(-c3ccc(F)cc3)c2Nc2ccc(Cl)c(F)c2)C1	4	1	P. falciparum (W2)	0.480579	Drug-resistant	0.48452	Training	32	44.93	155.313	542.089	2052.31	8059.92	32563.9	134337	13.44	109.444	194.855	822.375	2294.32	8401.28	27528.8	3.776	94.7271	102.393	543.409	1109.99	4201.28	11210.6	76.18	1227.46	24135.7	557875	1.35846e+07	3.39453e+08	8.60777e+09	82.4558	328.337	1502.43	7473.91	39257.3	214926	1.21694e+06	-1.2015	92.2658	59.1758	468.068	699.534
CHEMBL2012957	Cc1nc2c(Br)cccc2n1-c1ccc(C(=O)NC2CC2)s1	4	1	P. falciparum (3D7)	0.512493	Drug-sensitive	0.521358	Training	25	32.73	120.918	416.375	1619.6	6419.29	26319.2	109766	9.42	86.4626	153.543	680.457	1934.12	7259.29	24247.3	3.837	76.3554	91.5758	458.585	1007.71	3738.3	10446.5	75.16	927.672	12288.3	182332	2.82259e+06	4.47643e+07	7.20448e+08	68.889	329.207	1975.16	13929.7	110247	942907	8.46494e+06	-0.695736	74.1001	55.1198	395.089	661.252
CHEMBL2012961	Cc1cc(F)c2ncn(-c3ccc(C(=O)NC4CC4)s3)c2c1	4	1	P. falciparum (3D7)	0.512493	Drug-sensitive	0.521358	Test	25	32.17	119.115	408.976	1583.8	6231.04	25298.9	104242	9.45	86.5523	153.924	677.815	1911.38	7120.17	23585.1	3.159	75.5446	88.2835	447.006	957.44	3519.23	9560.63	75.16	927.672	12264	182087	2.82031e+06	4.47447e+07	7.20282e+08	62.8235	251.773	1165.95	5816.31	30349.7	163498	902615	-0.725561	74.1267	55.6075	391.489	648.953
CHEMBL1813084	CCCCCCCCc1cc(Cc2ccc(Br)cc2)c(/C=C2\N=C(c3ccc[nH]3)C=C2OC)[nH]1	4	1	P. falciparum (D6)	0.619883	Drug-sensitive	0.521358	Training	37	53.36	175.343	587.92	2142.09	8139.54	31923.3	128107	16.84	114.274	203.488	802.447	2212.45	7781.1	25079.4	7.908	101.162	109.233	525.618	1032.37	3665.87	9283.92	53.17	466.305	3118.21	24885	201147	1.67516e+06	1.41895e+07	92.2719	393.619	2148.76	14311.5	110264	934480	8.38007e+06	-1.59542	98.1675	43.2874	454.809	547.572
CHEMBL527822	CCCCCCCc1c(C)nc2cc(OC)ccc2c1O	4	1	P. falciparum (D6)	0.619883	Drug-sensitive	0.521358	Training	22	31.65	103.647	350.071	1287.87	4949.97	19683.4	80327.7	8.49	64.7781	93.9801	388.286	891.852	3112.01	8745.79	3.893	59.6031	60.3072	309.171	585.17	2181.53	5518.75	42.35	592.925	9339.96	177293	3.51909e+06	7.09889e+07	1.43951e+09	53.5953	203.197	901.99	4391.1	22628.4	121236	668101	-1.05435	58.1985	30.0458	280.393	383.632
CHEMBL2331582	C[C@@H](NC[C@@H](O)[C@H](Cc1ccccc1)NC(=O)c1ccc(NC2CCN(C)CC2)cc1)c1ccccc1	4	1	P. falciparum (NF54)	0.579006	Drug-sensitive	0.521358	Training	40	57.61	189.166	639.753	2338.95	8872.49	34601.5	137609	15.75	121.606	214.504	880.837	2468.74	8964.86	29406.7	5.374	108.488	98.4577	527.482	897.992	3333.05	7556.7	76.63	1027.22	15179.1	270264	5.06925e+06	9.73629e+07	1.89168e+09	100.936	372.759	1579.84	7193.05	34163.7	166920	832735	-2.30599	106.35	43.9191	478.172	508.734
CHEMBL2322220	Cn1c2nc3ccccc3c-2c(NCCCNC(=O)Nc2ccccc2)c2cc(Br)ccc21	4	1	P. falciparum (NF54)	0.579006	Drug-sensitive	0.521358	Test	37	52.19	177.964	609.597	2279.13	8891.11	35931.9	149291	9.19	115.318	152.504	747.718	1787.75	6827.72	20699.8	5.911	106.81	110.85	586.697	1173.69	4491.36	12142.4	70.98	703.644	7450.87	104647	1.64303e+06	2.72677e+07	4.63095e+08	107.857	470.543	2569.88	16630.5	123131	1.00666e+06	8.79079e+06	-1.49785	104.15	55.6963	519.943	729.933
CHEMBL2105763	Cn1cc(CNCC2CCN(c3ncc(C(=O)NO)cn3)CC2)c2ccccc21	4.01	1	P. falciparum (3D7)	0.512493	Drug-sensitive	0.521358	Training	32	44.03	150.708	514.049	1915.42	7423.42	29693.7	121525	10.73	99.0669	156.246	689.67	1848.75	6891.51	22362.3	2.814	89.9475	82.758	481.829	901.866	3529.89	8984.84	95.31	1354.48	25423.9	580704	1.41896e+07	3.57412e+08	9.14703e+09	80.5584	305.493	1332.84	6261.57	30786.2	156250	812257	-1.63016	88.3041	44.4545	429.982	566.411
CHEMBL1783728	C[C@H]1[C@@H](OCc2ccc(C(=O)NCC(=O)N[C@H](/C=C/S(=O)(=O)c3ccccc3)Cc3ccccc3)cc2)O[C@@H]2O[C@@]3(C)CC[C@H]4[C@H](C)CC[C@@H]1[C@@]24OO3	4.09	1	P. falciparum (W2)	0.480579	Drug-resistant	0.48452	Training	59	79.85	290.411	1033.33	4122.36	17147.4	74273.7	331249	35.81	223.493	601.062	2608.42	10304.9	45644.2	204676	6.316	178.026	193.669	1071.38	2340.92	9216.39	26923.1	146.87	1900.44	27858.2	480951	8.71642e+06	1.61643e+08	3.03461e+09	131.788	503.735	2159.5	10087.5	49462.6	251044	1.3083e+06	-2.3769	174.393	135.074	1009.02	1910.18
CHEMBL3289799	Nc1nc2ccccc2n1CC(O)c1ccc(Cl)cc1Cl	4.09	1	P. falciparum (7G8)	0.323077	Drug-resistant	0.48452	Training	23	32.98	113.536	399.067	1520.11	6014.65	24516.3	102182	6.61	73.7117	107.992	499.76	1239.41	4594.63	13940.2	3.135	68.7378	72.818	389.659	782.491	2980.23	7873.13	64.07	1243.47	26940.3	641110	1.56596e+07	3.88231e+08	9.72587e+09	69.2408	301.086	1521.75	8356.97	48340.5	289683	1.78018e+06	-1.06237	66.2188	41.2012	333.179	501.393
CHEMBL5178359	O[C@H](CNCC1CC1)c1cc(C(F)(F)F)nc2c(C(F)(F)F)cccc12	4.1	1	P. falciparum (W2)	0.480579	Drug-resistant	0.48452	Test	28	40.13	143.606	548.605	2264.35	9682.89	42463.4	189551	16.63	105.299	275.404	1232.4	4666.57	19972.9	83530.3	3.931	87.9012	131.482	626.441	1628.12	6122.81	19248.9	45.15	650.689	9655.43	179516	3.53483e+06	7.11021e+07	1.44031e+09	62.3894	242.225	1100.83	5396.44	27712	147287	804602	-0.963301	86.2672	91.7981	534.008	1166.89
CHEMBL5178359	O[C@H](CNCC1CC1)c1cc(C(F)(F)F)nc2c(C(F)(F)F)cccc12	4.1	1	P. falciparum (3D7)	0.512493	Drug-sensitive	0.521358	Training	28	40.13	143.606	548.605	2264.35	9682.89	42463.4	189551	16.63	105.299	275.404	1232.4	4666.57	19972.9	83530.3	3.931	87.9012	131.482	626.441	1628.12	6122.81	19248.9	45.15	650.689	9655.43	179516	3.53483e+06	7.11021e+07	1.44031e+09	62.3894	242.225	1100.83	5396.44	27712	147287	804602	-0.963301	86.2672	91.7981	534.008	1166.89
CHEMBL4638013	O=c1c2cc(Oc3ccc(OC(F)(F)F)cc3)ccc2[nH]c2cc(F)cc(F)c12	4.1	1	P. falciparum (7G8)	0.323077	Drug-resistant	0.48452	Training	32	44.27	157.291	568.396	2221	8955.54	36998.7	155656	13.39	116.119	224.413	1034.69	3267.27	13407	50986.5	5.325	97.5073	130.489	604.492	1399.86	5001.58	14350.7	51.32	597.24	6859.83	100857	1.60708e+06	2.66895e+07	4.51428e+08	82.5435	313.945	1408.59	6800.39	34135.4	175692	921221	-0.717928	96.2026	80.3475	526.97	919.501
CHEMBL5192816	CCCCc1cc(=O)oc2cccc(O[C@H](C)C(=O)N3Cc4[nH]c5ccccc5c4C[C@H]3C(=O)OC)c12	4.1	1	P. falciparum (3D7)	0.512493	Drug-sensitive	0.521358	Training	41	55	195.841	668.372	2548.89	10027.5	40979.3	171426	20.52	146.783	293.198	1240.61	3807.84	14622.3	52161.4	4.677	120.524	118.291	660.197	1282.52	4953.12	13060.6	101.84	1291.84	17695.9	281316	4.6736e+06	7.92231e+07	1.35433e+09	99.0201	370.028	1596.18	7426.16	36164.4	181759	935500	-1.40735	118.269	76.0456	616.252	959.964
CHEMBL5173097	CCCCc1cc(=O)oc2cc(C)cc(O[C@H](C)C(=O)N3Cc4[nH]c5ccccc5c4C[C@H]3C#N)c12	4.1	1	P. falciparum (3D7)	0.512493	Drug-sensitive	0.521358	Test	40	53.55	191.757	657.08	2512.21	9880.66	40292.8	167986	20.68	150.966	311.783	1317.36	4099.1	15786.2	56853.1	4.693	118.481	121.988	661.178	1311.35	4999.72	13287.5	99.33	1521.82	25903.2	514827	1.08418e+07	2.3635e+08	5.272e+09	97.5896	370.003	1624.34	7685.22	37974.2	193130	1.00325e+06	-1.27678	116.237	76.4839	605.51	939.098
CHEMBL2402793	Clc1ccc2c(NCCNCc3ccc(Br)cc3)ccnc2c1	4.1	1	P. falciparum (D6)	0.619883	Drug-sensitive	0.521358	Training	25	36.17	118.681	397.739	1445.18	5448.01	21135	83754.4	6.47	73.0489	88.5995	419.123	859.105	3086.26	7852.75	4.738	68.5965	71.8717	362.889	684.75	2522.82	6196.91	36.95	293.797	1701	11677.4	80169.5	565120	4.02884e+06	80.6451	378.253	2237.54	15523.9	120586	1.01189e+06	8.93078e+06	-1.10894	66.1236	28.5253	300.287	331.213
CHEMBL2322223	Cn1c2nc3ccccc3c-2c(NCCCNC(=O)Nc2ccccc2)c2cc(C(F)(F)F)ccc21	4.1	1	P. falciparum (NF54)	0.579006	Drug-sensitive	0.521358	Training	40	55.96	194.404	686.55	2650.69	10697.8	44742.2	192239	12.92	132.43	225.995	1098.86	3403.11	14253.8	54429.5	6.038	118.271	138.448	709.274	1597.66	6119.85	18069.4	70.98	715.644	7474.87	104755	1.64336e+06	2.72689e+07	4.63099e+08	105.606	409.945	1844.49	8934.57	45285.3	237134	1.27399e+06	-1.49672	116.175	80.3158	628.318	1067.49
CHEMBL2391094	COC(=O)c1ccc2c(c1)c(NCCCNC(=O)Nc1ccccc1)c1c3ccccc3nc-1n2C	4.16	1	P. falciparum (NF54)	0.579006	Drug-sensitive	0.521358	Training	40	55.71	189.735	648.155	2420.37	9441.18	38163.7	158559	11.83	128.367	186.198	902.033	2354.52	9223.45	30149	5.415	114.253	115.494	621.976	1252.69	4794.81	13140.7	97.28	1045.63	12785.2	193749	3.16291e+06	5.33616e+07	9.11979e+08	110.788	430.041	1928.61	9327.79	47282.8	247896	1.33447e+06	-1.6561	112.203	61.629	564.919	813.24
CHEMBL5189670	O=C(COc1ccccc1)N(c1cccc(F)c1)C1CCN(Cc2ccccc2Br)CC1	4.19	1	P. falciparum (3D7)	0.512493	Drug-sensitive	0.521358	Test	35	50.02	165.86	559.708	2048.81	7795.07	30580.2	122739	14.06	110.304	186.568	775.885	2098	7601.8	24420.6	7.113	96.9218	108.52	513.13	1036.16	3689.16	9640.76	32.78	434.98	5471.77	89555.7	1.51459e+06	2.5934e+07	4.45412e+08	97.4091	415.274	2255.64	14778.3	112003	939169	8.38101e+06	-1.3808	94.1841	44.2473	436.764	519.408
CHEMBL3740357	COc1ccc2c(=O)c(C)c(-c3ccnc(-c4ccc(OC(F)(F)F)cc4)c3)[nH]c2c1	4.2	1	P. falciparum (W2)	0.480579	Drug-resistant	0.48452	Training	34	47.34	165.975	594.494	2314.5	9339.23	38693.6	163313	13.35	118.666	229.283	1062.82	3406.22	13993.7	53390.8	5.439	101.721	131.666	627.931	1450.79	5245.64	15051.2	64.21	684.316	7464.24	105169	1.63836e+06	2.69196e+07	4.53139e+08	88.0175	338.927	1515.19	7255.09	36100.8	184243	957987	-1.03394	100.171	77.6024	545.668	925.034
CHEMBL4128793	NC1CCN(C(=O)c2ccc(C3CCC4(CC3)OOC3(OO4)C4CC5CC(C4)CC3C5)cc2)CC1	4.2	1	P. falciparum (3D7)	0.512493	Drug-sensitive	0.521358	Training	41	57.65	211.472	776.811	3169.13	13439.7	58983.3	265173	24.23	147.316	364.137	1448.18	5082.4	19888.3	77341.1	5.118	128.028	151.131	800.113	1841.03	7078.44	21160	83.25	1353.5	25291.4	572655	1.38048e+07	3.43736e+08	8.71182e+09	73.8482	277.608	1120.52	4960.27	23020.5	110694	546531	-1.49633	126.281	98.5993	748.511	1400.76
CHEMBL139702	C=CC(C)(C)c1cc(/C=C/C(=O)c2ccc(O)cc2)c(OC)cc1O	4.2	1	P. falciparum (3D7)	0.512493	Drug-sensitive	0.521358	Training	26	36.65	125.773	454.562	1795.86	7419.18	31667.3	138437	12.48	89.3956	196.585	832.257	2769.85	10925.2	41175.8	4.535	75.7086	102.105	476.011	1177.68	4297.21	13250.8	66.76	1226.49	22195.5	431005	8.46334e+06	1.6725e+08	3.31902e+09	75.5314	305.676	1427.7	7137.83	37083.9	197567	1.07176e+06	-1.41345	74.3563	58.0933	407.376	741.966
CHEMBL1783732	CC(C)C[C@H](NC(=O)c1ccc(CO[C@H]2O[C@@H]3O[C@@]4(C)CC[C@H]5[C@H](C)CC[C@@H]([C@H]2C)[C@@]35OO4)cc1)C(=O)N[C@H](/C=C/S(C)(=O)=O)CCc1ccccc1	4.21	1	P. falciparum (W2)	0.480579	Drug-resistant	0.48452	Test	58	79.09	288.33	1034.48	4135.82	17183.4	74181.8	329470	38.74	222.945	614.628	2560.78	9917.71	42366.1	183335	6.499	176.176	200.357	1068.42	2339.39	9018.86	25990.8	146.87	1898.44	27869.6	481077	8.71749e+06	1.61645e+08	3.03443e+09	122.179	464.772	1982.41	9272.43	45733.4	234302	1.23564e+06	-2.41473	172.403	140.187	992.475	1880.31
CHEMBL1076009	COc1ccc2nc3cc(Cl)ccc3c(Nc3ccc(Nc4nc(NCCCN(C)C)nc(Nc5ccccc5)n4)cc3)c2c1	4.21	1	P. falciparum (3D7)	0.512493	Drug-sensitive	0.521358	Training	50	70.4	237.319	804.989	2961.91	11271.6	44067.3	175835	9.04	144.598	154.241	790.45	1490.01	5547.18	13511.5	5.371	140.712	120.115	712.524	1156.53	4676.86	10455.5	112.15	805.842	5124.19	37122	276702	2.14026e+06	1.69728e+07	145.409	585.794	2744.62	13945.8	74549.6	413052	2.3523e+06	-2.10923	138.203	68.6056	653.815	781.144
CHEMBL1081958	COc1ccc2nc3cc(Cl)ccc3c(Nc3ccc(Nc4nc(NN)nc(Nc5ccccc5)n4)cc3)c2c1	4.27	1	P. falciparum (3D7)	0.512493	Drug-sensitive	0.521358	Training	45	61.44	211.932	720.808	2675.21	10262.1	40447.3	162662	6.08	131.033	128.397	716.576	1310.07	5058.78	12232.8	3.72	129.417	106.031	669.487	1072.29	4467.72	9973.49	134.93	1780.4	37809.8	1.0933e+06	3.42038e+07	1.09066e+09	3.49321e+10	134.81	554.392	2638.12	13550.6	72989.4	406664	2.32581e+06	-1.93915	126.276	65.117	612.722	757.693
CHEMBL269671	C[C@@H]1CC[C@H]2[C@@H](C)C(=O)O[C@@H]3O[C@@]4(C)CC[C@@H]1[C@]32OO4	4.3	1	P. falciparum (NF54)	0.579006	Drug-sensitive	0.521358	Training	23	32.81	125.075	489.756	2121.63	9570.73	44607.1	212738	18.23	93.9937	285.823	1140.23	4424.34	18037.9	74483.7	2.517	77.4334	101.163	549.973	1384.12	5523.51	17683.1	53.99	580.367	6882.56	101783	1.62795e+06	2.70591e+07	4.57725e+08	35.0137	132.824	521.839	2250.14	10106.2	46738	220601	-0.683117	76.1523	80.4931	521.933	1214.78
CHEMBL3581497	CCOC(=O)c1cnc(Oc2ccc3c(c2)B(O)OC3)cn1	4.4	1	P. falciparum (3D7)	0.512493	Drug-sensitive	0.521358	Test	24	29.18	106.624	336.144	1237.98	4613.3	17900.2	70609.8	9.21	77.7053	131.054	570.714	1601.31	6075.23	20583.7	1.681	67.528	56.9634	347.36	605.413	2387.93	5721.02	90.77	1060.58	15594.4	272913	5.09449e+06	9.77142e+07	1.89847e+09	57.6414	225.033	984.377	4633.06	22739	114810	591511	-0.933589	66.2122	36.5015	321.154	435.892
CHEMBL4876574	CSc1nncc(-c2cnnc(SCCCN=[N+]=[N-])n2)n1	4.4	1	P. falciparum (3D7)	0.512493	Drug-sensitive	0.521358	Training	22	28.02	95.9874	302.832	1089.99	4033.41	15478.8	60639.6	14.71	91.2173	232.913	1028.45	3840.09	16314	67641.4	-0.968	55.699	15.2342	245.045	193.08	1359.26	1794.53	140.3	1435.08	16014.1	192525	2.4163e+06	3.11112e+07	4.06684e+08	75.965	368.227	2016.14	11896.5	73498.9	468206	3.0468e+06	-0.519595	54.0921	21.6982	236.112	251.059
CHEMBL2334055	C[C@@H](NC[C@@H](O)[C@H](Cc1ccccc1)NC(=O)c1ccc(N(C)C2CCN(C)CC2)cc1)c1ccccc1	4.4	1	P. falciparum (NF54)	0.579006	Drug-sensitive	0.521358	Training	41	59.08	195.327	666.36	2460.98	9449.66	37363.4	150837	16.15	125.766	225.368	926.303	2633.71	9589.1	31699.4	5.937	112.611	110.051	569.495	1049.25	3840.46	9326.62	67.84	962.357	14677.8	266676	5.04377e+06	9.71824e+07	1.8904e+09	104.528	390.027	1670.69	7692	36969.9	182926	924764	-2.29667	110.337	49.7891	508.742	594.242
CHEMBL2151383	COc1ccc2c(c1)c(NCCCNC(=O)Nc1ccccc1)c1c3ccccc3nc-1n2C	4.4	1	P. falciparum (NF54)	0.579006	Drug-sensitive	0.521358	Training	38	53.03	180.115	612.387	2277.66	8850.89	35665.7	147842	8.28	115.284	136.653	705.014	1559.22	6017.19	17270.5	5.394	107.948	107.84	583.786	1160.4	4471.55	12181.8	80.21	748.24	7702.84	106027	1.65076e+06	2.73114e+07	4.63344e+08	104.532	404.537	1806.84	8697.68	43879.2	229044	1.22838e+06	-1.65945	106.187	54.8667	529.998	735.231
CHEMBL1241239	C/C=C/[C@H]1O[C@@](O)([C@@H](C)[C@H](O)[C@H](C)[C@H]2OC(=O)/C(OC)=C/C(C)=C/[C@@H](C)[C@@H](O)[C@@H](CC)[C@@H](O)[C@H](C)C/C(C)=C/C=C/[C@@H]2OC)C[C@@H](O[C@H]2C[C@@H](O)[C@H](OC(N)=O)[C@@H](C)O2)[C@@H]1C	4.5	1	P. falciparum (Dd2)	0.399461	Drug-resistant	0.48452	Test	63	92.26	315.517	1150.83	4542.47	18683.1	79142.7	342709	48.37	226.679	618.119	2234.79	7766.73	28534.2	105993	3.168	185.677	170.816	1017.52	1916.36	7477.16	19160	225.92	3784.25	72061	1.51044e+06	3.27662e+07	7.28299e+08	1.65357e+10	132.376	493.679	2073.67	9403.01	44583	217944	1.08958e+06	-3.972	181.036	132.154	959.165	1634.02
CHEMBL508828	CCOC(=O)/N=C(/Nc1ccc(-c2ccc(-c3ccc(N/C(=N/C(=O)OCC)NC(C)C)cc3)cc2)cc1)NC(C)C	4.5	1	P. falciparum (K1)	0.610256	Drug-resistant	0.48452	Training	44	62.16	204.025	687.086	2498.44	9382.32	36097.4	141325	20.42	139.118	264.019	1043.28	2935.77	10383.3	33435.9	7.524	119.826	124.448	607.907	1119.08	4015.22	9654.85	125.44	1226.17	14097	203855	3.24962e+06	5.42164e+07	9.22048e+08	114.627	423.407	1826.68	8523.87	41644.2	209857	1.08221e+06	-2.04713	116.167	56.4583	522.068	587.432
CHEMBL1812888	CCCCCCc1cc(CCC)c(/C=C2\N=C(c3ccc[nH]3)C=C2OC)[nH]1	4.5	1	P. falciparum (D6)	0.619883	Drug-sensitive	0.521358	Training	29	41.55	135.7	452.353	1645.03	6267.77	24736.9	100148	14.21	88.7609	165.455	638.489	1831.8	6466.54	21495.5	5.476	78.0533	76.852	395.305	750.503	2751.83	6949.15	53.17	444.305	3106.21	24787	201037	1.67464e+06	1.41887e+07	63.463	229.699	957.564	4376.75	21273.6	108151	568652	-1.35187	76.1603	33.3722	357.945	452.603
CHEMBL2391089	COC(=O)c1ccc2c(c1)c(NCCCN)c1c3cc(Br)ccc3nc-1n2C	4.54	1	P. falciparum (NF54)	0.579006	Drug-sensitive	0.521358	Training	31	44.01	152.815	536.745	2058.51	8233.9	34033.9	144182	9.71	102.317	151.904	726.06	1888.64	7370.16	24042.5	4.731	92.6104	108.847	553.06	1232.39	4601.99	13262.9	82.17	1264.56	24328.5	559154	1.3597e+07	3.39639e+08	8.6111e+09	92.8313	418.062	2366.21	15808	119832	994084	8.74856e+06	-1.25025	90.2418	59.4912	480.852	780.623
CHEMBL491383	C[C@H]1[C@@H](Oc2ccc(F)cc2)O[C@@H]2O[C@]3(C)CC[C@H]4[C@H](C)CC[C@@H]1[C@@]24OO3	4.58	1	P. falciparum (K1)	0.610256	Drug-resistant	0.48452	Test	31	44.2	163.267	618.586	2591.93	11343.4	51459.7	239734	18.59	113.133	292.008	1173.86	4240.62	16960.7	67875.6	4.79	99.8727	129.871	673.176	1636.69	6389.1	19855.4	46.15	353.579	2097.86	15859.3	126463	1.07583e+06	9.51754e+06	54.4109	205.127	827.738	3647.07	16742.5	79077.3	381059	-1.02614	98.1843	89.3804	621.481	1307.13
CHEMBL4868476	N=C(N)c1ccc(-c2ccc(-c3cc4ccc(C(=N)N)cc4[nH]3)o2)cc1	4.6	1	P. falciparum (K1)	0.610256	Drug-resistant	0.48452	Training	29	37.76	136.842	462.437	1752.9	6778.24	27088.1	109983	7.2	91.23	138.47	645.759	1655.1	6097.36	18592.9	4.828	85.6508	103.266	483.863	1076.63	3760.92	10427.3	128.67	2786.72	64836.2	1.60469e+06	4.03845e+07	1.02417e+09	2.60918e+10	78.1397	314.132	1440.32	7146.2	37177.7	199729	1.09792e+06	-1.6423	84.3322	49.2309	421.026	605.739
CHEMBL322380	C[C@@H]1CC[C@H]2[C@@H](C)C(c3cccn3C)O[C@@H]3O[C@@]4(C)CC[C@@H]1[C@]32OO4	4.6	1	P. falciparum (NF54)	0.579006	Drug-sensitive	0.521358	Training	29	41.55	155.786	598.372	2543.31	11296.1	51942.5	244757	16.91	106.856	280.538	1146.38	4237.69	17142.1	69487.8	4.363	95.81	127.369	668.66	1677.19	6594.8	20870.2	41.85	315.084	1875.89	14396.8	117025	1.01414e+06	9.11407e+06	45.411	172.359	671.275	2849.43	12576	57134.9	265031	-1.05987	94.1623	88.7369	616.734	1350.84
CHEMBL4642666	O=c1c2ccc(Nc3ccc(OC(F)(F)F)cc3)cc2[nH]c2cc(Cl)cc(Cl)c12	4.6	1	P. falciparum (7G8)	0.323077	Drug-resistant	0.48452	Training	32	45.15	159.96	580.023	2273.07	9191.24	38060.7	160424	12.57	115.267	216.296	1014.76	3180.04	13143.4	50044.6	5.978	98.433	134.42	619.172	1443.04	5162.68	14853.1	54.12	627.004	7123.69	103006	1.62392e+06	2.68186e+07	4.52407e+08	90.2944	374.939	1844.66	9867.99	55529.3	323747	1.93887e+06	-0.843073	96.1477	78.5936	525.383	902.793
CHEMBL1812884	CCCCCCCCc1cc[nH]c1/C=C1\N=C(c2ccc[nH]2)C=C1OC	4.6	1	P. falciparum (D6)	0.619883	Drug-sensitive	0.521358	Test	28	40.09	129.569	426.5	1532.28	5781.25	22641.8	91103.3	13.53	84.2985	155.061	601.136	1732.23	6144.89	20571.2	5.266	73.78	70.1824	363.66	677.45	2479.65	6166.27	53.17	440.305	3076.52	24446.5	197538	1.63921e+06	1.38364e+07	62.5152	225.379	938.796	4289.31	20864.6	106233	559611	-1.34529	72.1598	27.62	331.203	397.814
CHEMBL2368249	C[C@H]1[C@H](Oc2ccc(C(F)(F)F)cc2)O[C@@H]2O[C@]3(C)CC[C@H]4[C@H](C)CC[C@@H]1[C@@]24OO3	4.62	1	P. falciparum (K1)	0.610256	Drug-resistant	0.48452	Training	34	48.53	181.51	703.297	2998.3	13306.3	60962.6	285712	22.29	130.155	365.118	1523.65	5851.12	24370.3	101556	5.554	112.123	162.088	809.285	2108.69	8168.51	26274.1	46.15	365.579	2121.86	15967.3	126793	1.07703e+06	9.52149e+06	59.1871	225.497	930.962	4185.68	19613.7	94668.1	466944	-1.02137	110.184	113.749	729.923	1642.31
CHEMBL4445291	Cc1cc(N2CCCCC2)nc(NCc2cc(Nc3ccnc4cc(Cl)ccc34)ccc2F)n1	4.69	1	P. falciparum (Dd2)	0.399461	Drug-resistant	0.48452	Training	38	54.11	183.285	627.293	2324.69	8915.37	35129.1	141230	10.89	116.328	155.177	700.175	1535.2	5461.71	14773.5	5.884	108.687	112.119	587.514	1106.59	4181.57	10358.2	65.97	503.448	3106.14	22312.5	162942	1.2286e+06	9.44902e+06	103.88	416.325	1957.48	10018.2	54021.9	302081	1.73585e+06	-1.38202	106.147	55.6663	508.417	633.186
CHEMBL3093732	O=C(CC1CCC2(CC1)OOC1(OO2)C2CC3CC(C2)CC1C3)NCCCNC(=O)CC1CCC2(CC1)OOC1(OO2)C2CC3CC(C2)CC1C3	4.7	1	P. falciparum (3D7)	0.512493	Drug-sensitive	0.521358	Training	60	83.84	311.868	1158.79	4813.49	20765.1	92763	424569	41.84	223.498	606.839	2355.11	8566.61	33481	132044	6.856	188.251	225.023	1212.28	2848.2	11167.2	34214.8	132.04	1424.65	15967.9	224484	3.45625e+06	5.61151e+07	9.36496e+08	87.754	322.532	1194.54	4874.1	20681.1	90459.4	404153	-1.97148	186.359	156.309	1148.55	2275.92
CHEMBL5283526	CCCS(=O)(=O)N1CCC2(CC1)OOC1(CCCCCC1)OO2	4.7	1	P. falciparum (3D7)	0.512493	Drug-sensitive	0.521358	Test	25	30.49	120.608	418.739	1729.28	7326.93	32363.8	145870	16.03	91.9921	261.632	1103.06	4364.67	18444	78080	3.599	76.0021	100.682	509.16	1293.36	4882.83	15272	82.68	1080.98	16935.5	303319	5.70449e+06	1.09861e+08	2.14195e+09	41.5939	150.28	599.781	2706.68	13067.2	66161.8	346209	-0.859814	74.1784	72.8572	487.883	1089.42
CHEMBL2402785	COc1ccncc1CNCCCNc1ccnc2cc(Cl)ccc12	4.76	1	P. falciparum (D6)	0.619883	Drug-sensitive	0.521358	Training	27	38.43	124.867	412.174	1483.87	5573.77	21658.2	86327.5	6.92	75.94	87.0278	417.122	835.675	3046.7	7788.74	2.961	71.5341	58.1458	357.511	594.699	2407.05	5602.95	59.07	423.469	2565.73	17349.1	118631	830494	5.89601e+06	78.2192	315.619	1486.21	7624.78	41385.6	233945	1.36353e+06	-1.30312	70.1837	28.024	321.969	362.432
CHEMBL1813085	COC1=CC(c2ccc[nH]2)=N/C1=C\c1[nH]c(Cc2ccc(Cl)cc2)cc1Cc1ccc(Cl)cc1	4.8	1	P. falciparum (Dd2)	0.399461	Drug-resistant	0.48452	Training	38	54.01	183.047	627.234	2331.1	8990.64	35637.5	143997	14.4	122.176	207.392	874.591	2366.42	8493.48	27039.1	7.482	108.783	123.381	593.702	1201.02	4252.78	10877.2	53.17	474.305	3130.21	24941	201257	1.67555e+06	1.41904e+07	104.213	425.754	2024.64	10521.9	57981.3	333198	1.97546e+06	-1.46899	106.159	55.5479	509.381	654.657
CHEMBL4642934	O=c1c2ccc(F)cc2[nH]c2cc(Oc3ccc(OC(F)(F)F)cc3)ccc12	4.8	1	P. falciparum (Dd2)	0.399461	Drug-resistant	0.48452	Training	31	42.94	151.522	543.663	2112.11	8473	34837.9	145849	11.88	109.839	205.91	971.166	3064.24	12721.8	48661.9	5.164	93.4915	122.343	570.333	1300.12	4644.12	13156.7	51.32	593.24	6853.83	100829	1.60701e+06	2.66892e+07	4.51427e+08	80.8751	308.235	1380.13	6643.14	33245.6	170622	892188	-0.777621	92.1677	73.168	497.675	835.595
CHEMBL1783731	C[C@H]1[C@@H](OCc2ccc(C(=O)N[C@@H](Cc3ccccc3)C(=O)N[C@H](/C=C/S(C)(=O)=O)CCc3ccccc3)cc2)O[C@@H]2O[C@@]3(C)CC[C@H]4[C@H](C)CC[C@@H]1[C@@]24OO3	4.81	1	P. falciparum (W2)	0.480579	Drug-resistant	0.48452	Test	62	84.45	305.465	1084.58	4297.93	17738.3	76189.5	337056	38.32	233.74	616.712	2612.66	9992.5	42797.7	184457	6.931	186.088	203.431	1103.01	2366.42	9185.36	26234.8	146.87	1908.44	27869.6	481119	8.71751e+06	1.61645e+08	3.03443e+09	137.819	527.359	2263.49	10610.3	52308.9	267224	1.40248e+06	-2.56452	182.41	139.107	1035.34	1893.35
CHEMBL1813094	COC1=CC(c2ccc[nH]2)=N/C1=C\c1[nH]c(Cc2ccccc2Cl)cc1Cc1ccccc1Cl	4.9	1	P. falciparum (Dd2)	0.399461	Drug-resistant	0.48452	Training	38	54.01	183.047	627.234	2339.1	9091.14	36450.1	149383	14.4	122.176	207.392	882.591	2433.52	8870.16	28835	7.482	108.802	122.559	598.762	1237.11	4460.31	11791.6	53.17	474.305	3130.21	24949	201297	1.67573e+06	1.41911e+07	104.213	425.859	2023.26	10504	57877.7	333107	1.98148e+06	-1.46572	106.163	56.0394	518.679	700.712
CHEMBL1812893	CCCCCCCCc1cc(CCCCCC)[nH]c1/C=C1\N=C(c2ccc[nH]2)C=C1OC	4.9	1	P. falciparum (D6)	0.619883	Drug-sensitive	0.521358	Training	34	49.25	157.558	516.814	1845.46	6907.74	26819.5	107023	17.61	101.073	187.427	697.302	1968.32	6826.87	22450.6	7.266	88.6941	87.8214	433.332	808.416	2912.93	7241.17	53.17	454.305	3106.21	24817	201037	1.67474e+06	1.41887e+07	70.631	249.975	1015.3	4551.18	21813.5	109851	574070	-1.61715	86.1746	31.7871	388.117	444.767
CHEMBL2334038	C[C@@H](NC[C@@H](O)[C@H](Cc1ccccc1)NC(=O)c1ccc(Nc2ccc(O)c(CN3CCCC3)c2)cc1)c1ccccc1	4.9	1	P. falciparum (NF54)	0.579006	Drug-sensitive	0.521358	Training	47	67.22	222.335	751.96	2752.75	10466.3	40944.4	163423	16.61	142.346	231.46	984.594	2641.91	9658.95	30991.9	6.395	128.834	117.779	634.608	1100.88	4089.6	9449.44	96.86	1456.47	23594.9	441292	8.54553e+06	1.68047e+08	3.32895e+09	121.029	450.113	1930.52	8914.39	43003.1	213580	1.0835e+06	-2.6461	126.452	53.8255	577.119	643.318
CHEMBL2334022	C[C@@H](NC[C@@H](O)[C@H](Cc1ccccc1)NC(=O)c1ccc(CN2CCCCC2)c(O)c1)c1ccccc1	4.9	1	P. falciparum (NF54)	0.579006	Drug-sensitive	0.521358	Test	40	57.56	189.027	638.5	2334.18	8868.3	34701.9	138703	16.49	122.488	216.527	883.425	2472.97	8973.03	29448.3	5.541	108.677	99.0039	532.504	915.306	3426.2	7895.94	84.83	1364.11	23039.4	437469	8.51932e+06	1.67864e+08	3.32766e+09	100.27	370.22	1574.8	7227.31	34715.5	171981	871620	-2.31205	106.422	44.7702	483.168	537.772
CHEMBL2334049	C[C@@H](NC[C@@H](O)[C@H](Cc1ccccc1)NC(=O)c1cccc(C(=O)N2CCCC2)c1)c1ccccc1	4.9	1	P. falciparum (NF54)	0.579006	Drug-sensitive	0.521358	Training	39	55.51	183.256	618.733	2266.83	8653.84	34082.9	137226	17.82	125.906	244.647	1010.35	3081.91	11608.2	40730.3	5.385	106.868	99.0986	532.014	954.255	3534.8	8465.02	81.67	1244.24	19718.5	354003	6.54805e+06	1.23063e+08	2.33554e+09	99.3148	369.015	1576.98	7257.84	34940.9	173435	880496	-2.00856	104.34	47.2979	483.288	586.415
CHEMBL2334035	C[C@@H](NC[C@@H](O)[C@H](Cc1ccccc1)NC(=O)c1cccc(O)c1CN1CCCCC1)c1ccccc1	4.9	1	P. falciparum (NF54)	0.579006	Drug-sensitive	0.521358	Training	40	57.56	189.027	638.5	2338.18	8916.9	35097.4	141401	16.49	122.488	216.527	887.425	2502.12	9134.35	30249.7	5.541	108.687	98.5927	535.238	929.954	3518.36	8300.19	84.83	1364.11	23039.4	437473	8.51934e+06	1.67864e+08	3.32766e+09	100.27	370.237	1574.4	7224.69	34725	172337	876255	-2.31103	106.424	44.9856	487.759	561.721
CHEMBL4209154	CC(C)(C)OC(=O)N(CCCCCCN(CCCNC(=O)C1CCC2(CC1)OOC1(O2)C2CC3CC(C2)CC1C3)C(=O)OC(C)(C)C)CCCNC(=O)C1CCC2(CC1)OOC1(O2)C2CC3CC(C2)CC1C3	5	1	P. falciparum (K1)	0.610256	Drug-resistant	0.48452	Training	81	116.88	421.611	1583.6	6541.32	28168.6	125345	571275	59.96	306.022	858.914	3296.93	12086.8	47175.2	186226	10.992	252.414	331.996	1684.58	4152.59	15913.1	49637.5	172.66	1991.22	25168.5	387707	6.34732e+06	1.06872e+08	1.82107e+09	130.279	471.756	1815.61	7620.29	33281.2	149583	685922	-2.9321	248.416	218.582	1508.32	3016.99
CHEMBL1214918	C[C@@H]1CCC[C@H]1N(NC(=O)c1ccc(CN2CCN(C)CC2)cc1)c1nc(C#N)ncc1Br	5	1	P. falciparum (W2)	0.480579	Drug-resistant	0.48452	Test	36	50.61	173.653	594.999	2233.35	8658.85	34550	140506	19.5	129.157	274.919	1101.33	3462.45	12967.3	46313.4	3.691	102.788	95.4799	545.153	982.96	3807.28	9203.23	88.39	1219.35	20745.4	425730	9.31643e+06	2.10218e+08	4.8238e+09	96.3418	424.489	2339.37	15311.6	114670	946274	8.31572e+06	-1.36014	100.203	56.7421	487.232	662.567
CHEMBL682	CCN(CC)Cc1cc(Nc2ccnc3cc(Cl)ccc23)ccc1O	5	1	P. falciparum (W2)	0.480579	Drug-resistant	0.48452	Training	27	38.58	129.29	442.949	1647.94	6360.63	25230.1	102051	6.93	80.2205	101.852	476.465	1031.46	3718.04	9986.82	4.373	76.1018	77.0984	403.476	753.77	2802.95	6871.65	48.39	642.189	9657.12	179598	3.53583e+06	7.11093e+07	1.44034e+09	77.547	312.65	1483.71	7690.04	42115.8	239614	1.40212e+06	-1.29141	74.2092	38.9815	356.803	455.611
CHEMBL4449241	CC(C)(C)C(=O)N1CCN(CCNC(=O)c2cc(-c3ccc(CN4CCOCC4)cc3)nc3ccc(F)cc23)CC1	5	1	P. falciparum (NF54)	0.579006	Drug-sensitive	0.521358	Training	45	64.11	219.617	775.238	2975.16	11888.7	49023.4	206981	22	153.168	313.97	1286.8	4028.46	15505	56925.8	5.518	130.294	142.352	747.086	1557.91	5882.65	16089.3	78.01	919.3	11779.6	185754	3.08938e+06	5.24999e+07	8.99145e+08	111.62	421.422	1850.99	8772.43	43611.2	224452	1.18696e+06	-1.8867	128.294	82.9599	660.514	1019.12
CHEMBL4284447	Cc1nc(Nc2ncc(N3CCN(C)[C@H](C)C3)c(Nc3cc(C)n(C)n3)n2)cc(C2CC2)c1F	5	1	P. falciparum (NF54)	0.579006	Drug-sensitive	0.521358	Training	38	52.69	187.199	661.811	2552.94	10134.3	41252.1	170811	12.5	121.062	196.583	824.66	2116.2	7459.75	22698.1	3.607	113.794	119.752	646.95	1273.03	4833.07	12397.8	87.03	625.308	4147.24	30960.9	239208	1.90674e+06	1.55085e+07	90.7	354.022	1592.69	7685.35	38633.7	199553	1.05116e+06	-1.43618	112.168	78.4454	578.629	887.733
CHEMBL3410327	CCCCOC(=O)OCOP(=O)(OCOC(=O)OCCCC)C(CCC(=O)N(C)O)c1ccc(F)c(F)c1	5	1	P. falciparum (Dd2)	0.399461	Drug-resistant	0.48452	Test	38	46.82	164.727	507.41	1811.29	6518.83	24438.2	93189.5	27.66	133.99	319.421	1175.24	3816.43	13838.2	49220.8	5.035	101.891	101.997	519.917	1020.47	3717.8	9787.73	156.94	2128.63	34986.8	640981	1.21711e+07	2.35316e+08	4.60362e+09	79.7108	282.236	1116.41	4822.53	21814.4	102002	488529	-1.66786	98.357	63.5282	484.614	797.358
CHEMBL572751	Clc1ccc2c(NCCN(CCN(Cc3ccccc3)Cc3ccccc3)CCN(Cc3ccccc3)Cc3ccccc3)ccnc2c1	5	1	P. falciparum (Dd2)	0.399461	Drug-resistant	0.48452	Training	54	77.41	251.19	828.065	2959.67	10983.7	41987.7	164035	12.6	150.871	178.927	849.936	1783.43	6455.78	17006.5	10.111	143.708	137.287	697.883	1194.25	4395.99	9987	34.64	305.934	1322.39	8911.72	59021.1	415788	2.97414e+06	154.329	601.354	2707.43	13204.9	67883.2	362955	2.00316e+06	-2.61218	140.213	46.4885	612.063	555.602
CHEMBL209953	CN(CCCNc1ccnc2cc(Cl)ccc12)CCCN1c2ccccc2CCc2ccccc21	5	1	P. falciparum (Dd2)	0.399461	Drug-resistant	0.48452	Training	39	56.04	186.729	631.444	2323.97	8915.53	35353.8	143746	9.99	113.811	142.746	667.331	1460.88	5304.68	14613.9	7.222	108.476	114.74	576.301	1139.22	4195.03	10977.6	31.4	268.435	1286.69	8737.67	58740.6	414834	2.97247e+06	106.827	420.414	1930.89	9663.82	51163.4	282203	1.60677e+06	-1.6678	106.146	47.361	503.474	607.154
CHEMBL3289813	CC(Oc1ccc2nc(N)n(CC(O)c3ccc(C(F)(F)F)cc3Cl)c2n1)C(F)(F)F	5	1	P. falciparum (K1)	0.610256	Drug-resistant	0.48452	Training	33	46.86	168.744	637.423	2599.44	10984.4	47649.5	210602	17.87	123.825	299.209	1343.94	4918.89	20961.5	86809.4	5.168	105.316	155.22	737.682	1899.94	7119.64	22263.8	86.19	1405.14	27931.3	647842	1.57069e+07	3.88574e+08	9.72841e+09	80.9261	334.448	1606.45	8328.82	45318.8	255495	1.48118e+06	-1.08593	102.3	102.229	610.39	1275.96
CHEMBL2012955	Cc1nc2c(Cl)cccc2n1-c1ccc(C(=O)NC2CC2)s1	5	1	P. falciparum (3D7)	0.512493	Drug-sensitive	0.521358	Test	25	32.57	120.339	413.841	1608.09	6366.22	26073.5	108627	9.5	86.7058	154.577	684.167	1947.84	7308.03	24420.3	3.661	76.0563	90.1372	454.126	991.408	3684.02	10260.2	75.16	927.672	12288.3	182332	2.82259e+06	4.47643e+07	7.20448e+08	65.4727	277.507	1357.92	7195.12	40098.1	231816	1.3784e+06	-0.696099	74.1029	55.2181	395.171	662.386
CHEMBL4749922	C[C@@H]1C[C@H](N2C(=N)N[C@](C)(c3cccc(NC(=O)c4cc(C#N)cn4C)c3Cl)CC2=O)CCO1	5	1	P. falciparum (3D7)	0.512493	Drug-sensitive	0.521358	Training	37	52.62	185.264	675.142	2678.67	11088.7	47424	207953	25.14	149.01	377.108	1517.13	5279.74	20525.2	78351.2	4.381	112.568	136.028	691.376	1577.71	5926.69	17353.9	123.24	2026.47	38965.1	836915	1.86598e+07	4.2463e+08	9.79175e+09	88.3507	356.66	1644.76	8216.5	43246.7	236897	1.34106e+06	-1.47147	110.296	86.7022	615.376	1120.09
CHEMBL567386	O=C(CNCCNc1ccnc2cc(Cl)ccc12)N(c1ccccc1)c1ccccc1	5	1	P. falciparum (D6)	0.619883	Drug-sensitive	0.521358	Training	34	47.88	157.623	522.532	1889.93	7131.43	27873.1	111918	8.12	100.238	125.857	627.384	1481.26	5748.69	17620.2	5.359	92.5016	88.68	476.073	888.648	3393.27	8623.61	57.26	612.681	6832.02	99369.8	1.5856e+06	2.64486e+07	4.49163e+08	98.0506	389.704	1797.7	9014.77	47780.6	263869	1.50509e+06	-1.49195	90.1894	38.237	419.579	495.575
CHEMBL2089246	Cc1cc(NCCNc2ccnc3cc(Cl)ccc23)nc(N2CCN(C)CC2)n1	5	1	P. falciparum (D6)	0.619883	Drug-sensitive	0.521358	Training	32	45.8	153.758	524.275	1933.92	7381.34	28938.5	115753	8.75	94.7433	123.001	549.763	1174.05	4118.41	10841.8	4.134	89.9769	86.2999	472.59	843.657	3237.38	7697.33	69.21	488.947	3105.79	21979.7	158958	1.18031e+06	8.91343e+06	90.2764	365.139	1724.58	8846.22	47831.7	268576	1.55219e+06	-1.39678	88.1546	43.2128	413.993	492.092
CHEMBL76	CCN(CC)CCCC(C)Nc1ccnc2cc(Cl)ccc12	5	1	P. falciparum (D6)	0.619883	Drug-sensitive	0.521358	Test	23	33.53	109.057	368.27	1348.66	5131.87	20082.6	80195.5	7.64	66.008	91.803	389.656	867.805	2977.53	7953.14	4.765	62.286	66.4919	323.68	615.158	2209.78	5425.49	28.16	218.936	1244.56	8592.58	59577.8	425124	3.0711e+06	61.5214	244.704	1152.34	5982.1	33076.9	191068	1.13887e+06	-1.09818	60.1108	27.8815	275.675	322.567
CHEMBL4224953	Clc1ccc2c(NCCCN=C3C4CC5CC(C4)CC3C5)ccnc2c1	5	1	P. falciparum (NF54)	0.579006	Drug-sensitive	0.521358	Training	30	44.07	150.971	528.254	2001.09	7864.02	31812.2	131622	13.18	96.1972	174.659	694.335	1912.32	6799.26	22014.7	3.907	87.5648	85.3962	476.136	879.581	3419.68	8536.83	37.28	317.821	1776.33	12347.1	85115.1	605066	4.34621e+06	71.4293	287.548	1323.21	6714.81	36307.8	205746	1.20735e+06	-1.11881	86.1153	45.5668	426.277	547.392
CHEMBL3108890	COc1cc(NC(C)CCCNC(=O)c2ccc(CO[C@H]3O[C@@H]4O[C@]5(C)CC[C@H]6[C@H](C)CC[C@@H]([C@H]3C)[C@@]46OO5)cc2)c2ncccc2c1	5.1	1	P. falciparum (W2)	0.480579	Drug-resistant	0.48452	Training	54	76.9	271.88	985.503	3942.29	16518.3	71908	322340	27.35	184.367	407.57	1674.52	5595.49	22055.9	84687.1	6.428	163.015	177.818	989.052	2139.98	8470.61	24558.6	109.4	977.357	9149.43	116950	1.73254e+06	2.78461e+07	4.64564e+08	115.357	440.534	1882.01	8778.64	43064.4	219172	1.14757e+06	-2.21286	160.34	117.793	918.334	1668.93
CHEMBL5190838	COC[C@H](C)NC[C@H](O)c1cc(C(F)(F)F)nc2c(C(F)(F)F)cccc12	5.1	1	P. falciparum (W2)	0.480579	Drug-resistant	0.48452	Training	28	39.97	141.136	531.611	2170.91	9218.03	40260.6	179399	16.99	103.854	266.747	1189.92	4495.42	19308.9	81076.5	3.463	85.9017	120.638	594.677	1514	5780.63	18153.6	54.38	691.286	9905.59	180935	3.54326e+06	7.11531e+07	1.44063e+09	64.7482	249.708	1127.62	5496.88	28103.1	148857	811067	-1.1333	84.3104	85.1553	512.788	1105.8
CHEMBL1085827	CC(C)(C)OC(=O)NCc1cccc(CNC(=O)C23CC4CC(C2)[C@]2(OO[C@]5(CCCCC5)O2)C(C4)C3)c1	5.1	1	P. falciparum (3D7)	0.512493	Drug-sensitive	0.521358	Test	43	61.57	224.593	855.554	3597.8	15802.7	71794.8	334186	28.35	162.555	444.003	1787.08	6595.83	26478.3	106387	5.075	136.521	180.815	944.152	2356.85	9222.87	29122.6	95.12	1074.47	13091.6	197817	3.21047e+06	5.38877e+07	9.17555e+08	77.8673	294.552	1206.94	5406.54	25261.6	121555	597138	-1.59888	134.213	126.797	855.543	1820.75
CHEMBL4212811	CC(C)(C)OC(=O)N(CCCCN(CCCNC(=O)C1CCC2(CC1)OOC1(O2)C2CC3CC(C2)CC1C3)C(=O)OC(C)(C)C)CCCNC(=O)C1CCC2(CC1)OOC1(O2)C2CC3CC(C2)CC1C3	5.1	1	P. falciparum (NF54)	0.579006	Drug-sensitive	0.521358	Training	79	113.8	412.868	1557.82	6461.15	27912.8	124514	568541	58.6	301.098	850.125	3273.41	12033.2	47039	185891	10.276	248.158	327.609	1669.48	4129.26	15849.1	49517.7	172.66	1987.22	25168.5	387695	6.34732e+06	1.06872e+08	1.82107e+09	127.412	463.645	1792.52	7550.51	33065.3	148904	683774	-2.82599	244.41	219.219	1496.26	3020.18
CHEMBL1813090	COC1=CC(c2ccc[nH]2)=N/C1=C\c1[nH]c(Cc2ccc(Br)cc2)cc1Cc1ccc(F)cc1	5.1	1	P. falciparum (Dd2)	0.399461	Drug-resistant	0.48452	Training	38	53.77	182.402	624.543	2319.3	8938.91	35413.8	143043	14.27	121.779	205.704	868.53	2344.64	8419.22	26789.7	7.197	108.592	121.639	589.395	1185.37	4206.94	10734.4	53.17	474.305	3130.21	24941	201257	1.67555e+06	1.41904e+07	104.019	448.184	2430.5	15764.6	117750	973036	8.579e+06	-1.47116	106.179	55.6907	509.376	655.997
CHEMBL1813093	COC1=CC(c2ccc[nH]2)=N/C1=C\c1[nH]c(Cc2cccc(F)c2)cc1Cc1cccc(F)c1	5.1	1	P. falciparum (D6)	0.619883	Drug-sensitive	0.521358	Training	38	53.21	180.599	616.784	2284.5	8782.64	34733.3	140191	14.3	121.869	206.085	869.888	2349.5	8447.69	26937.9	6.56	107.803	117.02	575.901	1136	4062.54	10299.8	53.17	474.305	3130.21	24941	201257	1.67556e+06	1.41905e+07	96.9916	367.216	1601.89	7530.41	37033	187875	975763	-1.4746	106.204	56.0619	509.615	660.491
CHEMBL411646	O=C(CC1CCC2(CC1)OOC1(OO2)C2CC3CC(C2)CC1C3)N1CCOCC1	5.2	1	P. falciparum (3D7)	0.512493	Drug-sensitive	0.521358	Test	34	47.64	175.138	643.635	2642.04	11286.9	49996.5	227125	23.72	124.85	331.47	1271.3	4568.21	17740.8	69599.7	3.918	105.141	122.283	663.608	1529.83	5994.92	18102.8	66.46	697.059	7752.61	109858	1.70083e+06	2.76748e+07	4.6188e+08	52.6468	192.228	720.294	2954.86	12608.7	55490.3	249734	-1.15115	104.222	82.8822	628.892	1208.73
CHEMBL4452720	Cc1cc(NCc2cc(Nc3ccnc4cc(Cl)ccc34)ccc2F)nc(N2CCN(C)CC2)n1	5.24	1	P. falciparum (Dd2)	0.399461	Drug-resistant	0.48452	Training	39	55.44	189.025	652.318	2433.52	9378.78	37068.8	149247	10.73	119.883	162.18	729.693	1620.24	5740.79	15615.5	5.211	112.334	114.302	607.325	1129.87	4258.38	10376.6	69.21	510.947	3141.84	22290.6	160899	1.19527e+06	9.02755e+06	109.423	440.056	2070.52	10562.6	56653	314843	1.79811e+06	-1.51419	110.175	60.4817	530.814	674.924
CHEMBL573984	CCOC(=O)N1CCN(Cc2cc(Nc3ccnc4cc(Cl)ccc34)ccc2O)CC1	5.28	1	P. falciparum (3D7)	0.512493	Drug-sensitive	0.521358	Training	34	48.17	162.489	555.761	2061.24	7924.73	31318.2	126260	12.93	108.402	174.875	741.593	1923.91	6977.44	21847.5	4.375	96.0898	92.0562	501.789	908.166	3431.15	8262.92	77.93	999.669	15047.5	269031	5.05888e+06	9.72514e+07	1.89011e+09	93.5785	370.478	1720.02	8710.59	46668.8	260407	1.49885e+06	-1.51842	94.2438	49.1514	451.541	572.161
CHEMBL4126978	O=C(NCC1CCNCC1)c1ccc(C2CCC3(CC2)OOC2(OO3)C3CC4CC(C3)CC2C4)cc1	5.3	1	P. falciparum (3D7)	0.512493	Drug-sensitive	0.521358	Training	42	59.34	214.262	777.98	3143.77	13239.7	57830.4	259204	24.91	147.779	360.971	1430.63	4991.56	19463	75349.9	5.835	127.737	149.827	788.158	1801.75	6931	20642.6	78.05	817.684	8509.37	115745	1.75113e+06	2.82159e+07	4.6937e+08	74.855	277.568	1102.1	4809.42	22057.5	105072	515006	-1.57587	126.235	92.3422	735.34	1333.15
CHEMBL1213257	Oc1ccc(Nc2ccnc3cc(Cl)ccc23)cc1CN1CCCC1	5.3	1	P. falciparum (3D7)	0.512493	Drug-sensitive	0.521358	Test	28	40.06	135.483	464.142	1722.03	6626.5	26220	105864	7.14	83.8228	104.89	487.408	1037.53	3715.88	9823.77	4.033	79.6408	78.2891	418.775	773.778	2897.19	7071.3	48.39	646.189	9657.12	179614	3.53585e+06	7.11095e+07	1.44034e+09	78.3482	315.933	1496.43	7740.15	42321.3	240496	1.40605e+06	-1.25848	78.205	38.8647	372.793	463.896
CHEMBL1812896	COC1=CC(c2ccc[nH]2)=N/C1=C\c1[nH]c(CCC2CCCCC2)cc1CCC1CCCCC1	5.3	1	P. falciparum (D6)	0.619883	Drug-sensitive	0.521358	Training	38	55.35	182.866	616.403	2253.09	8587.73	33782.7	135950	19.86	118.062	227.888	846.293	2426.07	8362.32	27393	7.18	103.988	106.89	531.227	1021.39	3666.32	9195.46	53.17	470.305	3118.21	24905	201157	1.67528e+06	1.41896e+07	75.4458	271.373	1096.89	4880.09	23141	115234	595910	-1.64991	102.165	42.3505	474.346	549.243
CHEMBL4640006	COc1cc2[nH]c3cc(Nc4ccccc4OC(F)(F)F)ccc3c(=O)c2cc1F	5.4	1	P. falciparum (7G8)	0.323077	Drug-resistant	0.48452	Training	33	45.81	161.637	581.21	2269.52	9175.28	38068	160885	12.68	116.159	214.078	1011.3	3174.21	13175.3	50250	4.81	99.4273	123.867	605.699	1359.04	4969.19	14051	63.35	671.6	7375.66	104391	1.63174e+06	2.68634e+07	4.52666e+08	86.4182	330.016	1476.96	7101.98	35534.6	182547	956456	-0.999615	98.2089	78.5368	541.047	935.894
CHEMBL575523	CCN(CCN)Cc1cc(Nc2ccnc3cc(Cl)ccc23)ccc1O	5.47	1	P. falciparum (K1)	0.610256	Drug-resistant	0.48452	Training	28	40.05	133.451	455.156	1685.79	6480.86	25624.2	103394	7.33	82.3805	105.156	486.068	1051.04	3773.53	10132	3.448	77.9814	74.4239	408.512	743.114	2815.7	6824.03	74.41	1321.23	27351.8	640696	1.55513e+07	3.84214e+08	9.59937e+09	80.9874	326.028	1538.67	7921.75	43105.5	243879	1.42064e+06	-1.54522	76.3108	38.2667	363.236	453.364
CHEMBL575523	CCN(CCN)Cc1cc(Nc2ccnc3cc(Cl)ccc23)ccc1O	5.47	1	P. falciparum (3D7)	0.512493	Drug-sensitive	0.521358	Test	28	40.05	133.451	455.156	1685.79	6480.86	25624.2	103394	7.33	82.3805	105.156	486.068	1051.04	3773.53	10132	3.448	77.9814	74.4239	408.512	743.114	2815.7	6824.03	74.41	1321.23	27351.8	640696	1.55513e+07	3.84214e+08	9.59937e+09	80.9874	326.028	1538.67	7921.75	43105.5	243879	1.42064e+06	-1.54522	76.3108	38.2667	363.236	453.364
CHEMBL4757745	COc1cc2nc(N3CCCC3)nc(NCc3ccccc3)c2cc1OC	5.49	1	P. falciparum (NF54)	0.579006	Drug-sensitive	0.521358	Training	30	42.49	142.279	480.642	1772.37	6817.87	27087.6	110130	8.63	88.4681	114.558	522.093	1154.46	4146.48	11356.3	4.298	83.6934	79.6812	442.577	816.418	3147.84	7759.31	59.51	409.205	2416.45	16586.9	117128	860157	6.47462e+06	82.5644	321.386	1441.55	6971.81	35373.4	185691	1.00028e+06	-1.26703	82.1518	39.8924	400.312	517.085
CHEMBL316098	CC(C)(C)NCc1cc(Nc2ccnc3cc(Cl)ccc23)ccc1O	5.5	1	P. falciparum (3D7)	0.512493	Drug-sensitive	0.521358	Training	27	38.65	133.501	480.535	1876.47	7591.81	31523.4	133333	7.21	84.5229	130.783	597.997	1534.4	5702.15	17695.8	4.04	80.017	99.31	493.138	1087.35	4034.21	11187.3	57.18	715.05	10185.7	183344	3.56233e+06	7.12975e+07	1.44169e+09	75.3095	308.121	1483.04	7751.91	42609.1	242581	1.4182e+06	-1.3215	78.2241	56.0291	408.546	644.522
CHEMBL5181261	CCCCc1cc(=O)oc2cc(C)cc(O[C@H](C)C(=O)N3Cc4[nH]c5ccc(F)cc5c4C[C@H]3C(=O)OC)c12	5.5	1	P. falciparum (3D7)	0.512493	Drug-sensitive	0.521358	Training	43	57.79	207.742	719.376	2765.49	10927.5	44672.6	186515	22.71	157.525	322.096	1333.48	4068.43	15406.8	54451.5	5.064	128.58	135.818	724.509	1452.25	5483.03	14574.6	101.84	1299.84	17707.9	281364	4.6737e+06	7.92234e+07	1.35433e+09	102.987	384.739	1673.3	7867.32	38704	196241	1.0173e+06	-1.37325	126.29	88.3394	662.858	1061.17
CHEMBL2146553	Clc1ccc(-c2nc(CNc3ccnc4cc(Cl)ccc34)[nH]c2CN2CCCC2)cc1	5.5	1	P. falciparum (D10)	0.332432	Drug-sensitive	0.521358	Test	35	50.18	170.233	583.569	2170.02	8380.6	33320.7	135305	9.67	107.302	144.806	661.695	1511.8	5415.22	15186.6	5.267	100.697	99.5875	542.237	1011.02	3853.52	9493.29	56.84	464.674	3028.26	23160.2	180703	1.45842e+06	1.20342e+07	95.903	399.172	1929.36	10201.2	57130.6	333051	1.99864e+06	-1.33249	98.1439	50.092	473.585	607.955
CHEMBL3397304	CC(C)(N)CNc1ccnc2cc(Cl)ccc12	5.52	1	P. falciparum (W2)	0.480579	Drug-resistant	0.48452	Training	18	25.97	89.6207	327.47	1299.95	5352.41	22622.1	97368.6	4.8	56.3008	92.2917	422.506	1140.92	4304.38	13878.5	2.443	53.9189	66.8262	330.353	729.693	2670.22	7335.78	50.94	884.477	19056.3	475454	1.22723e+07	3.19759e+08	8.35213e+09	51.9329	218.452	1086.41	5864.53	33238	194717	1.16856e+06	-0.941893	52.1725	40.7427	279.13	474.443
CHEMBL3397305	CN(C)C(C)(C)CNc1ccnc2cc(Cl)ccc12	5.52	1	P. falciparum (W2)	0.480579	Drug-resistant	0.48452	Training	20	28.91	99.9425	366.283	1464.37	6117.19	26404.8	116702	5.6	62.6208	105.62	479.917	1366.78	5286.55	18105.5	3.072	59.5447	78.4355	384.021	924.924	3464.64	10382.9	28.16	216.936	1244.51	8475.66	58359.7	413771	2.97499e+06	57.1359	240.189	1179.11	6281.04	35205.9	204396	1.21766e+06	-0.938921	58.1054	46.9193	323.296	598.528
CHEMBL3397304	CC(C)(N)CNc1ccnc2cc(Cl)ccc12	5.52	1	P. falciparum (3D7)	0.512493	Drug-sensitive	0.521358	Training	18	25.97	89.6207	327.47	1299.95	5352.41	22622.1	97368.6	4.8	56.3008	92.2917	422.506	1140.92	4304.38	13878.5	2.443	53.9189	66.8262	330.353	729.693	2670.22	7335.78	50.94	884.477	19056.3	475454	1.22723e+07	3.19759e+08	8.35213e+09	51.9329	218.452	1086.41	5864.53	33238	194717	1.16856e+06	-0.941893	52.1725	40.7427	279.13	474.443
CHEMBL3397305	CN(C)C(C)(C)CNc1ccnc2cc(Cl)ccc12	5.52	1	P. falciparum (3D7)	0.512493	Drug-sensitive	0.521358	Test	20	28.91	99.9425	366.283	1464.37	6117.19	26404.8	116702	5.6	62.6208	105.62	479.917	1366.78	5286.55	18105.5	3.072	59.5447	78.4355	384.021	924.924	3464.64	10382.9	28.16	216.936	1244.51	8475.66	58359.7	413771	2.97499e+06	57.1359	240.189	1179.11	6281.04	35205.9	204396	1.21766e+06	-0.938921	58.1054	46.9193	323.296	598.528
CHEMBL2391087	Cn1c2nc3ccc(Br)cc3c-2c(NCCCNC(=O)Nc2ccccc2)c2cc(Cl)ccc21	5.59	1	P. falciparum (NF54)	0.579006	Drug-sensitive	0.521358	Training	38	53.92	184.957	639.555	2407.33	9430	38167.8	158505	10.75	121.751	171.66	809.59	1971.69	7389.82	22385.8	6.533	111.305	122.588	627.214	1289.54	4849.76	13199.9	70.98	707.644	7456.87	104671	1.64308e+06	2.72679e+07	4.63096e+08	113.136	505.469	2810.4	18291.6	134545	1.0846e+06	9.31994e+06	-1.43901	108.147	62.0577	543.358	781.41
CHEMBL5196294	CCCCc1cc(=O)oc2cc(C)cc(O[C@H](C)C(=O)N3Cc4[nH]c5ccccc5c4C[C@H]3C(C)=O)c12	5.6	1	P. falciparum (3D7)	0.512493	Drug-sensitive	0.521358	Training	41	55.13	198.21	684.546	2628.33	10376.4	42443.5	177459	20.16	148.228	296.395	1247.99	3786.41	14405	50783.1	4.847	122.55	127.039	683.57	1359.82	5171.51	13742.9	92.61	1251.24	17449.9	279645	4.6565e+06	7.89673e+07	1.34971e+09	98.0067	365.873	1590.07	7475.64	36786.9	186592	967739	-1.35954	120.277	81.5956	628.492	993.519
CHEMBL1813086	COC1=CC(c2ccc[nH]2)=N/C1=C\c1[nH]c(Cc2ccc(F)cc2)cc1Cc1ccc(F)cc1	5.6	1	P. falciparum (D6)	0.619883	Drug-sensitive	0.521358	Training	38	53.21	180.599	616.784	2284.5	8782.64	34721.3	140017	14.3	121.869	206.085	869.888	2349.5	8435.69	26844.7	6.56	107.803	117.02	575.862	1137.34	4055.65	10248.5	53.17	474.305	3130.21	24941	201257	1.67555e+06	1.41904e+07	96.9916	367.216	1601.89	7530.2	37033.7	187906	976101	-1.47478	106.202	55.9451	509.294	658.319
CHEMBL1208264	C[C@@H]1[C@H](OCc2ccc(C(=O)O)cc2)O[C@@H]2O[C@@]3(C)CC[C@@H]4[C@@H](C)CC[C@@H]1[C@]24OO3	5.66	1	P. falciparum (W2)	0.480579	Drug-resistant	0.48452	Test	34	48.5	177.473	668.637	2782.32	12101.9	54571.1	252706	22.64	127.997	344.137	1375.64	5024.83	20028.2	79851.1	4.037	108.054	131.531	710.333	1682.75	6634.17	20368.9	83.45	1062.22	15566.9	275455	5.17214e+06	9.99247e+07	1.96003e+09	63.3046	241.013	994.846	4506.01	21396.3	105021	527960	-1.35954	106.26	93.9449	661.892	1372.42
CHEMBL4794593	CCCCNc1nc(Nc2ccncc2)nc2cc(OC)c(OC)cc12	5.67	1	P. falciparum (NF54)	0.579006	Drug-sensitive	0.521358	Training	28	39.31	129.278	429.765	1562.67	5923.16	23200.4	93118.3	7.08	78.9856	89.7835	432.231	854.932	3140.06	8012.05	2.698	75.4889	58.2008	376.536	596.673	2508.2	5662.8	81.19	553.142	3530.55	24702.9	178145	1.32857e+06	1.01601e+07	76.1596	296.289	1333.05	6473.49	32968.7	173564	936730	-1.27289	74.1755	34.4246	353.25	434.597
CHEMBL1082806	COC(=O)C12CC3CC(C1)[C@]1(OO[C@]4(CCCCC4)O1)C(C3)C2	5.7	1	P. falciparum (3D7)	0.512493	Drug-sensitive	0.521358	Training	27	38.91	146.383	570.775	2477.2	11250.3	52855.6	253992	20.48	106.983	316.175	1271.35	4943.94	20372.4	84976.4	3.027	89.1654	118.144	638.371	1643.8	6555.64	21336.8	53.99	592.367	6880.72	101830	1.62832e+06	2.70667e+07	4.57841e+08	40.1828	154.997	598.155	2545.16	11281.3	51632.1	241737	-0.823206	88.1458	91.5378	616.856	1443.14
CHEMBL1813086	COC1=CC(c2ccc[nH]2)=N/C1=C\c1[nH]c(Cc2ccc(F)cc2)cc1Cc1ccc(F)cc1	5.7	1	P. falciparum (Dd2)	0.399461	Drug-resistant	0.48452	Training	38	53.21	180.599	616.784	2284.5	8782.64	34721.3	140017	14.3	121.869	206.085	869.888	2349.5	8435.69	26844.7	6.56	107.803	117.02	575.862	1137.34	4055.65	10248.5	53.17	474.305	3130.21	24941	201257	1.67555e+06	1.41904e+07	96.9916	367.216	1601.89	7530.2	37033.7	187906	976101	-1.47478	106.202	55.9451	509.294	658.319
CHEMBL1813090	COC1=CC(c2ccc[nH]2)=N/C1=C\c1[nH]c(Cc2ccc(Br)cc2)cc1Cc1ccc(F)cc1	5.7	1	P. falciparum (D6)	0.619883	Drug-sensitive	0.521358	Test	38	53.77	182.402	624.543	2319.3	8938.91	35413.8	143043	14.27	121.779	205.704	868.53	2344.64	8419.22	26789.7	7.197	108.592	121.639	589.395	1185.37	4206.94	10734.4	53.17	474.305	3130.21	24941	201257	1.67555e+06	1.41904e+07	104.019	448.184	2430.5	15764.6	117750	973036	8.579e+06	-1.47116	106.179	55.6907	509.376	655.997
CHEMBL4866022	N=C(N)c1ccc(-c2ccc(-c3cc4cc(C(=N)N)ccc4[nH]3)o2)nc1	5.8	1	P. falciparum (K1)	0.610256	Drug-resistant	0.48452	Training	29	37.64	136.514	460.861	1746.22	6748.72	26956.9	109394	7.2	91.23	138.47	645.759	1655.1	6097.36	18592.9	3.665	85.4587	94.1433	474.541	1000.36	3605.9	9686.26	141.56	2869.79	65468.3	1.60919e+06	4.04172e+07	1.02441e+09	2.60936e+10	76.6109	311.043	1425.5	7060.28	36632.4	196242	1.07573e+06	-1.60276	84.3496	49.8248	422.145	611.807
CHEMBL1107	CCCCN(CCCC)CCC(O)c1cc2c(Cl)cc(Cl)cc2c2cc(C(F)(F)F)ccc12	5.8	1	P. falciparum (3D7)	0.512493	Drug-sensitive	0.521358	Training	35	51.2	175.168	629.457	2456.76	9991.68	41913.2	179908	16.98	118.411	237.151	1029.89	3304.55	13383.3	51383.6	9.326	104.336	156.434	673.528	1711.49	6087.81	18842	23.47	512.752	8517.51	171558	3.47748e+06	7.06887e+07	1.43728e+09	89.3533	362.313	1760.38	9416.29	53452.2	315791	1.9189e+06	-1.32485	100.226	75.9927	542.766	957.782
CHEMBL423192	COc1ccc(C[C@H]2NC[C@H](O)[C@H]2OC(C)=O)cc1	5.8	1	P. falciparum (Dd2)	0.399461	Drug-resistant	0.48452	Training	20	28.65	95.1537	328.64	1225.67	4752.3	18977.1	77480.7	11.58	66.5524	145.139	552.309	1703.57	6112.93	20974.3	1.104	55.1126	43.9354	269.817	441.089	1723.09	3866.42	67.79	912.191	14570	265352	5.02974e+06	9.69988e+07	1.88762e+09	47.6044	173.27	722.523	3226.33	14992.2	71544.1	348155	-1.17542	54.285	28.47	254.884	329.17
CHEMBL4081080	N/C(CC(O)c1cc2c(F)cc(F)cc2c2cc(C(F)(F)F)ccc12)=N\N=C\c1ccc(F)cc1	5.8	1	P. falciparum (NF54)	0.579006	Drug-sensitive	0.521358	Test	38	51.9	184.873	662.827	2598.62	10537.3	43997.5	187674	16.46	132.232	258.401	1149.35	3601.65	14502.6	54581.7	7.401	114.738	161.984	725.934	1783.7	6386.89	19361.3	70.97	1427.45	28796.4	665090	1.59627e+07	3.91975e+08	9.76918e+09	101.68	395.302	1802.64	8858.82	45394.6	239126	1.2857e+06	-1.32142	112.35	89.2284	607.438	1071.01
CHEMBL4958975	O=C(Nc1[nH]c(=O)ncc1F)c1coc(-c2ccccc2)n1	5.89	1	P. falciparum (NF54)	0.579006	Drug-sensitive	0.521358	Training	24	30.05	107.125	349.665	1294.02	4873.21	18995.9	75256.6	9.41	82.7651	148.921	660.704	1911.55	7201.78	24238	1.388	67.6266	53.0944	341.021	559.396	2281.96	5207.25	100.88	1098.27	13813.8	204417	3.27476e+06	5.459e+07	9.27045e+08	62.3196	244.526	1092.34	5252.07	26416.5	137050	727453	-0.764635	66.177	38.6483	319.163	445.276
CHEMBL4971082	COc1cc(C(=O)Nc2[nH]c(=O)ncc2F)ccc1Cl	5.89	1	P. falciparum (NF54)	0.579006	Drug-sensitive	0.521358	Training	21	29.03	98.3295	339.084	1266.1	4891.8	19385.9	78206	11.54	77.3554	158.348	648.032	1936.93	7123.17	24118	1.683	59.7751	56.543	321.003	596.561	2287.54	5649.2	84.08	963.465	12748.6	196054	3.20889e+06	5.4068e+07	9.22871e+08	60.4686	250.247	1206.89	6332.1	35060.7	201592	1.19183e+06	-0.712488	58.1645	39.0224	285.543	425.221
CHEMBL5207809	CCCCc1cc(=O)oc2cc(C)cc(OC(CCC)C(=O)N3Cc4[nH]c5ccccc5c4C[C@H]3C(=O)OC)c12	5.9	1	P. falciparum (3D7)	0.512493	Drug-sensitive	0.521358	Training	44	59.54	210.716	720.428	2744.76	10788.6	44007	183710	22.56	156.17	312.382	1301.49	3973.47	15154.9	53899.4	5.619	129.026	129.99	709.113	1383.9	5298.4	13951.6	101.84	1299.84	17701.9	281356	4.67368e+06	7.92235e+07	1.35433e+09	104.186	387.068	1666.26	7766.63	37960.2	191569	989819	-1.53233	126.281	81.5283	655.67	1017.66
CHEMBL2402910	Clc1ccc2c(NCCCNCc3ccc(Br)cc3)ccnc2c1	5.93	1	P. falciparum (W2)	0.480579	Drug-resistant	0.48452	Test	26	37.71	123.052	410.631	1485.26	5575.91	21550.5	85121	7.15	75.5113	92.9939	430.885	885.939	3153.92	8018.22	5.096	70.7002	74.0474	370.044	695.968	2550.94	6252.27	36.95	295.797	1701	11683.4	80169.5	564923	4.0258e+06	82.0787	381.588	2244.69	15531.9	120541	1.0114e+06	8.92759e+06	-1.16197	68.128	28.2043	306.355	329.54
CHEMBL505596	COc1ccc2nc3cc(Cl)ccc3c(NCCNC(=O)C[C@H]3O[C@@H]4O[C@@]5(C)CC[C@H]6[C@H](C)CC[C@@H]([C@H]3C)[C@@]46OO5)c2c1	5.96	1	P. falciparum (3D7)	0.512493	Drug-sensitive	0.521358	Training	49	69.83	251.948	928.412	3772.17	16019.5	70558.2	319549	24.68	173.074	381.245	1588.75	5279.45	20867.3	79901.6	5.546	152.953	171.505	961.293	2129.31	8498.03	25048.3	100.17	924.761	8884.91	115408	1.72326e+06	2.77879e+07	4.64172e+08	108.835	438.365	1994.87	10015.2	53407.2	297887	1.71966e+06	-1.78747	150.318	120.612	892.274	1706.52
CHEMBL511212	O=C(CCCCCCC(=O)Nc1nc(-c2ccccc2)cs1)NO	6	1	P. falciparum (Dd2)	0.399461	Drug-resistant	0.48452	Training	25	31.18	106.382	331.217	1171.91	4207.94	15665.4	59330.2	12.68	79.5094	153.965	619.288	1836.31	6684.8	22559.4	1.939	63.8684	44.7859	283.377	409.401	1645.12	3425.72	119.56	1923.94	35647.9	749158	1.69192e+07	4.01579e+08	9.86435e+09	61.3271	233.443	1018.02	4815.89	23961.1	123526	654402	-1.27582	62.2838	23.3535	264.36	269.793
CHEMBL511212	O=C(CCCCCCC(=O)Nc1nc(-c2ccccc2)cs1)NO	6	1	P. falciparum (FCB)	0.649573	Drug-resistant	0.48452	Training	25	31.18	106.382	331.217	1171.91	4207.94	15665.4	59330.2	12.68	79.5094	153.965	619.288	1836.31	6684.8	22559.4	1.939	63.8684	44.7859	283.377	409.401	1645.12	3425.72	119.56	1923.94	35647.9	749158	1.69192e+07	4.01579e+08	9.86435e+09	61.3271	233.443	1018.02	4815.89	23961.1	123526	654402	-1.27582	62.2838	23.3535	264.36	269.793
CHEMBL562162	CC(C)NC(=N)c1ccc(OCCCCCOc2ccc(C(=N)NC(C)C)nc2)cn1	6	1	P. falciparum (K1)	0.610256	Drug-resistant	0.48452	Test	32	45.76	147.614	493.039	1773.37	6590.79	25104	97332.7	14.58	93.5626	169.055	632.784	1663.05	5580.16	16767.3	4.872	83.9561	81.0131	407.126	690.81	2493.91	5474.49	116	1615.71	30349.9	677474	1.5899e+07	3.78618e+08	9.05373e+09	78.0884	296.96	1303.45	6147.91	30297.2	153953	800485	-1.84238	82.3222	35.6278	356.559	377.848
CHEMBL5286237	O=C1c2ccc(N3CCN(CCO)CC3)cc2C(=O)N1CCCNc1ccnc2cc(Cl)ccc12	6	1	P. falciparum (W2)	0.480579	Drug-resistant	0.48452	Training	39	55.48	189.24	653.218	2453.93	9604.22	38824.7	160821	17.32	131.41	240.138	1014.4	2992.26	11445.5	40538.1	5.368	112.666	121.621	632.337	1320.68	4927.24	13537.5	89.01	1267.96	19830.7	352908	6.49869e+06	1.21737e+08	2.30384e+09	107.302	424.396	1970.35	9976.36	53427.9	297918	1.71291e+06	-1.65359	110.352	62.1673	554.752	797.721
CHEMBL3759721	CC(CNc1ccnc2cc(Cl)ccc12)NCCC12CC3CC(CC(C3)C1)C2	6	1	P. falciparum (D6)	0.619883	Drug-sensitive	0.521358	Training	32	47.46	164.612	595.746	2343.82	9604.48	40617.6	176104	14.04	104.472	204.443	829.967	2473.51	9180.67	32054.6	5.466	95.9949	118.315	586.548	1314.87	4933.08	14317.1	36.95	321.797	1755.05	12078.2	82340	580903	4.14535e+06	71.2737	287.633	1313.19	6640.72	35809.3	202627	1.18864e+06	-1.35609	94.1333	61.3224	503.149	773.904
CHEMBL4218834	Clc1ccc2c(N[C@@H]3CCCC[C@H]3Nc3ccnc4cc(Cl)ccc34)ccnc2c1	6	1	P. falciparum (NF54)	0.579006	Drug-sensitive	0.521358	Training	34	49	166.92	576.466	2162.31	8420.62	33775.1	138482	8.8	104.282	135.495	641.691	1428.43	5248.43	14633.6	5.222	98.6619	98.2458	535.571	993.778	3824.41	9440.58	49.84	406.873	2411.24	16929.2	118426	848974	6.14853e+06	96.8232	408.382	2014.25	10855.2	61759.1	364345	2.20488e+06	-1.24841	96.1411	50.848	472.228	612.52
CHEMBL3628404	C[S+]([O-])c1ccc(-c2cnn3ccc(-c4cccc(S(=O)(=O)C5CC5)c4)cc23)cc1	6	1	P. falciparum (NF54)	0.579006	Drug-sensitive	0.521358	Test	34	43.94	166.966	591.669	2349.44	9657.62	41066.8	178565	19.04	149.252	423.984	2151.62	9613.32	48430.3	243303	3.404	104.343	116.319	621.256	1355.05	5143.64	14573.9	108.18	2087.95	48281.8	1.29617e+06	3.70986e+07	1.10198e+09	3.34848e+10	91.6501	363.066	1681.94	8408.38	43901.8	235899	1.29416e+06	-1.55791	102.544	79.4098	578.569	1063.07
CHEMBL5170259	COc1ccc2c3ccncc3n(CCC(=O)NCCCCNc3ccnc4cc(Cl)ccc34)c2c1	6	1	P. falciparum (7G8)	0.323077	Drug-resistant	0.48452	Training	40	56.52	190.13	644.592	2385.02	9208.85	36820.5	151286	11.55	123.645	164.341	789.705	1857.92	7052.2	21067	4.664	112.204	104.476	599.921	1137.56	4487.07	11803.1	81.07	762.956	7757.68	105784	1.63738e+06	2.69877e+07	4.56564e+08	109.719	435.921	2019.73	10180.8	54231.5	300749	1.72032e+06	-1.62361	110.229	55.056	537.968	714.89
CHEMBL2012953	Cc1nc2c(F)cccc2n1-c1ccc(C(=O)NC2CC2)s1	6	1	P. falciparum (Dd2)	0.399461	Drug-resistant	0.48452	Training	25	32.17	119.115	408.616	1584.79	6260.22	25588.5	106403	9.45	86.5523	153.924	681.815	1939.13	7277.02	24310	3.2	75.5666	86.9565	445.61	958.968	3581.45	9909.23	75.16	927.672	12288.3	182332	2.82259e+06	4.47643e+07	7.20448e+08	61.862	248.239	1146.54	5703.43	29686.7	159706	881737	-0.697549	74.1278	55.5751	395.579	666.627
CHEMBL575999	Clc1ccc2c(NCCCNCCN(Cc3ccccc3)Cc3ccccc3)ccnc2c1	6	1	P. falciparum (Dd2)	0.399461	Drug-resistant	0.48452	Training	36	51.69	166.405	544.707	1934.71	7145.9	27243.1	106399	8.7	99.5858	114.129	544.829	1099.39	3994.66	10253.3	6.409	94.5152	86.9569	456.121	772.599	2907.63	6673.07	40.19	323.296	1739.94	11865.4	80615.9	566477	4.02941e+06	103.107	405.398	1855.15	9255.56	48908	269606	1.53596e+06	-1.80137	92.1784	29.45	400.966	368.597
CHEMBL2012955	Cc1nc2c(Cl)cccc2n1-c1ccc(C(=O)NC2CC2)s1	6	1	P. falciparum (Dd2)	0.399461	Drug-resistant	0.48452	Test	25	32.57	120.339	413.841	1608.09	6366.22	26073.5	108627	9.5	86.7058	154.577	684.167	1947.84	7308.03	24420.3	3.661	76.0563	90.1372	454.126	991.408	3684.02	10260.2	75.16	927.672	12288.3	182332	2.82259e+06	4.47643e+07	7.20448e+08	65.4727	277.507	1357.92	7195.12	40098.1	231816	1.3784e+06	-0.696099	74.1029	55.2181	395.171	662.386
CHEMBL4765089	C[C@@H]1C[C@H](N2C(=N)N[C@](C)(c3cccc(NC(=O)c4cccc(C#N)c4F)c3Cl)CC2=O)CCO1	6	1	P. falciparum (3D7)	0.512493	Drug-sensitive	0.521358	Training	38	54	189.161	686.558	2718.33	11243.6	48088.3	210960	26.25	153.13	387.147	1558.14	5415.82	21083	80384.7	4.82	114.717	138.141	701.552	1598.6	6010.1	17597.8	118.31	2020.37	38907.4	836721	1.86589e+07	4.24625e+08	9.79173e+09	96.0142	387.578	1806.42	9127.9	48527.1	267848	1.52358e+06	-1.39863	112.32	88.4797	628.585	1150.76
CHEMBL2089250	CCN1CCN(c2nc(C)cc(NCCCNc3ccnc4cc(Cl)ccc34)n2)CC1	6	1	P. falciparum (D6)	0.619883	Drug-sensitive	0.521358	Training	34	48.82	162.322	549.089	2013.45	7655.79	29941	119565	9.64	98.808	126.923	563.141	1197.26	4187.95	11012.4	5.189	94.4508	91.4467	492.722	883.981	3365.48	8019.03	69.21	492.947	3109.03	22000.4	159012	1.18033e+06	8.91122e+06	92.9102	370.03	1727.32	8790.87	47325.9	265266	1.53289e+06	-1.49002	92.1585	42.5124	430.201	496.626
CHEMBL5279315	CCCCCCCc1c(C)[nH]c2cc(Cl)ccc2c1=O	6	1	P. falciparum (D6)	0.619883	Drug-sensitive	0.521358	Training	21	30.45	100.384	342.119	1265.33	4876.25	19407.4	79191.7	9.87	68.7529	117.972	478.505	1257.81	4519.57	14230.1	4.942	58.3043	70.625	318.414	675.683	2359.99	6387.87	32.86	472.047	6238.68	97286.7	1.58675e+06	2.65705e+07	4.50725e+08	50.0397	196.103	914.499	4751.02	26419.8	153760	923465	-0.807314	56.1215	31.6425	271.207	385.924
CHEMBL2391097	COC(=O)c1ccc2nc3n(C)c4ccccc4c(NCCCNC(=S)Nc4ccccc4)c-3c2c1	6.03	1	P. falciparum (NF54)	0.579006	Drug-sensitive	0.521358	Test	40	54.78	189.054	643.048	2400.69	9359.76	37852.9	157443	13.38	131.769	212.047	992.75	2791.36	10958.7	37535.4	5.824	114.07	117.303	619.618	1246.95	4722.01	12817.8	112.3	1784.01	40946.6	1.17602e+06	3.60829e+07	1.13522e+09	3.61097e+10	117.984	530.109	3098.19	22385.3	190353	1.80205e+06	1.81477e+07	-1.64991	112.203	61.1462	565.285	808.591
CHEMBL4461581	COc1ccc(CCN2CCC(Nc3nc(NCc4ccc(F)cc4)nc4cc(OC)c(OC)cc34)CC2)cc1	6.1	1	P. falciparum (Dd2)	0.399461	Drug-resistant	0.48452	Training	44	62.49	208.899	708.898	2610.81	9965.26	39053.7	155933	14.7	131.935	188.085	802.041	1821.63	6283.82	17097.5	5.843	121.849	115.689	630.096	1118.75	4222.89	9930.85	80.77	562.162	3232.69	22099.4	155920	1.15365e+06	8.80229e+06	116.744	445.889	1966.61	9347.94	46545.1	239508	1.26399e+06	-1.95527	120.251	58.6309	570.096	676.977
CHEMBL1813088	COC1=CC(c2ccc[nH]2)=N/C1=C\c1[nH]c(Cc2ccc(F)cc2)cc1Cc1ccc(Cl)cc1	6.1	1	P. falciparum (Dd2)	0.399461	Drug-resistant	0.48452	Training	38	53.61	181.823	622.009	2307.8	8886.64	35179.4	142007	14.35	122.023	206.739	872.24	2357.96	8464.59	26941.9	7.021	108.293	120.2	584.782	1169.18	4154.21	10562.9	53.17	474.305	3130.21	24941	201257	1.67555e+06	1.41904e+07	100.602	396.485	1813.26	9026.07	47507.5	260552	1.47578e+06	-1.47189	106.181	55.7465	509.337	656.488
CHEMBL1813085	COC1=CC(c2ccc[nH]2)=N/C1=C\c1[nH]c(Cc2ccc(Cl)cc2)cc1Cc1ccc(Cl)cc1	6.1	1	P. falciparum (D6)	0.619883	Drug-sensitive	0.521358	Training	38	54.01	183.047	627.234	2331.1	8990.64	35637.5	143997	14.4	122.176	207.392	874.591	2366.42	8493.48	27039.1	7.482	108.783	123.381	593.702	1201.02	4252.78	10877.2	53.17	474.305	3130.21	24941	201257	1.67555e+06	1.41904e+07	104.213	425.754	2024.64	10521.9	57981.3	333198	1.97546e+06	-1.46899	106.159	55.5479	509.381	654.657
CHEMBL1813088	COC1=CC(c2ccc[nH]2)=N/C1=C\c1[nH]c(Cc2ccc(F)cc2)cc1Cc1ccc(Cl)cc1	6.1	1	P. falciparum (D6)	0.619883	Drug-sensitive	0.521358	Test	38	53.61	181.823	622.009	2307.8	8886.64	35179.4	142007	14.35	122.023	206.739	872.24	2357.96	8464.59	26941.9	7.021	108.293	120.2	584.782	1169.18	4154.21	10562.9	53.17	474.305	3130.21	24941	201257	1.67555e+06	1.41904e+07	100.602	396.485	1813.26	9026.07	47507.5	260552	1.47578e+06	-1.47189	106.181	55.7465	509.337	656.488
CHEMBL4741232	CCNc1nc(Nc2cccnc2)nc2cc(OC)c(OC)cc12	6.14	1	P. falciparum (NF54)	0.579006	Drug-sensitive	0.521358	Training	26	36.23	120.535	403.981	1482.5	5667.4	22369.3	90382.6	5.72	74.0608	80.9947	408.706	802.664	3009.04	7702.47	1.982	71.2017	53.7418	360.975	570.042	2434.73	5500.56	81.19	549.142	3530.55	24690.9	178147	1.32887e+06	1.01651e+07	73.2924	289.046	1311.45	6392.99	32596.4	171611	926006	-1.16652	70.1673	35.0772	341.531	438.439
CHEMBL4928393	O=C(Nc1[nH]c(=O)ncc1F)c1cccc2ccccc12	6.17	1	P. falciparum (NF54)	0.579006	Drug-sensitive	0.521358	Training	23	31.51	107.242	365.677	1356.52	5227.56	20779.6	84542.5	8.26	79.4426	133.6	617.395	1730.42	6669.01	22328.4	2.412	65.7198	63.2299	352.316	674.506	2609.18	6772.28	74.85	926.868	12496.7	194713	3.20118e+06	5.40245e+07	9.22621e+08	65.0057	256.171	1166.79	5741.32	29611	157683	859694	-0.797882	64.1387	37.8885	315.193	447.084
CHEMBL2402790	COc1ccc(CNCCCNc2ccnc3cc(Cl)ccc23)cc1	6.18	1	P. falciparum (D6)	0.619883	Drug-sensitive	0.521358	Training	27	38.55	125.196	413.57	1485.06	5545.3	21349.1	84085.6	6.92	75.94	87.0278	413.122	807.975	2903.02	7148.12	4.213	71.7685	66.9522	360.423	636.235	2399.28	5690.39	46.18	340.393	1952.96	13063.5	87897.3	608543	4.27462e+06	78.3969	313.952	1471.11	7530.71	40847.4	230935	1.34677e+06	-1.32362	70.163	27.3444	316.314	334.206
CHEMBL4212555	O=C(NCCCN(CCCCN(CCCNC(=O)C1CCC2(CC1)OOC1(O2)C2CC3CC(C2)CC1C3)C(=O)C1CCC2(CC1)OOC1(O2)C2CC3CC(C2)CC1C3)C(=O)C1CCC2(CC1)OOC1(O2)C2CC3CC(C2)CC1C3)C1CCC2(CC1)OOC1(O2)C2CC3CC(C2)CC1C3	6.2	1	P. falciparum (K1)	0.610256	Drug-resistant	0.48452	Test	117	168.78	624.849	2360.4	9854.89	42936	193628	895234	83.8	446.853	1233.41	4804.82	17765	70446.9	282863	13.098	376.455	454.089	2470.21	5873.22	23139.2	71656.7	209.58	2370.8	27602.3	408705	6.52306e+06	1.08261e+08	1.82943e+09	175.079	650.263	2454.46	10172.7	43925.6	195769	892427	-3.71998	372.613	322.202	2340.78	4749.33
CHEMBL3233365	NCCCNc1nc2ccc(Cl)cc2c2[nH]c3ccccc3c12	6.2	1	P. falciparum (NF54)	0.579006	Drug-sensitive	0.521358	Training	26	36.91	126.56	436.038	1643.04	6464.85	26361.5	110505	4.12	77.8384	77.3373	439.48	836.191	3322.87	8532.6	4.056	75.9548	81.4695	429.862	887.586	3396.18	9366.18	66.73	1031.14	20045.9	479522	1.21617e+07	3.14298e+08	8.16892e+09	75.6784	310.05	1487.31	7770.72	42879.5	245916	1.45117e+06	-1.16773	74.2028	41.2276	381.143	557.694
CHEMBL1813075	CCc1cc(Cc2ccc(Cl)cc2)c(/C=C2\N=C(c3ccc[nH]3)C=C2OC)[nH]1	6.2	1	P. falciparum (Dd2)	0.399461	Drug-resistant	0.48452	Training	31	43.96	148.534	508.033	1890.08	7319.93	29190.7	118798	12.84	99.7426	178.156	735.581	2062.41	7400.78	24138	5.584	87.9664	95.0116	475.236	951.821	3423.46	8787.72	53.17	454.305	3118.21	24849	201147	1.67504e+06	1.41894e+07	80.254	317.589	1462.23	7363.25	39373.2	219964	1.27041e+06	-1.27813	86.1507	45.1792	418.554	556.697
CHEMBL1812894	CCCCCCCCc1cc(CCCCCCC)[nH]c1/C=C1\N=C(c2ccc[nH]2)C=C1OC	6.2	1	P. falciparum (D6)	0.619883	Drug-sensitive	0.521358	Training	35	50.79	161.93	529.706	1885.55	7035.65	27235	108390	18.29	103.535	191.822	709.065	1995.15	6895	22618	7.624	90.8223	90.0153	440.887	820.079	2944.96	7301.17	53.17	456.305	3106.21	24823	201037	1.67476e+06	1.41887e+07	72.0646	254.031	1026.85	4586.07	21921.5	110192	575156	-1.67021	88.1774	31.4686	394.151	443.172
CHEMBL3234071	CS(=O)(=O)c1ccc(-c2cnc3ccc(-c4cccc(S(C)(=O)=O)c4)nn23)cc1	6.3	1	P. falciparum (K1)	0.610256	Drug-resistant	0.48452	Test	32	39.26	155.706	548.718	2182.77	8926.1	37685.7	162104	14.1	135.455	370.931	1928.53	8524.85	42695.1	211496	3	100.388	120.677	615.713	1412.13	5226.55	15062.7	115.23	1776.33	30646.8	576520	1.11125e+07	2.16632e+08	4.24886e+09	88.8261	360.709	1696.11	8647.26	46241.2	255200	1.44059e+06	-0.951238	98.2061	89.3103	578.266	1150.54
CHEMBL4571144	COc1cc(O)c(-c2cc(-c3cc(-c4c(O)cc5c(c4OC)[C@H](C)N[C@H](C)C5)c4cc(C)cc(OC)c4c3O)c(O)c3c(OC)cc(C)cc23)c2c1[C@H](C)N[C@H](C)C2	6.3	1	P. falciparum (K1)	0.610256	Drug-resistant	0.48452	Training	65	92.46	331.674	1207.51	4770.29	19543.5	82326	354237	23.53	219.031	367.224	1575.94	4165.94	15121.8	47670.3	9.55	202.686	249.882	1255.18	2840.54	10600.8	30797.7	141.9	2152.12	35865.2	697758	1.39896e+07	2.83288e+08	5.75283e+09	171.927	669.338	3061.3	15156.6	78601.1	420689	2.30524e+06	-3.04887	200.715	149.704	1118.09	1920.68
CHEMBL3632754	[C-]#[N+][C@@]12CCC(=C)[C@H]3[C@H](CC(C)(C)NC(=O)CNC(=O)c4ccncc4)C[C@H](C)[C@@H](CC[C@@H]1C)[C@@H]32	6.3	1	P. falciparum (3D7)	0.512493	Drug-sensitive	0.521358	Training	38	54.13	193.535	725.612	2980.1	12810.5	57009.2	260438	26.98	151.635	418.019	1650.22	5985.65	23420.7	91544.1	2.53	116.761	126.627	739.065	1621.26	6535.71	19061.4	75.45	934.072	12013.9	188249	3.11703e+06	5.28807e+07	9.05432e+08	75.9573	288.821	1217.97	5573.77	26620.3	130798	655512	-1.59139	114.23	97.5264	677.072	1346.33
CHEMBL1956290	Cc1cc(Nc2ccc(C(F)(F)F)cc2)n2nc(C(F)(F)F)nc2n1	6.3	1	P. falciparum (3D7)	0.512493	Drug-sensitive	0.521358	Training	27	36.22	134.503	499.063	2037.11	8563.47	37007.6	162872	12.37	100.248	228.975	1099.07	4056.18	17835.7	75168.7	3.246	85.7167	117.021	591.747	1444.71	5575.16	16895.8	55.11	431.02	2870.83	21563.3	165877	1.31201e+06	1.0569e+07	63.7319	255.834	1176.13	5767	29351.5	153357	817667	-0.539886	84.1253	87.5099	512.966	1095
CHEMBL1813075	CCc1cc(Cc2ccc(Cl)cc2)c(/C=C2\N=C(c3ccc[nH]3)C=C2OC)[nH]1	6.3	1	P. falciparum (D6)	0.619883	Drug-sensitive	0.521358	Test	31	43.96	148.534	508.033	1890.08	7319.93	29190.7	118798	12.84	99.7426	178.156	735.581	2062.41	7400.78	24138	5.584	87.9664	95.0116	475.236	951.821	3423.46	8787.72	53.17	454.305	3118.21	24849	201147	1.67504e+06	1.41894e+07	80.254	317.589	1462.23	7363.25	39373.2	219964	1.27041e+06	-1.27813	86.1507	45.1792	418.554	556.697
CHEMBL5398487	N=C(N)c1ccc(-c2ccc(-c3cc4ccc(C(=N)N)cc4[nH]3)o2)nc1	6.4	1	P. falciparum (K1)	0.610256	Drug-resistant	0.48452	Training	29	37.64	136.514	460.861	1746.22	6748.72	26956.9	109393	7.2	91.23	138.47	645.759	1655.1	6097.36	18592.9	3.665	85.4587	94.1433	474.583	999.663	3603.85	9670.3	141.56	2869.79	65468.3	1.60919e+06	4.04172e+07	1.02441e+09	2.60936e+10	76.6109	311.043	1425.5	7060.35	36632.5	196233	1.07557e+06	-1.60273	84.3501	49.8422	422.196	612.109
CHEMBL55	N=C(N)c1ccc(OCCCCCOc2ccc(C(=N)N)cc2)cc1	6.4	1	P. falciparum (K1)	0.610256	Drug-resistant	0.48452	Training	26	36.9	118.463	391.409	1395.01	5155.67	19589.2	75914.7	11.06	75.393	129.75	502.469	1296.34	4422.75	13148.4	4.506	67.6385	70.0774	322.806	616.577	2073	5072.23	118.2	2642.92	63532.1	1.59278e+06	4.02795e+07	1.02325e+09	2.60838e+10	72.1784	280.213	1262.89	6193.4	31998.9	171221	939339	-1.7787	66.3567	24.69	283.972	288.308
CHEMBL4129447	CN1CCN(C(=O)c2ccc(C3CCC4(CC3)OOC3(OO4)C4CC5CC(C4)CC3C5)cc2)CC1	6.4	1	P. falciparum (3D7)	0.512493	Drug-sensitive	0.521358	Training	41	57.51	211.051	774.6	3158.51	13390.1	58757.8	264166	23.67	146.711	358.596	1432.44	5019.39	19682.5	76620.2	5.542	127.586	153.934	802.01	1857.97	7108.89	21266.2	60.47	679.962	7548.34	108728	1.69406e+06	2.76378e+07	4.61698e+08	76.2518	288.552	1175.91	5240.78	24441.7	117901	583136	-1.39409	126.205	98.7767	748.463	1400.86
CHEMBL4853337	Cc1cc(O)c(-n2c(N)nc3ccccc32)cc1C	6.4	1	P. falciparum (3D7)	0.512493	Drug-sensitive	0.521358	Test	21	29.3	102.914	363.9	1397.14	5573.5	22927.6	96531.5	3.49	64.8445	73.9394	387.717	822.376	3148.44	8689.84	2.565	63.2711	68.9384	364.7	763.014	2905.41	7989.74	64.07	1239.47	26945.2	641126	1.56598e+07	3.88232e+08	9.72588e+09	58.8628	235.088	1084.34	5391.77	28011.6	149842	819034	-1.01585	62.1928	41.1861	324.642	519.328
CHEMBL5204629	CCCCc1cc(=O)oc2cc(C)cc(OC(C(=O)N3Cc4[nH]c5ccccc5c4C[C@H]3C(=O)OC)C(C)C)c12	6.4	1	P. falciparum (3D7)	0.512493	Drug-sensitive	0.521358	Training	44	59.54	212.716	735.668	2828.18	11201.8	45975.7	192930	22.56	158.17	322.462	1341.36	4131.95	15775.1	56360.3	5.558	131.046	137.128	736.685	1469.86	5590.57	14861.7	101.84	1301.84	17707.9	281374	4.67376e+06	7.92239e+07	1.35434e+09	104.359	389.591	1684.33	7865.3	38455.2	193980	1.00148e+06	-1.52444	128.28	87.4561	673.085	1077.03
CHEMBL511003	Clc1ccc2c(NCCNCc3ccccc3)ccnc2c1	6.41	1	P. falciparum (D6)	0.619883	Drug-sensitive	0.521358	Training	24	34.28	111.109	365.248	1305.47	4856.84	18670.7	73592.5	4.99	66.8585	70.4777	360.962	688.482	2575.53	6357.91	3.94	63.8016	58.6947	317.779	552.043	2115.05	4992.78	36.95	289.797	1695	11653.4	80119.5	564972	4.02849e+06	71.9497	291.628	1379.78	7124.38	38928.6	221446	1.2982e+06	-1.16844	62.1304	22.2711	277.001	281.459
CHEMBL3314074	COc1ccc2c(c1)C(=O)C(c1ccc(N3CCOCC3)cc1)=[N+]2[O-]	6.5	1	P. falciparum (FCB)	0.649573	Drug-resistant	0.48452	Training	28	38.19	134.115	461.564	1745.94	6883.48	28097.5	117668	13.45	95.1507	190.572	796.984	2526.05	9941.51	37387.6	3.283	81.429	81.422	449.436	904.543	3453.18	9313.09	64.84	1041.13	19774.7	430972	9.74058e+06	2.2451e+08	5.2413e+09	74.3865	282.97	1254.75	6000.3	30040.8	155331	823113	-0.514505	80.4127	55.0781	426.379	715.9
CHEMBL573295	CCN(CCNC(=S)Nc1ccccc1)Cc1cc(Nc2ccnc3cc(Cl)ccc23)ccc1O	6.5	1	P. falciparum (K1)	0.610256	Drug-resistant	0.48452	Test	38	52.65	177.091	592.862	2161.96	8167.48	31753.7	126070	11.33	116.701	168.1	769.61	1910.25	7114.52	21905.3	5.705	104.307	100.143	526.594	936.278	3477.4	8226.05	104.54	1844.68	43975.9	1.25758e+06	3.80373e+07	1.1798e+09	3.70979e+10	115.192	526.332	3138.96	22964.5	195696	1.84489e+06	1.84691e+07	-1.88529	102.269	46.2412	471.119	532.459
CHEMBL145251	N=C(N)c1ccc(-c2ccc(-c3ccc(C(=N)N)cn3)o2)cc1	6.5	1	P. falciparum (K1)	0.610256	Drug-resistant	0.48452	Training	25	32.16	115.002	380.841	1425.17	5422.82	21350.9	85280.8	7.2	77.23	126.469	563.759	1505.1	5471.36	16970.7	3.476	71.4948	79.4326	388.642	817.899	2895.39	7696.4	125.77	2731.13	64330	1.59947e+06	4.03336e+07	1.02368e+09	2.60872e+10	69.1555	281.679	1299.23	6456.02	33562.4	179936	986305	-1.46588	70.326	39.1494	341.163	474.102
CHEMBL1830032	O=C(O)C1CCC2(CC1)OOC1(O2)C2CC3CC(C2)CC1C3	6.5	1	P. falciparum (NF54)	0.579006	Drug-sensitive	0.521358	Training	26	37.48	140.338	538.481	2278.02	10031.8	45646.3	212628	19.62	102.244	294.298	1151.74	4318.87	17202.6	69377.3	2.802	84.984	107.408	571.774	1402.38	5491.98	17277.6	64.99	955.024	15017.3	272378	5.15463e+06	9.98239e+07	1.95945e+09	37.8533	142.944	542.187	2268.24	9873.77	44284.3	202731	-0.900264	84.187	78.2503	541.21	1145.48
CHEMBL2337355	CCN(CC)C(=O)N[C@@]1([C@H](C)O)[C@@H](N)[C@H](Nc2cccc(F)c2)[C@](O)(CO)[C@]1(C)O	6.5	1	P. falciparum (D6)	0.619883	Drug-sensitive	0.521358	Training	31	44.71	160.714	626.789	2707.27	12441.5	59956	299676	18.03	113.365	300.142	1262.47	4846.8	20737.3	89605.6	0.007	99.3471	103.276	660.767	1566.69	6733.13	22105.7	151.31	2849.66	57767.3	1.24618e+06	2.76474e+07	6.26843e+08	1.44879e+10	66.0892	245.82	1043.69	4792.73	23046.2	114377	580980	-2.34385	96.74	100.768	665.078	1697.49
CHEMBL3581504	CC(C)(C)COC(=O)c1cnc(Oc2ccc3c(c2)B(O)OC3)cn1	6.6	1	P. falciparum (W2)	0.480579	Drug-resistant	0.48452	Test	27	33.8	125.739	426.54	1669.45	6654.29	27490.7	115471	11.25	91.0925	180.477	765.928	2349.56	8944.47	31528.5	2.731	80.0082	94.4193	494.751	1110.56	4206.54	12063.3	90.77	1072.58	15618.4	273009	5.09483e+06	9.77156e+07	1.89848e+09	61.5563	241.384	1065.73	5036.57	24717.2	124428	637997	-1.07168	78.2229	59.2467	413.544	688.57
CHEMBL3426803	O=C(CCCCSc1nc(-c2ccc(-c3ccccc3)cc2)cc(=O)[nH]1)NO	6.6	1	P. falciparum (W2)	0.480579	Drug-resistant	0.48452	Training	30	41.42	137.621	458.299	1659.66	6223.84	24016	94638.4	16.42	111.67	248.893	1071.42	3593.13	14387.1	55088	3.743	80.3798	72.9854	393.478	688.49	2590.65	6185.56	120.38	1913.53	34638.8	726117	1.64806e+07	3.93925e+08	9.73686e+09	82.5384	324.067	1472.27	7240.35	37341.1	198841	1.0841e+06	-1.4225	78.286	34.0358	351.382	388.613
CHEMBL172	O[C@@H](c1cc(C(F)(F)F)nc2c(C(F)(F)F)cccc12)[C@H]1CCCCN1	6.6	1	P. falciparum (Dd2)	0.399461	Drug-resistant	0.48452	Training	28	40.19	143.79	543.297	2226.16	9490.47	41649.1	186534	16.63	105.299	268.564	1207.87	4577.51	19731.9	83002.8	3.82	88.0357	122.226	610.301	1539.34	5925.89	18520.4	45.15	650.689	9667.47	179705	3.53659e+06	7.11189e+07	1.44049e+09	61.9156	240.115	1085.07	5310.08	27295.9	145436	796819	-0.94799	86.2659	85.824	530.842	1136.85
CHEMBL4643150	COc1cc2[nH]c3cc(-c4ccc(CN5CCOCC5)cc4)ccc3c(=O)c2cc1Cl	6.7	1	P. falciparum (Dd2)	0.399461	Drug-resistant	0.48452	Training	35	49.69	170.746	591.772	2229.99	8724.85	35139	144536	11.79	114.342	172.101	768.618	1894.73	6938.24	20836.5	5.69	101.997	112.826	570.171	1171.39	4300.42	11471.7	54.56	604.739	6805.54	100312	1.60269e+06	2.66589e+07	4.51222e+08	97.6452	387.304	1802.06	9126.14	48776	270998	1.55128e+06	-1.36377	100.226	57.2528	505.618	703.262
CHEMBL3261733	COc1cc2[nH]c(C)c(-c3ccc(Oc4ccc(C(F)(F)F)cc4)cc3)c(=O)c2cc1Cl	6.7	1	P. falciparum (Dd2)	0.399461	Drug-resistant	0.48452	Test	35	49.12	173.101	625.079	2453.55	10001	41948.2	179660	14.44	124.24	241.053	1102.62	3530.77	14497.6	55579.5	6.934	106.377	148.339	677.555	1653.01	5952.47	17894.8	51.32	605.24	6824.29	100542	1.60439e+06	2.66704e+07	4.51296e+08	93.2385	372.753	1748.55	8881.48	47431.8	262748	1.49803e+06	-1.01522	104.206	84.5525	578.578	1038.75
CHEMBL1813093	COC1=CC(c2ccc[nH]2)=N/C1=C\c1[nH]c(Cc2cccc(F)c2)cc1Cc1cccc(F)c1	6.7	1	P. falciparum (Dd2)	0.399461	Drug-resistant	0.48452	Training	38	53.21	180.599	616.784	2284.5	8782.64	34733.3	140191	14.3	121.869	206.085	869.888	2349.5	8447.69	26937.9	6.56	107.803	117.02	575.901	1136	4062.54	10299.8	53.17	474.305	3130.21	24941	201257	1.67556e+06	1.41905e+07	96.9916	367.216	1601.89	7530.41	37033	187875	975763	-1.4746	106.204	56.0619	509.615	660.491
CHEMBL2337357	CCN(CC)C(=O)N[C@@]1([C@H](C)O)[C@@H](N)[C@H](Nc2cccc(C(F)(F)F)c2)[C@](O)(CO)[C@]1(C)O	6.7	1	P. falciparum (D6)	0.619883	Drug-sensitive	0.521358	Training	34	49.04	178.956	711.501	3113.63	14404.5	69458.9	345654	21.73	130.387	373.252	1612.26	6457.3	28147	123280	0.771	111.597	135.493	796.876	2038.68	8512.85	28519.3	151.31	2861.66	57791.3	1.24629e+06	2.76477e+07	6.26844e+08	1.44879e+10	70.8654	266.19	1146.91	5331.1	25915	129955	666835	-2.33915	108.739	125.105	773.452	2032.37
CHEMBL572461	CCN(CCN/C(=N/C(=O)c1ccccc1)Oc1ccccc1)Cc1cc(Nc2ccnc3cc(Cl)ccc23)ccc1O	6.73	1	P. falciparum (3D7)	0.512493	Drug-sensitive	0.521358	Training	47	66.37	219.952	738.241	2690.37	10174.3	39603.2	157428	14.3	142.072	206.81	936.617	2346.67	8741.61	27149.6	7.402	129.164	124.562	653.047	1167.06	4332.96	10281.1	99.08	1176.92	16145.9	277192	5.12113e+06	9.77685e+07	1.89499e+09	133.759	525.596	2405.93	11966.3	62753.9	341950	1.92006e+06	-2.06567	126.304	58.1576	584.361	676.801
CHEMBL4637212	O=c1c2ccc(Oc3ccc(OC(F)(F)F)cc3)cc2[nH]c2ccc(Cl)c(Cl)c12	6.8	1	P. falciparum (Dd2)	0.399461	Drug-resistant	0.48452	Test	32	45.07	159.739	578.846	2271.6	9216.84	38351.1	162539	13.49	116.426	225.72	1043.39	3320.04	13663.6	52127.7	6.247	98.4965	136.44	624.591	1487.39	5328.59	15589.4	51.32	597.24	6859.83	100861	1.6071e+06	2.66896e+07	4.51429e+08	89.7649	372.65	1831.01	9773.89	54888.7	319713	1.91649e+06	-0.710872	96.1513	79.9565	531.007	934.273
CHEMBL1235	CCNCc1cc(Nc2ccnc3cc(Cl)ccc23)ccc1O	6.9	1	P. falciparum (3D7)	0.512493	Drug-sensitive	0.521358	Training	25	35.57	118.757	403.45	1489.32	5708.62	22533	90894.8	5.85	73.5981	87.4338	425.208	878.438	3226.57	8447.23	3.437	69.7499	66.6146	366.146	664.659	2544.26	6192.53	57.18	705.05	10125.6	182820	3.55802e+06	7.12624e+07	1.44141e+09	73.295	297.531	1421.33	7415.19	40858.8	233744	1.37439e+06	-1.2553	68.2247	33.8985	325.095	406.506
CHEMBL1076005	COc1ccc2nc3cc(Cl)ccc3c(Nc3ccc(Nc4nc(NCCN5CCOCC5)nc(Nc5ccccc5)n4)cc3)c2c1	6.97	1	P. falciparum (3D7)	0.512493	Drug-sensitive	0.521358	Training	53	74.8	251.78	849.71	3115.3	11830.3	46209.8	184354	11.44	154.539	172.628	852.534	1653.56	6066.41	15070.1	5.709	148.699	122.856	750.231	1198.65	4915.21	10902.3	121.38	856.438	5382.63	38500.5	284233	2.18208e+06	1.72081e+07	150.578	601.002	2790.53	14063.4	74698.3	412057	2.34041e+06	-2.23047	146.241	67.3788	690.653	791.301
CHEMBL1649748	CC1(C)COC2(CCC(N[C@H]3CC[C@H](Nc4ccnc5cc(Cl)ccc45)CC3)CC2)OO1	7	1	P. falciparum (FCB)	0.649573	Drug-resistant	0.48452	Training	36	51.64	182.42	662.95	2652.69	11018.9	47139.2	205704	16.8	118.968	250.953	1024.99	3251.9	12353	44735.9	5.092	108.183	128.928	669.545	1489.78	5654.96	16066.1	64.64	504.183	3237.84	24345.9	189206	1.54017e+06	1.29663e+07	77.0145	306.327	1397	7053.94	37914.2	213311	1.24225e+06	-1.46595	106.216	78.6972	596.974	1017.71
CHEMBL2057722	Clc1ccc2c(Nc3ccc4sc(NCCN5CCCCC5)nc4c3)ccnc2c1	7	1	P. falciparum (K1)	0.610256	Drug-resistant	0.48452	Test	34	45.87	159.957	525.272	1929.18	7241.56	28144.3	111510	7.76	99.8656	113.577	552.716	1089.97	3968.31	9981.3	4.814	96.0351	89.5015	497.351	878.319	3390.05	8083.56	81.32	807.121	8323.96	103182	1.38277e+06	1.9425e+07	2.79893e+08	97.3837	404.041	1964.98	10443.2	58672.6	342400	2.05369e+06	-1.30481	94.1347	44.0451	445.556	528.454
CHEMBL3759721	CC(CNc1ccnc2cc(Cl)ccc12)NCCC12CC3CC(CC(C3)C1)C2	7	1	P. falciparum (W2)	0.480579	Drug-resistant	0.48452	Training	32	47.46	164.612	595.746	2343.82	9604.48	40617.6	176104	14.04	104.472	204.443	829.967	2473.51	9180.67	32054.6	5.466	95.9949	118.315	586.548	1314.87	4933.08	14317.1	36.95	321.797	1755.05	12078.2	82340	580903	4.14535e+06	71.2737	287.633	1313.19	6640.72	35809.3	202627	1.18864e+06	-1.35609	94.1333	61.3224	503.149	773.904
CHEMBL3221874	CC1(C)COC2(CCC(NC3CCC(Nc4ccnc5cc(Cl)ccc45)CC3)CC2)OO1	7	1	P. falciparum (W2)	0.480579	Drug-resistant	0.48452	Training	36	51.64	182.42	662.95	2652.69	11018.9	47139.2	205704	16.8	118.968	250.953	1024.99	3251.9	12353	44735.9	5.092	108.183	128.928	669.545	1489.78	5654.96	16066.1	64.64	504.183	3237.84	24345.9	189206	1.54017e+06	1.29663e+07	77.0145	306.327	1397	7053.94	37914.2	213311	1.24225e+06	-1.46595	106.216	78.6972	596.974	1017.71
CHEMBL3758254	CC(CCCNCCC12CC3CC(CC(C3)C1)C2)Nc1ccnc2cc(Cl)ccc12	7	1	P. falciparum (D6)	0.619883	Drug-sensitive	0.521358	Training	34	50.54	173.356	621.53	2423.98	9860.29	41454.7	178928	15.4	109.397	213.232	853.493	2528.58	9331.06	32471.5	6.182	100.159	123.421	602.841	1347.91	5025.99	14567.6	36.95	325.797	1755.05	12090.2	82310	580442	4.13954e+06	74.1409	295.042	1331.9	6683.02	35862.8	202382	1.18572e+06	-1.46293	98.1401	60.6294	515.085	770.67
CHEMBL3221874	CC1(C)COC2(CCC(NC3CCC(Nc4ccnc5cc(Cl)ccc45)CC3)CC2)OO1	7	1	P. falciparum (D6)	0.619883	Drug-sensitive	0.521358	Test	36	51.64	182.42	662.95	2652.69	11018.9	47139.2	205704	16.8	118.968	250.953	1024.99	3251.9	12353	44735.9	5.092	108.183	128.928	669.545	1489.78	5654.96	16066.1	64.64	504.183	3237.84	24345.9	189206	1.54017e+06	1.29663e+07	77.0145	306.327	1397	7053.94	37914.2	213311	1.24225e+06	-1.46595	106.216	78.6972	596.974	1017.71
CHEMBL3758943	CC(CCNCCC12CC3CC(CC(C3)C1)C2)Nc1ccnc2ccccc12	7	1	P. falciparum (D6)	0.619883	Drug-sensitive	0.521358	Training	32	47.27	161.991	578.68	2255.7	9193.49	38803.2	168346	13.16	100.501	189.681	779.859	2317.8	8700.84	30616.2	5.202	93.5346	109.488	554.837	1220.69	4637.61	13459	36.95	319.797	1749.05	12060.2	82260	580268	4.13916e+06	67.4282	256.06	1079.83	4987.26	24345.2	124162	656073	-1.46873	92.1398	54.5826	485.615	720.822
CHEMBL3758907	CC(NCCCCNc1ccnc2cc(Cl)ccc12)C12CC3CC(CC(C3)C1)C2	7	1	P. falciparum (D6)	0.619883	Drug-sensitive	0.521358	Training	33	49	168.984	608.638	2391.9	9843.63	42037.1	184946	14.72	106.934	208.838	849.73	2576.14	9753.14	35085.7	5.824	98.1577	118.824	595.243	1339.53	5095.63	15038.2	36.95	323.797	1755.05	12092.2	82420.1	581475	4.1483e+06	72.7073	291.356	1321.64	6658.35	35854.3	202872	1.19065e+06	-1.40705	96.1375	61.192	517.947	825.092
CHEMBL1812883	CCCCCCc1cc[nH]c1/C=C1\N=C(c2ccc[nH]2)C=C1OC	7	1	P. falciparum (Dd2)	0.399461	Drug-resistant	0.48452	Training	26	37.01	120.825	400.716	1452.11	5525.43	21810.8	88369.5	12.17	79.3737	146.272	577.611	1678.57	6008.63	20236.4	4.55	69.5237	65.7947	348.551	654.123	2415.59	6046.27	53.17	436.305	3076.52	24434.5	197538	1.63917e+06	1.38364e+07	59.648	217.269	915.7	4219.54	20648.6	105553	557439	-1.23918	68.1542	28.2569	319.135	401.003
CHEMBL2012957	Cc1nc2c(Br)cccc2n1-c1ccc(C(=O)NC2CC2)s1	7	1	P. falciparum (Dd2)	0.399461	Drug-resistant	0.48452	Test	25	32.73	120.918	416.375	1619.6	6419.29	26319.2	109766	9.42	86.4626	153.543	680.457	1934.12	7259.29	24247.3	3.837	76.3554	91.5758	458.585	1007.71	3738.3	10446.5	75.16	927.672	12288.3	182332	2.82259e+06	4.47643e+07	7.20448e+08	68.889	329.207	1975.16	13929.7	110247	942907	8.46494e+06	-0.695736	74.1001	55.1198	395.089	661.252
CHEMBL3410330	CC(C)OC(=O)OCOP(=O)(OCOC(=O)OC(C)C)C(CCC(=O)N(C)O)c1ccc(F)c(F)c1	7	1	P. falciparum (Dd2)	0.399461	Drug-resistant	0.48452	Training	36	43.74	159.984	511.445	1884.23	6952.67	26536.8	102542	26.3	133.066	331.872	1229.53	4035	14616.9	51964.4	3.975	101.238	112.294	550.844	1132.81	4046.51	10772.8	156.94	2128.63	35026.5	641241	1.21729e+07	2.35328e+08	4.60369e+09	76.2412	275.515	1114.86	4896.85	22367.6	105059	503687	-1.508	98.3404	75.2066	498.214	870.676
CHEMBL456688	CNC(=N)Nc1ccc(-c2ccc(-c3ccc(NC(=N)NC)cc3)cc2)cc1	7	1	P. falciparum (K1)	0.610256	Drug-resistant	0.48452	Training	30	42.1	139.11	467.933	1708.23	6466.38	25142.5	99588.2	7.3	85.545	115.412	529.095	1220.6	4360.53	12188.7	5.55	81.4223	92.8109	427.946	875.994	3015.09	7841.06	95.82	1507.09	29568.9	673796	1.59137e+07	3.79844e+08	9.09324e+09	88.521	349.5	1589.81	7771.51	39620.9	207647	1.10969e+06	-1.89704	80.2155	34.7865	367.673	405.56
CHEMBL3289799	Nc1nc2ccccc2n1CC(O)c1ccc(Cl)cc1Cl	7	1	P. falciparum (K1)	0.610256	Drug-resistant	0.48452	Training	23	32.98	113.536	399.067	1520.11	6014.65	24516.3	102182	6.61	73.7117	107.992	499.76	1239.41	4594.63	13940.2	3.135	68.7378	72.818	389.659	782.491	2980.23	7873.13	64.07	1243.47	26940.3	641110	1.56596e+07	3.88231e+08	9.72587e+09	69.2408	301.086	1521.75	8356.97	48340.5	289683	1.78018e+06	-1.06237	66.2188	41.2012	333.179	501.393
CHEMBL5184408	CC1CCN(C[C@@H](CC2CCCCC2)Nc2ccnc3cc(Cl)ccc23)CC1	7	1	P. falciparum (K1)	0.610256	Drug-resistant	0.48452	Test	31	45.85	152.03	520.368	1921.09	7343.3	28817.3	115303	13.08	93.7072	155.278	602.593	1495.12	5017.97	14470.4	6.111	86.379	93.3383	453.163	857.301	3083.7	7513.67	28.16	242.936	1256.56	8704.58	59744.1	426134	3.07553e+06	72.0706	281.644	1282.45	6478.92	35053	199211	1.17346e+06	-1.33847	84.12	37.7258	386.495	425.665
CHEMBL1234899	Cc1nc2cc(OC(F)(F)F)ccc2n1-c1ccc(C(=O)NC2CC2)s1	7	1	P. falciparum (3D7)	0.512493	Drug-sensitive	0.521358	Training	29	37.83	141.121	503.155	2005.13	8131.01	33918.4	143519	14.19	106.592	235.852	1049.92	3569.21	14570.4	56879.1	3.795	89.6407	118.5	573.583	1346.38	4945.97	14362.1	84.39	984.268	12605.8	184171	2.83334e+06	4.48278e+07	7.20826e+08	68.9086	274.433	1267.79	6297.61	32644.3	174465	955164	-0.701944	88.1047	78.6187	495.661	913.454
CHEMBL2012958	Cc1nc2c(C#N)cccc2n1-c1ccc(C(=O)NC2CC2)s1	7	1	P. falciparum (3D7)	0.512493	Drug-sensitive	0.521358	Training	26	33.45	122.794	419.423	1623.39	6413.29	26234.4	109220	12.69	100.555	210.748	919.476	2924.91	11373.1	41267.6	2.762	77.7065	86.2492	455.621	968.827	3651.94	10068.2	98.95	1495.64	25823.9	504922	1.05106e+07	2.27985e+08	5.087e+09	67.2504	275.46	1287.86	6454.62	33751.7	182037	1.00613e+06	-0.695919	76.1255	55.8929	406.442	679.238
CHEMBL5202230	CCCCc1cc(=O)oc2cc(C)cc(OC(CC)C(=O)N3Cc4[nH]c5ccccc5c4C[C@H]3C(=O)OC)c12	7	1	P. falciparum (3D7)	0.512493	Drug-sensitive	0.521358	Training	43	58	206.345	707.536	2704.68	10660.6	43585.5	182265	21.88	153.708	307.987	1289.73	3946.64	15080.8	53684.9	5.261	126.898	127.796	701.167	1374.65	5266.27	13905.5	101.84	1297.84	17701.9	281350	4.67368e+06	7.92235e+07	1.35433e+09	102.753	383.013	1654.71	7731.99	37854.7	191244	988810	-1.47936	124.276	81.7847	649.615	1018.25
CHEMBL3799541	Cn1c(=O)n(-c2cccc(C(F)(F)F)c2)c2c3cc(-c4ccc(N)nc4)ccc3ncc21	7	1	P. falciparum (3D7)	0.512493	Drug-sensitive	0.521358	Test	36	49.7	178.681	647.421	2557.35	10507.4	44534.3	193116	9.96	124.865	210.95	1065.07	3295.31	13970.6	53448.9	4.658	112.115	140.389	714.912	1684.87	6417.46	19274	78.73	1260.78	24344.4	562406	1.37178e+07	3.43529e+08	8.73061e+09	98.2411	394.864	1835.72	9140.38	47411.3	252945	1.3782e+06	-1.10694	110.186	89.4907	626.525	1158.78
CHEMBL4785374	C[C@@H]1C[C@H](N2C(=N)N[C@](C)(c3cccc(NC(=O)c4cc(Cl)cc(C#N)c4)c3Cl)CC2=O)CCO1	7	1	P. falciparum (3D7)	0.512493	Drug-sensitive	0.521358	Training	38	54.4	190.385	691.783	2733.63	11251.8	47803.1	208181	26.3	153.283	387.8	1552.5	5357.68	20746.1	78694	5.281	115.187	142.144	705.288	1595.42	5920.66	17110.1	118.31	2020.37	38907.4	836713	1.86588e+07	4.24625e+08	9.79173e+09	99.6249	416.742	2019.16	10640.5	59104	340890	2.02342e+06	-1.40331	112.281	87.3904	617.978	1095.9
CHEMBL2089247	Cc1cc(NCCCNc2ccnc3cc(Cl)ccc23)nc(N2CCN(C)CC2)n1	7	1	P. falciparum (D6)	0.619883	Drug-sensitive	0.521358	Training	33	47.34	158.13	537.167	1974.01	7509.24	29354	117120	9.43	97.2057	127.395	561.526	1200.88	4186.07	11007.3	4.492	92.0806	88.4757	479.806	854.917	3266.43	7754.24	69.21	490.947	3105.79	21985.7	158958	1.18011e+06	8.91039e+06	91.71	368.474	1731.74	8852.78	47770.4	267963	1.54813e+06	-1.44981	90.1585	42.8901	420.051	490.37
CHEMBL2089249	Cc1cc(NCCCCCCNc2ccnc3cc(Cl)ccc23)nc(N2CCN(C)CC2)n1	7	1	P. falciparum (D6)	0.619883	Drug-sensitive	0.521358	Training	36	51.96	171.244	575.844	2094.26	7892.97	30600.6	121220	11.47	104.593	140.578	596.814	1281.38	4390.46	11509.5	5.566	98.4651	95.0573	502.421	889.834	3361.74	7932.74	69.21	496.947	3105.79	22003.7	158958	1.18017e+06	8.91039e+06	96.0108	380.64	1766.38	8956	48081.9	268897	1.55084e+06	-1.60897	96.1662	41.9346	438.147	485.578
CHEMBL567385	Clc1ccc2c(NCCNCCCN(Cc3ccccc3)Cc3ccccc3)ccnc2c1	7	1	P. falciparum (D6)	0.619883	Drug-sensitive	0.521358	Test	36	51.69	166.405	544.707	1934.71	7145.9	27243.1	106399	8.7	99.5858	114.129	544.829	1099.39	3994.66	10255.2	6.409	94.5152	86.9569	456.108	773.141	2909.05	6682.26	40.19	323.296	1739.94	11865.4	80615.9	566655	4.03209e+06	103.107	405.398	1855.15	9257.08	48922.8	269701	1.53647e+06	-1.80141	92.1778	29.431	400.912	368.281
CHEMBL573984	CCOC(=O)N1CCN(Cc2cc(Nc3ccnc4cc(Cl)ccc34)ccc2O)CC1	7.04	1	P. falciparum (K1)	0.610256	Drug-resistant	0.48452	Training	34	48.17	162.489	555.761	2061.24	7924.73	31318.2	126260	12.93	108.402	174.875	741.593	1923.91	6977.44	21847.5	4.375	96.0898	92.0562	501.789	908.166	3431.15	8262.92	77.93	999.669	15047.5	269031	5.05888e+06	9.72514e+07	1.89011e+09	93.5785	370.478	1720.02	8710.59	46668.8	260407	1.49885e+06	-1.51842	94.2438	49.1514	451.541	572.161
CHEMBL2105763	Cn1cc(CNCC2CCN(c3ncc(C(=O)NO)cn3)CC2)c2ccccc21	7.09	1	P. falciparum (Dd2)	0.399461	Drug-resistant	0.48452	Training	32	44.03	150.708	514.049	1915.42	7423.42	29693.7	121525	10.73	99.0669	156.246	689.67	1848.75	6891.51	22362.3	2.814	89.9475	82.758	481.829	901.866	3529.89	8984.84	95.31	1354.48	25423.9	580704	1.41896e+07	3.57412e+08	9.14703e+09	80.5584	305.493	1332.84	6261.57	30786.2	156250	812257	-1.63016	88.3041	44.4545	429.982	566.411
CHEMBL4130250	O=C(c1ccc(C2CCC3(CC2)OOC2(OO3)C3CC4CC(C3)CC2C4)cc1)N1CCOCC1	7.1	1	P. falciparum (3D7)	0.512493	Drug-sensitive	0.521358	Training	40	55.96	204.658	746.799	3038.91	12885	56657.1	255523	24.19	143.71	354.396	1410.11	4958.17	19470.6	75985.8	5.499	123.581	146.946	775.693	1796.06	6928.84	20802.5	66.46	715.059	7764.61	109956	1.70108e+06	2.76778e+07	4.61927e+08	72.6758	272.946	1100	4862.54	22551.2	108471	536218	-1.3343	122.226	93.7413	727.004	1360.51
CHEMBL1096901	CN(C)CCC(NCCNc1ccnc2cc(Cl)ccc12)c1ccccc1	7.1	1	P. falciparum (NF54)	0.579006	Drug-sensitive	0.521358	Test	29	41.77	136.335	457.022	1660.97	6277.28	24472.7	97674.8	7.55	82.2633	106.549	487.638	1091.87	3964.93	11111.3	4.528	77.8635	74.5093	389.725	699.008	2612.82	6281.47	40.19	307.296	1751.51	11992.9	82256.8	580569	4.14641e+06	83.1591	332.987	1553.21	7905.67	42592.8	239033	1.38379e+06	-1.50394	76.1666	31.537	343.796	381.337
CHEMBL4647566	COc1cc2[nH]c3cc(OCc4ccc(C(F)(F)F)cc4)ccc3c(=O)c2cc1F	7.1	1	P. falciparum (7G8)	0.323077	Drug-resistant	0.48452	Training	33	45.99	162.16	584.146	2288.21	9307.73	38957.1	166475	13.71	117.624	223.975	1036.55	3288.68	13590.6	52071	5.392	99.6248	130.226	622.131	1465.79	5363.54	15854.6	51.32	599.24	6804.45	100386	1.60347e+06	2.66646e+07	4.51261e+08	86.8497	333.644	1500.68	7256.93	36566.4	189368	1.00062e+06	-0.988434	98.2349	79.427	546.095	978.083
CHEMBL303933	Clc1ccc2c(N3CCN(CCCN4CCN(c5ccnc6cc(Cl)ccc56)CC4)CC3)ccnc2c1	7.1	1	P. falciparum (Dd2)	0.399461	Drug-resistant	0.48452	Training	42	60.76	206.207	709.639	2650.56	10282.1	41085.2	167811	12	127.562	171.047	771.057	1731.41	6163.76	17008.7	7.436	121.016	131.959	671.83	1344.88	4989.67	12994.4	38.74	298.149	1474.44	9951.14	68048.6	488497	3.57021e+06	119.864	491.972	2371.7	12480.8	69470.1	402163	2.39575e+06	-1.61226	118.16	58.5335	573.052	716.686
CHEMBL2334393	CCCN(CCC)C(=O)c1cccc(C(=O)N[C@@H](Cc2ccccc2)[C@H](O)CNC2CCCC2)c1	7.1	1	P. falciparum (NF54)	0.579006	Drug-sensitive	0.521358	Training	37	53.29	173.043	580.178	2110.43	8007.2	31350.7	125516	20.07	118.896	245.298	955.419	2962.25	10948	38634	5.464	99.3599	89.0441	482.164	835.257	3106.69	7254.7	81.67	1236.24	19712.5	353959	6.54798e+06	1.23062e+08	2.33554e+09	86.3693	311.591	1295.91	5851.31	27799.7	136774	690523	-1.97497	96.3448	42.1181	439.812	523.449
CHEMBL2391086	COC(=O)c1ccc2c(c1)c(NCCCNC(=O)Nc1ccccc1)c1c3cc(Br)ccc3nc-1n2C	7.15	1	P. falciparum (NF54)	0.579006	Drug-sensitive	0.521358	Test	41	57.6	197.307	680.647	2560.08	10032.3	40634.1	168811	13.31	134.557	204.32	960.194	2525.14	9740.18	31682.2	6.213	119.048	128.671	667.106	1384.73	5205.85	14370.6	97.28	1049.63	12791.2	193773	3.16296e+06	5.33618e+07	9.11979e+08	119.484	516.667	2786.37	17727.5	128940	1.03832e+06	8.96681e+06	-1.59655	116.198	67.9267	588.346	864.054
CHEMBL4853880	N=C(N)c1ccc(-c2ccc(-c3cc4ccc(C(=N)N)cc4[nH]3)s2)cc1	7.2	1	P. falciparum (K1)	0.610256	Drug-resistant	0.48452	Training	29	37.76	136.842	462.437	1752.9	6778.24	27088.1	109983	7.2	91.23	138.47	645.759	1655.1	6097.36	18592.9	4.648	85.5679	101.616	480.991	1059.95	3713	10231.3	143.77	3099.14	70035.3	1.68496e+06	4.15881e+07	1.04201e+09	2.63555e+10	83.7613	345.383	1632.31	8310.3	44206.4	242099	1.35351e+06	-1.63905	84.3056	49.1476	420.44	604.769
CHEMBL303933	Clc1ccc2c(N3CCN(CCCN4CCN(c5ccnc6cc(Cl)ccc56)CC4)CC3)ccnc2c1	7.2	1	P. falciparum (3D7)	0.512493	Drug-sensitive	0.521358	Training	42	60.76	206.207	709.639	2650.56	10282.1	41085.2	167811	12	127.562	171.047	771.057	1731.41	6163.76	17008.7	7.436	121.016	131.959	671.83	1344.88	4989.67	12994.4	38.74	298.149	1474.44	9951.14	68048.6	488497	3.57021e+06	119.864	491.972	2371.7	12480.8	69470.1	402163	2.39575e+06	-1.61226	118.16	58.5335	573.052	716.686
CHEMBL3233385	Cn1c2ccccc2c2c(NCCCNC(=O)Nc3ccccc3)nc3ccccc3c21	7.3	1	P. falciparum (NF54)	0.579006	Drug-sensitive	0.521358	Training	36	50.24	170.221	576.018	2133.69	8269.42	33318.6	138482	6.56	107.805	119.061	648.248	1401	5554.2	15975.3	5.479	102.026	101.206	545.547	1077.62	4193.39	11515.1	70.98	699.644	7444.87	104735	1.6452e+06	2.72972e+07	4.63431e+08	99.5182	384.804	1720.35	8295.68	41945.5	219474	1.17973e+06	-1.55875	100.151	49.2739	496.14	677.846
CHEMBL3234071	CS(=O)(=O)c1ccc(-c2cnc3ccc(-c4cccc(S(C)(=O)=O)c4)nn23)cc1	7.3	1	P. falciparum (NF54)	0.579006	Drug-sensitive	0.521358	Test	32	39.26	155.706	548.718	2182.77	8926.1	37685.7	162104	14.1	135.455	370.931	1928.53	8524.85	42695.1	211496	3	100.388	120.677	615.713	1412.13	5226.55	15062.7	115.23	1776.33	30646.8	576520	1.11125e+07	2.16632e+08	4.24886e+09	88.8261	360.709	1696.11	8647.26	46241.2	255200	1.44059e+06	-0.951238	98.2061	89.3103	578.266	1150.54
CHEMBL4785276	CCCCCCCCNc1nc(Nc2ccncc2)nc2cc(OC)c(OC)cc12	7.3	1	P. falciparum (NF54)	0.579006	Drug-sensitive	0.521358	Training	32	45.47	146.765	481.334	1723	6434.79	24862.5	98585.9	9.8	88.8352	107.361	479.282	962.269	3412.58	8681.67	4.13	84.0016	66.9763	406.753	643.327	2636.55	5902.68	81.19	561.142	3530.55	24726.9	178145	1.32865e+06	1.01601e+07	81.894	312.51	1379.24	6613.03	33400.7	174925	941067	-1.48511	82.1868	33.1525	377.386	428.265
CHEMBL4783797	COc1cc2nc(N3CCCC3)nc(NC(C)CCc3ccccc3)c2cc1OC	7.3	1	P. falciparum (NF54)	0.579006	Drug-sensitive	0.521358	Training	33	47.11	157.394	534.349	1974.2	7593.6	30110	122020	10.67	97.8553	136.982	593.565	1362.55	4789.4	13318.5	5.274	91.9493	92.4609	487.354	919.227	3449.68	8556.18	59.51	417.205	2440.49	16815.7	118839	873890	6.58289e+06	86.564	332.923	1477.66	7081.67	35632.1	185632	993276	-1.41041	90.1597	44.4706	434.652	555.635
CHEMBL5195901	COc1ccc2c3ccnc(C)c3n(CCNC(=O)CNc3ccnc4cc(Cl)ccc34)c2c1	7.4	1	P. falciparum (7G8)	0.323077	Drug-resistant	0.48452	Training	38	53.3	182.968	631.067	2374.59	9308.51	37721.4	156836	9.72	119.86	156.116	769.611	1782.29	6761.11	19795.4	3.831	110.051	104.43	608.056	1176.14	4671.15	12464.3	81.07	760.956	7783.01	106012	1.6395e+06	2.70066e+07	4.56737e+08	106.366	428.235	2010.59	10236.1	54884.8	305536	1.7509e+06	-1.46532	108.215	61.9073	547.528	787.807
CHEMBL2337355	CCN(CC)C(=O)N[C@@]1([C@H](C)O)[C@@H](N)[C@H](Nc2cccc(F)c2)[C@](O)(CO)[C@]1(C)O	7.4	1	P. falciparum (Dd2)	0.399461	Drug-resistant	0.48452	Test	31	44.71	160.714	626.789	2707.27	12441.5	59956	299676	18.03	113.365	300.142	1262.47	4846.8	20737.3	89605.6	0.007	99.3471	103.276	660.767	1566.69	6733.13	22105.7	151.31	2849.66	57767.3	1.24618e+06	2.76474e+07	6.26843e+08	1.44879e+10	66.0892	245.82	1043.69	4792.73	23046.2	114377	580980	-2.34385	96.74	100.768	665.078	1697.49
CHEMBL2146555	Cc1ccc(-c2nc(CNc3ccnc4cc(Cl)ccc34)[nH]c2CN2CCCC2)cc1	7.4	1	P. falciparum (D10)	0.332432	Drug-sensitive	0.521358	Training	35	49.97	169.55	580.643	2156.91	8321.79	33060.2	134168	9.26	106.191	140.07	645.353	1454.31	5224.63	14561.2	4.871	100.251	96.8185	534.332	982.949	3766.1	9214.25	56.84	464.674	3028.26	23160.2	180703	1.45842e+06	1.20342e+07	92.9228	373.299	1736.81	8815.9	47316.2	264316	1.52192e+06	-1.41331	98.1481	49.374	473.164	602.847
CHEMBL4467899	Cc1cc(N2CCSCC2)nc(NCc2cc(Nc3ccnc4cc(Cl)ccc34)ccc2F)n1	7.47	1	P. falciparum (NF54)	0.579006	Drug-sensitive	0.521358	Training	38	54.65	185.094	635.088	2356.33	9041.75	35626	143173	15.43	132.809	233.133	1028.37	2945.2	11440.9	40275.9	5.781	108.619	111.467	586.712	1102.86	4175.38	10335.1	91.27	823.493	7306.51	76727.3	872292	1.05208e+07	1.31779e+08	112.347	469.167	2282.3	12003.3	66184.9	376994	2.19997e+06	-1.37649	106.152	55.7325	508.52	634.099
CHEMBL4635811	COc1cc(F)c2c(=O)c3ccc(-c4ccc(OC(F)(F)F)cc4)cc3[nH]c2c1	7.5	1	P. falciparum (7G8)	0.323077	Drug-resistant	0.48452	Training	32	44.47	157.849	571.154	2241.91	9103.19	37909.3	160765	13.03	115.161	222.071	1035.68	3294.71	13583	51791.3	5.538	97.5772	132.804	616.233	1459.98	5232.78	15256.4	51.32	597.24	6832.14	100657	1.60559e+06	2.66796e+07	4.51364e+08	85.2052	328.68	1489.36	7265.17	36916.7	192723	1.02656e+06	-0.867821	96.1857	79.3811	534.88	942.88
CHEMBL35228	COc1ccc2nc3cc(Cl)ccc3c(Nc3cc(CN4CCCC4)c(O)c(CN4CCCC4)c3)c2n1	7.5	1	P. falciparum (Dd2)	0.399461	Drug-resistant	0.48452	Test	42	60.22	206.578	716.044	2691.65	10505	42177.8	172877	12.78	129.632	177.092	783.436	1762.93	6226.91	17116.7	5.023	122.352	113.316	653.377	1163.37	4552.52	10883.4	73.75	817.36	10642.8	186350	3.5833e+06	7.14581e+07	1.44299e+09	113.935	459.543	2175.26	11241.4	61450.3	349308	2.04339e+06	-1.71257	120.272	65.8408	597.894	812.564
CHEMBL1651970	Clc1ccc2c(N3CCNCCN(c4ccnc5cc(Cl)ccc45)CCNCC3)ccnc2c1	7.5	1	P. falciparum (D6)	0.619883	Drug-sensitive	0.521358	Training	38	54.74	183.142	621.401	2294.86	8828.56	35090.7	142970	9.84	112.317	138.131	652.994	1392.57	5063.9	13620.7	6.262	106.805	110.687	584.874	1152.59	4364.31	11394.3	56.32	421.871	2411.41	16384.4	112411	794530	5.69516e+06	111.993	462.506	2245.78	11914.5	66855.2	389884	2.33736e+06	-1.62549	104.197	48.1699	499.674	617.921
CHEMBL2391248	COC(=O)c1ccc2nc3n(C)c4ccc(Cl)cc4c(NCCCN)c-3c2c1	7.57	1	P. falciparum (NF54)	0.579006	Drug-sensitive	0.521358	Training	31	43.91	152.407	535.3	2052.72	8212.02	33959.3	143981	10.94	103.883	168.259	771.079	2116.09	8179.76	27446.1	4.189	92.2408	103.322	541.779	1169.06	4416.09	12469.6	82.17	1264.56	24328.5	559154	1.3597e+07	3.39639e+08	8.6111e+09	89.0587	364.732	1738.42	9001.05	49147.1	278756	1.62703e+06	-1.25097	90.244	59.5549	480.84	781.288
CHEMBL2334400	CCCN(CCC)C(=O)c1cccc(C(=O)N[C@@H](Cc2ccccc2)[C@H](O)CNC(C)(C)c2ccccc2)c1	7.6	1	P. falciparum (NF54)	0.579006	Drug-sensitive	0.521358	Training	41	58.59	193.999	671.487	2545.26	10130.2	41868	177954	19.18	132.831	276.085	1156.18	3740.67	14552.4	53639.5	6.551	113.836	120.925	618.364	1260.36	4707.77	12741.3	81.67	1250.24	19754.5	354318	6.55067e+06	1.23084e+08	2.33572e+09	102.263	378.94	1624.39	7508.63	36308.6	181015	923028	-2.17096	110.353	64.2211	553.902	837.291
CHEMBL4470645	CCN1CCN(c2nc(C)cc(NCc3cc(Nc4ccnc5cc(Cl)ccc45)ccc3F)n2)CC1	7.63	1	P. falciparum (Dd2)	0.399461	Drug-resistant	0.48452	Test	40	56.92	193.218	664.241	2472.97	9525.32	37655.8	151693	10.94	121.486	161.708	731.308	1616.61	5742.67	15620.7	5.908	114.704	117.273	620.241	1158.93	4357.43	10641.4	69.21	512.947	3145.08	22305.2	160953	1.19549e+06	9.02838e+06	110.623	441.612	2066.1	10500.7	56208.5	312146	1.78287e+06	-1.5544	112.175	60.104	540.964	681.18
CHEMBL1813089	COC1=CC(c2ccc[nH]2)=N/C1=C\c1[nH]c(Cc2ccc(Br)cc2)cc1Cc1ccc(Cl)cc1	7.7	1	P. falciparum (Dd2)	0.399461	Drug-resistant	0.48452	Training	38	54.17	183.626	629.768	2342.6	9042.92	35871.9	145033	14.32	121.933	206.357	870.881	2353.1	8448.11	26886.8	7.658	109.082	124.82	598.315	1217.21	4305.5	11048.7	53.17	474.305	3130.21	24941	201257	1.67555e+06	1.41904e+07	107.629	477.453	2641.88	17260.5	128224	1.04568e+06	9.07868e+06	-1.46827	106.157	55.4921	509.419	654.166
CHEMBL4635459	O=c1c2ccc(Oc3ccc(OC(F)(F)F)cc3)cc2[nH]c2cc(Cl)c(Cl)cc12	7.7	1	P. falciparum (Dd2)	0.399461	Drug-resistant	0.48452	Training	32	45.07	159.739	578.846	2267.6	9167.19	37947.1	159789	13.49	116.426	225.72	1039.39	3292.24	13515.5	51413.6	6.247	98.4868	136.851	622.088	1469.13	5221.76	15082.2	51.32	597.24	6859.83	100857	1.60708e+06	2.66895e+07	4.51428e+08	89.7649	372.598	1831.69	9783.51	54948.4	319814	1.91364e+06	-0.713034	96.1467	79.6467	526.09	908.974
CHEMBL83139	CCCCCCCCCCCC1=N/C(=C\c2[nH]c(-c3ccc[nH]3)cc2OC)C=C1	7.7	1	P. falciparum (D6)	0.619883	Drug-sensitive	0.521358	Training	31	44.71	142.683	464.997	1647.01	6105.7	23439.9	92346	15.57	91.6857	164.794	613.978	1670.83	5653.71	17772.6	6.104	80.0821	75.1088	380.534	683.618	2469.91	5978.35	53.17	446.305	3100.21	24773	200934	1.67433e+06	1.41904e+07	66.2266	240.113	983.389	4423.7	21194.7	106451	554182	-1.49745	78.1601	26.1954	343.887	365.781
CHEMBL1812867	CCCCC1CCCCCCc2cc1c(/C=C1\N=C(c3ccc[nH]3)C=C1OC)[nH]2	7.8	1	P. falciparum (D6)	0.619883	Drug-sensitive	0.521358	Test	32	46.23	152.994	516.389	1899.09	7313.25	29159.2	119243	16.72	101.008	199.645	762.568	2264.58	8033.61	27203.3	5.787	87.9179	87.0289	451.823	865.701	3189.44	8138.04	53.17	454.305	3112.21	24841	201117	1.67502e+06	1.41896e+07	67.304	244.384	1011.58	4596.3	22218.4	112434	588955	-1.4166	86.1592	38.5447	411.547	525.66
CHEMBL1076007	COc1ccc2nc3cc(Cl)ccc3c(Nc3ccc(Nc4nc(NCCN(C)C)nc(Nc5ccccc5)n4)cc3)c2c1	7.95	1	P. falciparum (3D7)	0.512493	Drug-sensitive	0.521358	Training	49	68.86	232.947	792.097	2921.83	11143.7	43651.8	174468	8.36	142.135	149.847	778.688	1463.18	5479.52	13344	5.013	138.609	117.939	705.321	1144.73	4646.28	10391.5	112.15	803.842	5124.19	37116	276702	2.14028e+06	1.69732e+07	143.976	582.459	2737.47	13937.7	74596	413575	2.35595e+06	-2.05616	136.199	68.9454	647.814	783.105
CHEMBL511212	O=C(CCCCCCC(=O)Nc1nc(-c2ccccc2)cs1)NO	8	1	P. falciparum (7G8)	0.323077	Drug-resistant	0.48452	Training	25	31.18	106.382	331.217	1171.91	4207.94	15665.4	59330.2	12.68	79.5094	153.965	619.288	1836.31	6684.8	22559.4	1.939	63.8684	44.7859	283.377	409.401	1645.12	3425.72	119.56	1923.94	35647.9	749158	1.69192e+07	4.01579e+08	9.86435e+09	61.3271	233.443	1018.02	4815.89	23961.1	123526	654402	-1.27582	62.2838	23.3535	264.36	269.793
CHEMBL682	CCN(CC)Cc1cc(Nc2ccnc3cc(Cl)ccc23)ccc1O	8	1	P. falciparum (K1)	0.610256	Drug-resistant	0.48452	Training	27	38.58	129.29	442.949	1647.94	6360.63	25230.1	102051	6.93	80.2205	101.852	476.465	1031.46	3718.04	9986.82	4.373	76.1018	77.0984	403.476	753.77	2802.95	6871.65	48.39	642.189	9657.12	179598	3.53583e+06	7.11093e+07	1.44034e+09	77.547	312.65	1483.71	7690.04	42115.8	239614	1.40212e+06	-1.29141	74.2092	38.9815	356.803	455.611
CHEMBL416956	OC(c1cc(C(F)(F)F)nc2c(C(F)(F)F)cccc12)C1CCCCN1	8	1	P. falciparum (K1)	0.610256	Drug-resistant	0.48452	Test	28	40.19	143.79	543.297	2226.16	9490.47	41649.1	186534	16.63	105.299	268.564	1207.87	4577.51	19731.9	83002.8	3.82	88.0357	122.226	610.301	1539.34	5925.89	18520.4	45.15	650.689	9667.47	179705	3.53659e+06	7.11189e+07	1.44049e+09	61.9156	240.115	1085.07	5310.08	27295.9	145436	796819	-0.94799	86.2659	85.824	530.842	1136.85
CHEMBL2058036	Clc1ccc2c(Nc3ccc4oc(NCCN5CCCC5)nc4c3)ccnc2c1	8	1	P. falciparum (W2)	0.480579	Drug-resistant	0.48452	Training	33	44.33	155.585	512.379	1889.1	7123.65	27819.5	110707	7.08	97.4032	109.182	540.954	1073.13	3934.26	9962.39	4.189	93.8652	84.4404	485.498	847.808	3299.57	7800.82	66.22	492.702	3124.91	22530.7	165557	1.2542e+06	9.6973e+06	90.3285	364.736	1722.44	8876.24	48384.3	274379	1.60215e+06	-1.25486	92.1373	44.3708	439.655	540.061
CHEMBL38827	CCCCN(CCCC)CC(O)c1cc(Cl)cc2c1-c1ccc(Cl)cc1/C2=C/c1ccc(Cl)cc1	8	1	P. falciparum (W2)	0.480579	Drug-resistant	0.48452	Training	38	55.71	188.02	655.581	2480.3	9765.92	39685.1	165336	17.25	124.37	230.133	926.726	2600.09	9371.27	30847.4	10.121	110.895	148.125	650.719	1487.09	5228.48	15044.5	23.47	518.752	8505.51	171544	3.47731e+06	7.06884e+07	1.43729e+09	108.135	453.168	2257.91	12357	71555.2	429813	2.64693e+06	-1.52273	106.207	61.8853	527.392	758.81
CHEMBL3603879	CC(C)N(C)C(=O)n1cnc(S(=O)(=O)C2C3CC4CC(C3)CC2C4)n1	8	1	P. falciparum (3D7)	0.512493	Drug-sensitive	0.521358	Training	28	37.2	143.83	525.759	2132.98	8918.96	38468.2	169576	19.42	118.279	359.207	1608.42	7001.09	33511.3	165187	0.168	89.8698	82.9336	532.681	1026.8	4213.53	11149.9	93.54	1321.69	21304.4	382901	7.12193e+06	1.34766e+08	2.57555e+09	58.0944	228.674	1003.48	4788.21	24024.4	125158	671141	-0.851221	88.1536	78.9807	519.991	1038
CHEMBL2322983	c1cc(C2CCC3(CC2)OOC2(O3)C3CC4CC(C3)CC2C4)ccc1OCCN1CCOCC1	8	1	P. falciparum (3D7)	0.512493	Drug-sensitive	0.521358	Test	40	57.98	206.342	751.498	3025.72	12762.4	55943.2	252397	23.04	136.57	322.218	1259.81	4329.63	16881.5	65803.7	6.142	121.436	144.238	749.722	1726.35	6655.17	20068.5	49.39	379.078	2103.11	15730.8	124407	1.06e+06	9.41175e+06	72.5657	267.538	1056.06	4541.94	20406.6	94753	450941	-1.54093	120.214	84.1161	694.968	1237.66
CHEMBL38827	CCCCN(CCCC)CC(O)c1cc(Cl)cc2c1-c1ccc(Cl)cc1/C2=C/c1ccc(Cl)cc1	8	1	P. falciparum (D6)	0.619883	Drug-sensitive	0.521358	Training	38	55.71	188.02	655.581	2480.3	9765.92	39685.1	165336	17.25	124.37	230.133	926.726	2600.09	9371.27	30847.4	10.121	110.895	148.125	650.719	1487.09	5228.48	15044.5	23.47	518.752	8505.51	171544	3.47731e+06	7.06884e+07	1.43729e+09	108.135	453.168	2257.91	12357	71555.2	429813	2.64693e+06	-1.52273	106.207	61.8853	527.392	758.81
CHEMBL3628219	CS(=O)(=O)c1ccc(-c2cnn3ccc(-c4cccc(S(C)(=O)=O)c4)cc23)cc1	8	1	P. falciparum (NF54)	0.579006	Drug-sensitive	0.521358	Training	32	39.38	156.034	550.654	2192.4	8988.83	38056.9	164257	14.1	135.455	370.931	1928.53	8524.85	42695.1	211496	3.346	100.33	123.81	619.025	1446.49	5305.1	15480.6	102.34	1693.25	29991	571744	1.1077e+07	2.16368e+08	4.24687e+09	92.1032	370.529	1755.76	9056.3	49039.2	273909	1.5632e+06	-1.02645	98.1976	88.37	576.961	1142.97
CHEMBL2012966	O=C(NC1CC1)c1ccc(-n2cnc3c(F)cccc32)s1	8	1	P. falciparum (Dd2)	0.399461	Drug-resistant	0.48452	Training	24	30.65	112.805	381.944	1468.71	5750.96	23317.5	96079.7	8.3	81.2298	139.503	632.286	1784.93	6742.66	22480.7	2.933	71.4953	79.314	414.333	871.029	3247.01	8772.96	75.16	923.672	12258	182063	2.82026e+06	4.47445e+07	7.20282e+08	60.5246	242.719	1117.99	5540.38	28750.3	154309	850320	-0.703663	70.1258	49.909	368.356	601.668
CHEMBL3410333	CC(=O)ON(C)C(=O)CCC(c1ccc(F)c(F)c1)P(=O)(OCOC(=O)OC(C)C)OCOC(=O)OC(C)C	8	1	P. falciparum (Dd2)	0.399461	Drug-resistant	0.48452	Test	39	47.78	173.453	553.028	2034.5	7475.42	28399.1	109175	30.24	148.028	378.356	1404.3	4650.71	16849.5	59978	4.44	109.159	121.376	589.146	1202.12	4279.16	11297.4	163.01	2027.63	30679.5	521143	9.19801e+06	1.65057e+08	2.98818e+09	83.3279	300.84	1218.22	5349.07	24413	114467	547398	-1.3702	106.284	81.6035	534.907	920.863
CHEMBL269671	C[C@@H]1CC[C@H]2[C@@H](C)C(=O)O[C@@H]3O[C@@]4(C)CC[C@@H]1[C@]32OO4	8	1	P. falciparum (FCB)	0.649573	Drug-resistant	0.48452	Training	23	32.81	125.075	489.756	2121.63	9570.73	44607.1	212738	18.23	93.9937	285.823	1140.23	4424.34	18037.9	74483.7	2.517	77.4334	101.163	549.973	1384.12	5523.51	17683.1	53.99	580.367	6882.56	101783	1.62795e+06	2.70591e+07	4.57725e+08	35.0137	132.824	521.839	2250.14	10106.2	46738	220601	-0.683117	76.1523	80.4931	521.933	1214.78
CHEMBL2012953	Cc1nc2c(F)cccc2n1-c1ccc(C(=O)NC2CC2)s1	8	1	P. falciparum (3D7)	0.512493	Drug-sensitive	0.521358	Training	25	32.17	119.115	408.616	1584.79	6260.22	25588.5	106403	9.45	86.5523	153.924	681.815	1939.13	7277.02	24310	3.2	75.5666	86.9565	445.61	958.968	3581.45	9909.23	75.16	927.672	12288.3	182332	2.82259e+06	4.47643e+07	7.20448e+08	61.862	248.239	1146.54	5703.43	29686.7	159706	881737	-0.697549	74.1278	55.5751	395.579	666.627
CHEMBL3410330	CC(C)OC(=O)OCOP(=O)(OCOC(=O)OC(C)C)C(CCC(=O)N(C)O)c1ccc(F)c(F)c1	8	1	P. falciparum (3D7)	0.512493	Drug-sensitive	0.521358	Training	36	43.74	159.984	511.445	1884.23	6952.67	26536.8	102542	26.3	133.066	331.872	1229.53	4035	14616.9	51964.4	3.975	101.238	112.294	550.844	1132.81	4046.51	10772.8	156.94	2128.63	35026.5	641241	1.21729e+07	2.35328e+08	4.60369e+09	76.2412	275.515	1114.86	4896.85	22367.6	105059	503687	-1.508	98.3404	75.2066	498.214	870.676
CHEMBL4784817	C[C@@H]1C[C@H](N2C(=N)N[C@](C)(c3cccc(NC(=O)c4cccc(C#N)c4)c3Cl)CC2=O)CCO1	8	1	P. falciparum (3D7)	0.512493	Drug-sensitive	0.521358	Test	37	52.67	183.392	661.825	2605.43	10712.9	45561.2	198877	24.74	146.85	368.644	1490.62	5173.74	20178	76953	4.659	110.691	130.406	664.752	1480.24	5559.2	16022.2	118.31	2016.37	38901.4	836689	1.86588e+07	4.24625e+08	9.79173e+09	94.3458	381.816	1778.64	8979.33	47690.3	262971	1.49448e+06	-1.46222	108.282	80.9722	594.375	1043.3
CHEMBL2012963	O=C(NC1CC1)c1ccc(-n2cnc3c(Cl)cc(F)cc32)s1	8	1	P. falciparum (3D7)	0.512493	Drug-sensitive	0.521358	Training	25	32.38	119.798	411.902	1596.91	6291.85	25586.3	105613	9.86	87.6634	158.66	694.157	1969.12	7312.88	24229	3.555	75.991	91.0525	454.507	986.116	3610.57	9878.11	75.16	927.672	12264	182087	2.82031e+06	4.47447e+07	7.20282e+08	65.8037	277.646	1358.51	7197.86	40106.3	231721	1.37632e+06	-0.646093	74.1264	56.2514	391.799	653.497
CHEMBL29292	CC(C)C[C@H](NC(=O)[C@@H](O)[C@H](N)Cc1ccccc1)C(=O)O	8	1	P. falciparum (3D7)	0.512493	Drug-sensitive	0.521358	Training	22	31.56	103.477	359.265	1338.44	5159.98	20394.4	82067.1	14.78	77.361	192.065	728.31	2422.68	8982	32612.4	0.826	60.4223	46.5629	290.637	440.156	1744.1	3605.89	112.65	2208.68	45312.1	986391	2.21761e+07	5.11976e+08	1.20904e+10	50.851	183.533	758.894	3363.02	15494.2	73211.9	352285	-1.57714	58.4105	33.6027	265.147	360.853
CHEMBL1255726	CSc1nncc(-c2cnnc(SCCN(C)C)n2)n1	8	1	P. falciparum (3D7)	0.512493	Drug-sensitive	0.521358	Training	21	28.17	96.3751	314.89	1155.38	4339.47	16795	66075.9	14.83	91.0749	240.647	1045.45	3909.8	16496	68210.4	-0.73	55.5433	22.1274	253.435	239.136	1437.85	2068.81	131.18	1362.2	15500.3	188929	2.39119e+06	3.09348e+07	4.05436e+08	74.7652	367.476	2027.68	12019.9	74427.4	474378	3.08545e+06	-0.677332	54.1136	26.2653	241.817	281.225
CHEMBL572716	Clc1ccc2c(NCCCNCCCCN(Cc3ccccc3)Cc3ccccc3)ccnc2c1	8	1	P. falciparum (D6)	0.619883	Drug-sensitive	0.521358	Test	38	54.77	175.148	570.492	2014.88	7401.71	28074.1	109133	10.06	104.511	122.918	568.354	1153.06	4130.45	10588.1	7.125	98.7471	91.3265	470.768	795.949	2968.53	6796.92	40.19	327.296	1739.94	11877.4	80615.9	566478	4.02905e+06	105.974	412.789	1873.85	9298.48	48973.4	269478	1.5339e+06	-1.90749	96.1844	28.7898	413.009	364.963
CHEMBL403233	O[C@]12C=C(c3nccc4c3[nH]c3ccccc34)[C@@H]3CCN(CCCC/C=C\CC1)C[C@@]31C[C@@H]3/C=C\CCCCN3[C@H]12	8	1	P. falciparum (D6)	0.619883	Drug-sensitive	0.521358	Training	48	70.07	246.543	896.44	3599.43	15295.8	67996.1	312986	20.78	159.775	319.948	1371.63	4506.77	18204	71006.1	5.69	146.482	150.668	878.293	1892.97	7721.56	22968.1	55.39	767.989	10406	188076	3.64629e+06	7.2919e+07	1.47535e+09	109.123	421.435	1833.51	8606.82	42249.6	213912	1.10825e+06	-2.08666	144.282	98.023	841.443	1550.83
CHEMBL1812885	CCCCCCCCCCc1cc[nH]c1/C=C1\N=C(c2ccc[nH]2)C=C1OC	8	1	P. falciparum (D6)	0.619883	Drug-sensitive	0.521358	Training	30	43.17	138.312	452.285	1612.45	6037.06	23472.8	93837.1	14.89	89.2233	163.849	624.661	1785.9	6281.15	20906	5.982	78.0363	74.5702	378.769	700.777	2543.71	6286.28	53.17	444.305	3076.52	24458.5	197538	1.63925e+06	1.38364e+07	65.3824	233.49	961.892	4359.08	21080.6	106914	561784	-1.45141	76.1655	26.983	343.27	394.625
CHEMBL275787	CCCCCC1=C/C(=C/c2[nH]c(-c3ccc[nH]3)cc2OC)N=C1C	8	1	P. falciparum (D6)	0.619883	Drug-sensitive	0.521358	Training	26	36.93	122.585	413.916	1522.25	5853.09	23264.2	94679.6	12.17	81.3737	152.272	596.681	1707.39	6028.38	19897.6	4.1	71.3683	68.879	365.811	693.052	2564.57	6475.5	53.17	438.305	3106.21	24765	201004	1.67454e+06	1.41922e+07	58.2733	214.392	898.098	4098.93	19785.6	99549.6	517038	-1.20056	70.1435	33.8732	335.356	443.25
CHEMBL5278844	CCCCCc1c(C)[nH]c2cc(OC)ccc2c1=O	8	1	P. falciparum (D6)	0.619883	Drug-sensitive	0.521358	Test	20	28.43	94.5425	322.747	1200.92	4662.88	18704.4	76883.8	8.67	64.8737	107.619	449.875	1176.42	4291.65	13564	3.519	55.4154	60.5805	298.428	608.205	2197.44	5864.28	42.09	512.643	6490.64	98654.8	1.59448e+06	2.66141e+07	4.50973e+08	46.907	172.055	735.058	3418.63	16753.1	85102.9	443832	-0.862092	54.1499	31.3859	269.2	393.719
CHEMBL2391243	COC(=O)c1ccc2nc3n(C)c4ccc(Br)cc4c(NCCCNC(=O)Nc4ccccc4)c-3c2c1	8.05	1	P. falciparum (NF54)	0.579006	Drug-sensitive	0.521358	Training	41	57.66	197.479	681.735	2565.8	10062.7	40794	169648	14.46	135.879	219.641	1001.5	2739.27	10504.4	34932.9	5.847	118.978	124.586	660.439	1337.59	5072.6	13749.7	97.28	1049.63	12791.2	193773	3.16296e+06	5.33618e+07	9.11979e+08	119.127	515.036	2775.82	17659.1	128498	1.03547e+06	8.94847e+06	-1.59655	116.198	67.9267	588.346	864.056
CHEMBL4648223	C[C@@H]1CC[C@H]2[C@@H](C)C(OC(=O)c3cccc4c3OCO4)O[C@@H]3O[C@]4(C)CC[C@@H]1[C@]32OO4	8.08	1	P. falciparum (NF54)	0.579006	Drug-sensitive	0.521358	Training	36	51.13	188.907	710.94	2960.19	12896.4	58263.3	270222	24.07	136.894	363.394	1451.77	5297.25	21142.3	84395.9	4.681	116.119	141.356	765.32	1822.14	7186.54	22152.5	81.68	746.157	7717.83	106639	1.65644e+06	2.72316e+07	4.58786e+08	67.2203	254.501	1049.63	4728.53	22316.2	108980	546097	-1.13282	114.232	101.814	720.992	1510.25
CHEMBL1096901	CN(C)CCC(NCCNc1ccnc2cc(Cl)ccc12)c1ccccc1	8.1	1	P. falciparum (3D7)	0.512493	Drug-sensitive	0.521358	Training	29	41.77	136.335	457.022	1660.97	6277.28	24472.7	97674.8	7.55	82.2633	106.549	487.638	1091.87	3964.93	11111.3	4.528	77.8635	74.5093	389.725	699.008	2612.82	6281.47	40.19	307.296	1751.51	11992.9	82256.8	580569	4.14641e+06	83.1591	332.987	1553.21	7905.67	42592.8	239033	1.38379e+06	-1.50394	76.1666	31.537	343.796	381.337
CHEMBL3233361	NCCCNc1nc2ccc(Br)cc2c2[nH]c3ccccc3c12	8.1	1	P. falciparum (NF54)	0.579006	Drug-sensitive	0.521358	Test	26	37.07	127.139	438.571	1654.55	6517.13	26595.9	111543	4.04	77.5952	76.3027	435.769	822.875	3277.51	8379.8	4.232	76.2538	82.908	434.475	903.776	3448.83	9538.52	66.73	1031.14	20045.9	479522	1.21617e+07	3.14298e+08	8.16892e+09	79.0947	361.75	2104.55	14509.3	113122	958398	8.55436e+06	-1.16701	74.2005	41.164	381.154	557.033
CHEMBL4753386	CCCCNc1nc(NCc2ccncc2)nc2cc(OC)c(OC)cc12	8.16	1	P. falciparum (NF54)	0.579006	Drug-sensitive	0.521358	Training	29	40.9	133.79	443.61	1607.96	6078.86	23751.2	95091.7	8.23	82.3081	100.454	463.05	959.127	3451.18	9011.48	2.842	77.6102	59.7367	386.024	610.476	2560.6	5760.94	81.19	555.142	3512.51	24516.1	176454	1.31475e+06	1.00496e+07	79.6602	309.699	1392.68	6762.7	34454.8	181508	980284	-1.36024	76.1808	34.0222	359.608	433.069
CHEMBL575071	CCN(CCNC(=O)Nc1ccccc1)Cc1cc(Nc2ccnc3cc(Cl)ccc23)ccc1O	8.22	1	P. falciparum (3D7)	0.512493	Drug-sensitive	0.521358	Training	38	53.64	177.943	599.057	2187.36	8279.3	32224.4	128022	10.93	114.621	157.572	720.202	1687.53	6143.56	17769.6	4.93	104.419	94.2488	522.343	894.921	3417.6	7928.52	89.52	1106.29	15814.5	275315	5.11728e+06	9.79366e+07	1.90025e+09	107.64	424.634	1958.83	9838.64	52184.4	287894	1.63754e+06	-1.89147	102.27	46.7243	470.764	537.137
CHEMBL4472785	Cc1cc(NCc2cc(Nc3ccnc4cc(Cl)ccc34)ccc2F)nc(N2CCCC2)n1	8.23	1	P. falciparum (Dd2)	0.399461	Drug-resistant	0.48452	Training	37	52.57	178.914	614.401	2284.61	8797.16	34800.3	140391	10.21	113.866	150.782	688.412	1518.37	5427.66	14754.6	5.526	106.518	109.531	577.365	1091.23	4099.37	10114.3	65.97	501.448	3106.14	22179.3	160513	1.19401e+06	9.02322e+06	102.447	412.301	1945.43	9976.96	53875.1	301568	1.73422e+06	-1.32758	104.148	56.126	502.751	646.596
CHEMBL2391246	COC(=O)c1ccc2c(c1)c(NCCCN)c1c3ccccc3nc-1n2C	8.28	1	P. falciparum (NF54)	0.579006	Drug-sensitive	0.521358	Test	30	42.12	145.243	504.254	1918.8	7642.74	31563.5	133929	8.23	96.1265	133.782	667.899	1718.02	6853.43	22509.3	3.933	87.8155	95.6695	507.93	1100.35	4190.95	12033	82.17	1260.56	24322.5	559130	1.3597e+07	3.39639e+08	8.6111e+09	84.1359	331.436	1508.45	7408.32	38174.9	203665	1.11622e+06	-1.3098	86.2471	53.1935	457.426	729.809
CHEMBL3335118	N/C(CC(O)c1cc2ccccc2c2ccccc12)=N\N=C\c1ccc(F)cc1	8.3	1	P. falciparum (3D7)	0.512493	Drug-sensitive	0.521358	Training	32	43.58	149.324	503.917	1873.57	7222.03	28784.1	117544	8.23	96.3695	129.782	617.003	1437.16	5347.42	15475	6.154	90.4597	104.504	492.429	1042.94	3727.87	10262.8	70.97	1403.45	28754.4	664906	1.59622e+07	3.91973e+08	9.76918e+09	91.8982	357.906	1612.67	7832.89	39756.1	207881	1.11162e+06	-1.49755	88.2835	44.6436	423.349	547.967
CHEMBL1813089	COC1=CC(c2ccc[nH]2)=N/C1=C\c1[nH]c(Cc2ccc(Br)cc2)cc1Cc1ccc(Cl)cc1	8.3	1	P. falciparum (D6)	0.619883	Drug-sensitive	0.521358	Training	38	54.17	183.626	629.768	2342.6	9042.92	35871.9	145033	14.32	121.933	206.357	870.881	2353.1	8448.11	26886.8	7.658	109.082	124.82	598.315	1217.21	4305.5	11048.7	53.17	474.305	3130.21	24941	201257	1.67555e+06	1.41904e+07	107.629	477.453	2641.88	17260.5	128224	1.04568e+06	9.07868e+06	-1.46827	106.157	55.4921	509.419	654.166
CHEMBL4892343	Cc1nc(C(=O)Nc2[nH]c(=O)ncc2F)c(-c2ccccc2)o1	8.32	1	P. falciparum (NF54)	0.579006	Drug-sensitive	0.521358	Training	25	31.57	113.435	372.497	1385.54	5240.78	20572	82248.8	10.56	88.0876	163.342	710.233	2069.49	7772.29	26337.4	1.703	71.7088	62.5125	376.65	670.412	2681.97	6594.74	100.88	1102.27	13839.5	204670	3.27691e+06	5.46085e+07	9.27203e+08	63.2674	249.379	1110.59	5322.21	26644.2	137489	725657	-0.766975	70.1811	44.3677	346.984	514.44
CHEMBL2170032	Clc1ccc2c(NC(c3ccccc3)(c3ccc(CN4CCCC4)c(Cl)c3)c3ccc(CN4CCCC4)c(Cl)c3)ccnc2c1	8.4	1	P. falciparum (K1)	0.610256	Drug-resistant	0.48452	Test	51	74.08	254	894.466	3452.07	14022.3	59395	260099	16.77	162.248	267.529	1224.5	3634.05	14847.7	55981.9	10.174	150.365	176.07	881.428	1942.67	7341.83	21247.6	31.4	308.435	1361.54	9421.53	63478.6	453390	3.27986e+06	143.378	593.845	2888.58	15363.1	86528.9	507113	3.05894e+06	-1.90734	146.159	87.6471	774.366	1251.98
CHEMBL1085825	OCC12CC3CC(C1)[C@]1(OO[C@]4(CCCCC4)O1)C(C3)C2	8.4	1	P. falciparum (3D7)	0.512493	Drug-sensitive	0.521358	Training	25	36.41	137.285	538.004	2346.26	10683.3	50216.7	241011	17.22	94.4836	271.534	1093.56	4210.03	17217	71105.7	3.287	83.1512	119.157	619.219	1655.71	6518.23	21542.7	47.92	661.639	9886.27	181859	3.5384e+06	7.05316e+07	1.4196e+09	34.2963	130.521	490.717	2055.51	8991.02	40659.4	188029	-0.98374	82.2256	84.3377	576.613	1321.23
CHEMBL2170026	Clc1ccc(C(Nc2ccnc3cc(Cl)ccc23)c2ccc(CN3CCCC3)c(Cl)c2)cc1	8.4	1	P. falciparum (D10)	0.332432	Drug-sensitive	0.521358	Training	37	53.61	182.022	629.692	2361.19	9192.8	36825.1	150582	11.23	115.735	167.202	749.664	1804.92	6523.55	19099.4	7.402	107.582	120.822	597.848	1196.17	4364.79	11175.2	28.16	262.936	1274.56	8824.58	60044.3	427788	3.08434e+06	109.672	466.172	2327.69	12686.9	73009.1	435746	2.66825e+06	-1.33941	104.116	55.9676	506.532	665.352
CHEMBL5289527	O=S(=O)(CCCCl)N1CCC2(CC1)OOC1(CCCC1)OO2	8.43	1	P. falciparum (3D7)	0.512493	Drug-sensitive	0.521358	Training	24	29.17	116.963	408.306	1697.43	7236.64	32157.8	145713	16.23	91.5009	263.36	1107.28	4391.88	18558	78600.9	3.225	73.8516	98.4171	501.727	1290.95	4890.25	15388.7	82.68	1078.98	16935.5	303313	5.7045e+06	1.09861e+08	2.14195e+09	45.5508	188.018	886.064	4727.72	26997.7	161185	991285	-0.773508	72.1789	73.4651	481.867	1102.82
CHEMBL4288940	FC1CCN(CCOc2ccc(C3CCC4(CC3)OOC3(OO4)C4CC5CC(C4)CC3C5)cc2)CC1	8.49	1	P. falciparum (W2)	0.480579	Drug-resistant	0.48452	Test	42	59.6	214.955	780.658	3149.9	13231.8	57618.1	257471	24.19	144.295	341.998	1337.97	4562.17	17569.9	67290.5	7.128	127.779	157.726	791.554	1832.16	6920.83	20634.3	49.39	427.674	2698.85	22622.6	197171	1.80165e+06	1.6816e+07	73.8986	271.286	1064.72	4565.67	20456.3	94723.4	449435	-1.49113	126.232	91.6731	728.156	1301.95
CHEMBL2334052	C[C@@H](NC[C@@H](O)[C@H](Cc1ccccc1)NC(=O)c1ccc(N2CCN(C)CC2)cc1)c1ccccc1	8.5	1	P. falciparum (NF54)	0.579006	Drug-sensitive	0.521358	Training	39	56	184.584	625.335	2293.96	8744.77	34322	137522	14.79	118.841	206.499	861.149	2413.64	8830.23	29044.6	5.732	106.626	103	534.984	970.912	3562.48	8541.49	67.84	956.357	14671.8	266634	5.04367e+06	9.71819e+07	1.8904e+09	101.728	378.997	1623.77	7468.23	35811.8	176616	889341	-2.19655	104.33	44.4937	475.686	530.977
CHEMBL4645798	C[C@@H]1CC[C@H]2[C@@H](C)C(OC(=O)c3ccc([N+](=O)[O-])cc3)O[C@@H]3O[C@]4(C)CC[C@@H]1[C@]32OO4	8.54	1	P. falciparum (NF54)	0.579006	Drug-sensitive	0.521358	Training	35	48.19	180.615	678.911	2830.64	12319.8	55570.5	257282	23.33	134.185	361.741	1451.56	5306.22	21161.7	84307.1	4.542	112.09	143.049	744.786	1804.89	6995.38	21611.1	106.36	1563.66	27289.4	555129	1.19457e+07	2.65609e+08	6.03734e+09	65.3188	249.223	1035.36	4697.06	22278.3	109063	546467	-0.522518	110.341	107.236	698.338	1503.57
CHEMBL5207890	O[C@H](CNCCCC(F)(F)F)c1cc(C(F)(F)F)nc2c(C(F)(F)F)cccc12	8.55	1	P. falciparum (W2)	0.480579	Drug-resistant	0.48452	Training	30	42.85	153.298	590.027	2451.72	10559.2	46634	209553	20.48	117.677	332.068	1500.86	5935.08	25872.4	110638	5.06	94.3958	153.74	708.671	1943.69	7282.17	23562.5	45.15	656.689	9667.43	179566	3.53496e+06	7.11023e+07	1.44031e+09	65.5613	253.326	1147.38	5606.78	28684.2	151833	825992	-0.950526	92.2936	104.167	583.489	1329.73
CHEMBL2334372	CCCN(CCC)C(=O)c1cccc(C(=O)N[C@@H](Cc2ccccc2)[C@H](O)CNC(C)(C)c2cccc(C#N)c2)c1	8.6	1	P. falciparum (NF54)	0.579006	Drug-sensitive	0.521358	Test	43	61.2	203.447	707.027	2688.75	10717.5	44277.9	187841	23.93	153.114	351.412	1453.36	4903.74	19190	72207.4	6.274	119.982	128.776	659.94	1355.39	5035.74	13638.4	105.46	1822.21	33296.2	676931	1.42387e+07	3.06305e+08	6.70226e+09	109.32	411.935	1795.2	8423.5	41276.5	208199	1.07259e+06	-2.11178	116.369	71.2099	588.449	903.715
CHEMBL4127539	c1cc(C2CCC3(CC2)OOC2(OO3)C3CC4CC(C3)CC2C4)ccc1CN1CCOCC1	8.65	1	P. falciparum (W2)	0.480579	Drug-resistant	0.48452	Training	39	55.11	200.207	728.598	2955.77	12491.8	54769.7	246459	21.32	133.09	310.086	1230.07	4206.06	16384.4	63345.1	5.703	119.43	141.306	743.098	1700.84	6580.57	19660	49.39	419.674	2679.01	22464.4	196214	1.79534e+06	1.67755e+07	69.6508	259.664	1033.34	4506.24	20576	97264.2	471691	-1.42663	118.197	86.1104	693.627	1256.6
CHEMBL2402779	Clc1ccc2c(NCCCNCc3ccncc3)ccnc2c1	8.65	1	P. falciparum (D6)	0.619883	Drug-sensitive	0.521358	Training	25	35.7	115.152	376.744	1340.36	4965.42	19015.4	74700.5	5.67	69.3209	74.8722	372.724	715.316	2643.19	6523.38	3.046	65.6256	53.2178	320.859	521.758	2104.48	4796.9	49.84	374.873	2307.77	15940.9	110778	786065	5.64155e+06	73.2056	296.425	1404.05	7259.2	39706.5	225962	1.32417e+06	-1.20508	64.1464	22.1092	283.321	281.606
CHEMBL4788771	C[C@@H]1CC[C@H]2[C@@H](C)C(OCCN(CCCNc3ccnc4cc(Cl)ccc34)CCOC3O[C@@H]4O[C@@]5(C)CC[C@H]6[C@H](C)CC[C@@H]([C@H]3C)[C@@]46OO5)O[C@@H]3O[C@@]4(C)CC[C@@H]1[C@]32OO4	8.7	1	P. falciparum (3D7)	0.512493	Drug-sensitive	0.521358	Training	69	99.53	362.18	1355.37	5615.5	24361.5	109723	508040	40.44	244.789	607.704	2431.86	8644.95	34430.6	136994	8.927	218.062	259.403	1428.64	3334.73	13312.6	40718.7	120.46	884.093	5364.53	39680.1	308731	2.54958e+06	2.19128e+07	127.654	497.61	2125.41	10094.5	51168.6	273149	1.51975e+06	-2.63958	214.423	180.077	1328.8	2694.25
CHEMBL1096247	Clc1ccc2c(NCCNC(CCN3CCCCC3)c3ccccc3)ccnc2c1	8.7	1	P. falciparum (NF54)	0.579006	Drug-sensitive	0.521358	Test	33	47.93	155.821	517.411	1865.21	7005.29	27187.7	108154	10.27	94.1129	126.526	554.295	1258.44	4484.65	12629.8	5.94	88.271	83.8359	438.368	777.687	2913.66	6948.71	40.19	317.296	1757.99	12044.2	82375.8	581118	4.14828e+06	87.7943	343.436	1568.65	7861.54	41937	234145	1.35326e+06	-1.6045	86.1648	30.3336	386.118	390.107
CHEMBL2334056	Cc1cc(Nc2ccc(C(=O)N[C@@H](Cc3ccccc3)[C@H](O)CN[C@H](C)c3ccccc3)cc2)cc(C)n1	8.7	1	P. falciparum (NF54)	0.579006	Drug-sensitive	0.521358	Training	41	58.23	192.869	653.884	2396.24	9091.28	35418.4	140641	13.66	125.062	201.87	878.87	2347.66	8696.5	28003.9	5.374	112.724	104.101	557.553	949.908	3548.46	8043.66	86.28	1110.8	15806.9	274923	5.10363e+06	9.7618e+07	1.89359e+09	106.056	398.31	1727.54	8041.43	38962.5	193765	981911	-2.16588	110.335	50.8186	502.85	563.566
CHEMBL5191032	CC(C)C[C@@H](CN1CCN(C)CC1)Nc1ccnc2cc(Cl)ccc12	8.8	1	P. falciparum (3D7)	0.512493	Drug-sensitive	0.521358	Training	27	39.48	131.912	456.451	1699.62	6531.89	25706.2	102969	9.52	80.9504	126.149	509.88	1213.26	4096.54	11440.1	4.407	75.9407	81.1243	404.619	755.308	2748.67	6620.34	31.4	236.435	1286.26	8743.9	60070.3	427033	3.07939e+06	70.9052	282.449	1321.5	6762.82	36723.3	208261	1.22067e+06	-1.297	74.1382	37.8639	342.88	406.92
CHEMBL2146554	CCN(CC)Cc1[nH]c(CNc2ccnc3cc(Cl)ccc23)nc1-c1ccc(Cl)cc1	8.8	1	P. falciparum (D10)	0.332432	Drug-sensitive	0.521358	Training	34	48.7	164.04	562.377	2095.91	8114.6	32329.8	131489	9.46	103.699	141.768	650.752	1505.74	5418.2	15370.3	5.607	97.158	98.3968	526.937	991.016	3759.28	9293.64	56.84	460.674	3028.26	23144.2	180682	1.45829e+06	1.20338e+07	95.1018	395.889	1916.64	10151.1	56925.1	332170	1.99471e+06	-1.36543	94.1482	50.2086	457.595	599.666
CHEMBL1753	CCC[C@@H]1C[C@@H](C(=O)N[C@@H]([C@H]2O[C@H](SC)[C@H](O)[C@@H](O)[C@H]2O)[C@H](C)Cl)N(C)C1	8.81	1	P. falciparum (3D7)	0.512493	Drug-sensitive	0.521358	Test	28	42.42	144.689	528.223	2077.34	8500.47	35765	153523	26.15	117.43	349.634	1324.88	4961.41	19586.9	78798.5	0.566	82.9794	62.3615	435.923	704.512	2968.74	6796.77	127.56	2037.64	35400.5	661128	1.26977e+07	2.47873e+08	4.88905e+09	63.3937	268.347	1327.87	7252.63	42177.6	256104	1.60324e+06	-1.89039	80.5545	55.8157	418.596	691.909
CHEMBL3093727	O=C(CC1CCC2(CC1)OOC1(OO2)C2CC3CC(C2)CC1C3)NCCNC(=O)CC1CCC2(CC1)OOC1(OO2)C2CC3CC(C2)CC1C3	8.9	1	P. falciparum (K1)	0.610256	Drug-resistant	0.48452	Training	59	82.3	307.496	1145.9	4773.4	20637.2	92347.8	423205	41.16	221.035	602.444	2343.34	8539.78	33413.3	131879	6.498	186.148	222.848	1205.18	2837.02	11139.7	34159.3	132.04	1422.65	15967.9	224478	3.45625e+06	5.61153e+07	9.36499e+08	86.3204	319.197	1187.39	4864.77	20709.8	90812.2	406458	-1.91846	184.356	156.631	1142.5	2277.63
CHEMBL3581504	CC(C)(C)COC(=O)c1cnc(Oc2ccc3c(c2)B(O)OC3)cn1	8.9	1	P. falciparum (3D7)	0.512493	Drug-sensitive	0.521358	Training	27	33.8	125.739	426.54	1669.45	6654.29	27490.7	115471	11.25	91.0925	180.477	765.928	2349.56	8944.47	31528.5	2.731	80.0082	94.4193	494.751	1110.56	4206.54	12063.3	90.77	1072.58	15618.4	273009	5.09483e+06	9.77156e+07	1.89848e+09	61.5563	241.384	1065.73	5036.57	24717.2	124428	637997	-1.07168	78.2229	59.2467	413.544	688.57
CHEMBL272416	CC(C)NCCNc1ccnc2cc(Cl)ccc12	8.9	1	P. falciparum (NF54)	0.579006	Drug-sensitive	0.521358	Training	19	27.44	89.7816	302.986	1105.88	4183.51	16281.5	64764.2	5.2	54.4608	68.5957	310.874	639.861	2257.27	5735.15	3.113	51.5968	51.9254	268.246	488.897	1828.92	4418.03	36.95	277.797	1713.05	11798.2	81729.9	577976	4.1334e+06	54.4022	222.406	1073.21	5672.42	31777.4	185358	1.11308e+06	-0.956479	50.1209	23.3169	227.627	266.818
CHEMBL456899	CCOC(=O)/N=C(\NC)Nc1ccc(-c2ccc(-c3ccc(N/C(=N/C(=O)OCC)NC)cc3)cc2)cc1	8.9	1	P. falciparum (K1)	0.610256	Drug-resistant	0.48452	Test	40	56	182.539	605.877	2185.49	8182.06	31491.5	123579	17.7	125.268	229.641	936.859	2644.14	9517.23	30915.1	5.758	106.985	101.069	532.265	953.739	3524.09	8468.05	125.44	1214.17	14012.8	203128	3.24374e+06	5.41696e+07	9.2168e+08	109.962	411.539	1785.83	8363.69	41002.5	207352	1.07291e+06	-1.89609	104.167	46.956	473.159	526.691
CHEMBL230313	COc1ccc2nccc([C@@H](O)C3CC4CCN3CC4CC(=O)O[C@@H]3OC4O[C@]5(C)CCC6[C@H](C)CCC([C@H]3C)[C@@]46OO5)c2c1	8.95	1	P. falciparum (3D7)	0.512493	Drug-sensitive	0.521358	Training	52	74.9	272.294	1014.38	4150.99	17729	78385.7	355707	30.53	188.796	459.17	1842.24	6379.53	24965.4	96488.7	4.758	164.719	180.581	1033.68	2276.82	9112.91	26778.9	108.81	1247.39	16543	280792	5.15615e+06	9.80971e+07	1.89748e+09	101.426	388.59	1637.71	7537.76	36499	183716	953833	-2.01246	162.401	130.684	969.597	1847.53
CHEMBL4288940	FC1CCN(CCOc2ccc(C3CCC4(CC3)OOC3(OO4)C4CC5CC(C4)CC3C5)cc2)CC1	8.96	1	P. falciparum (D10)	0.332432	Drug-sensitive	0.521358	Training	42	59.6	214.955	780.658	3149.9	13231.8	57618.1	257471	24.19	144.295	341.998	1337.97	4562.17	17569.9	67290.5	7.128	127.779	157.726	791.554	1832.16	6920.83	20634.3	49.39	427.674	2698.85	22622.6	197171	1.80165e+06	1.6816e+07	73.8986	271.286	1064.72	4565.67	20456.3	94723.4	449435	-1.49113	126.232	91.6731	728.156	1301.95
CHEMBL1083769	C[C@H]1Cc2c([nH]c3ccccc23)[C@@]2(N1)C(=O)Nc1ccc(Cl)cc12	9	1	P. falciparum (K1)	0.610256	Drug-resistant	0.48452	Training	28	39.99	145.343	538.421	2190.95	9379.92	41878	193285	11.05	102.188	205.992	950.013	3210.44	13644.2	55539.6	3.199	89.9725	99.2709	566.026	1255.46	5108.77	15294.3	56.92	648.768	7385.76	105657	1.65512e+06	2.72648e+07	4.59864e+08	71.2532	290.031	1363.29	6982.02	37772.5	212705	1.23527e+06	-1.01841	88.1496	71.3751	534.791	1081.16
CHEMBL561965	N=C(N)c1ccc(OCCCCCOc2ccc(C(=N)N)nc2)cn1	9	1	P. falciparum (K1)	0.610256	Drug-resistant	0.48452	Test	26	36.66	117.806	388.257	1381.65	5096.63	19325.8	74726	11.06	75.393	129.75	502.469	1296.34	4422.75	13148.4	2.18	67.328	51.8626	306.405	468.05	1802.92	3728.06	143.98	2809.07	64796.3	1.60178e+06	4.03451e+07	1.02373e+09	2.60875e+10	69.1208	271.324	1220.02	5897.19	29823.7	155567	829739	-1.69969	66.3823	25.7959	285.959	297.761
CHEMBL2041381	CC[C@H]1OC(=O)[C@H](C)[C@@H](O[C@H]2C[C@@](C)(OC)[C@@H](O)[C@H](C)O2)[C@H](C)[C@@H](O[C@@H]2O[C@H](C)C[C@H](N(C)C)[C@H]2OCCCNC(=O)CNc2ccnc3cc(Cl)ccc23)[C@](C)(O)C[C@@H](C)CN(C)[C@H](C)[C@@H](O)[C@]1(C)O	9	1	P. falciparum (W2)	0.480579	Drug-resistant	0.48452	Training	75	110.19	384.385	1431.97	5793.06	24478.2	106792	477249	48.28	266.126	681.75	2609.97	9036.82	34408.4	130381	3.988	227.808	228.746	1349.53	2754.93	10945.2	30011.2	223.1	2974.75	47761.9	887169	1.71857e+07	3.38435e+08	6.71503e+09	155.359	589.045	2552.33	12096.1	60837.8	320469	1.75342e+06	-4.27524	223.06	181.584	1264.05	2383.45
CHEMBL1946558	CC[C@H]1OC(=O)[C@H](C)[C@@H](O)[C@H](C)[C@@H](O[C@@H]2O[C@H](C)C[C@H](N(C)CCCNc3ccnc4ccc(Cl)cc34)[C@H]2O)[C@](C)(O)C[C@@H](C)CN(C)[C@H](C)[C@@H](O)[C@]1(C)O	9	1	P. falciparum (W2)	0.480579	Drug-resistant	0.48452	Training	58	85.54	298.519	1112.23	4490.06	18909.4	82145	365271	34.3	201.632	493.384	1907.67	6468.39	24585.5	92314.2	3.694	177.438	180.56	1041.03	2116.17	8271.17	22384.9	177.31	2799.87	49425	960257	1.90842e+07	3.82587e+08	7.69921e+09	123.756	473.896	2096.47	10147.2	52129	280339	1.56445e+06	-3.50595	172.944	138.83	967.625	1802.08
CHEMBL3758754	CC(CCCNc1ccnc2cc(Cl)ccc12)NCCC12CC3CC(CC(C3)C1)C2	9	1	P. falciparum (D6)	0.619883	Drug-sensitive	0.521358	Training	34	50.54	173.356	621.53	2423.98	9860.64	41452.6	178869	15.4	109.397	213.232	853.493	2528.58	9325.06	32432.3	6.182	100.197	123.005	601.926	1342.96	5007.26	14492.3	36.95	325.797	1755.05	12090.2	82310	580436	4.13934e+06	74.1409	295.51	1333.21	6683.65	35840	202163	1.18421e+06	-1.46329	98.1398	60.5697	514.937	769.87
CHEMBL1083769	C[C@H]1Cc2c([nH]c3ccccc23)[C@@]2(N1)C(=O)Nc1ccc(Cl)cc12	9	1	P. falciparum (NF54)	0.579006	Drug-sensitive	0.521358	Test	28	39.99	145.343	538.421	2190.95	9379.92	41878	193285	11.05	102.188	205.992	950.013	3210.44	13644.2	55539.6	3.199	89.9725	99.2709	566.026	1255.46	5108.77	15294.3	56.92	648.768	7385.76	105657	1.65512e+06	2.72648e+07	4.59864e+08	71.2532	290.031	1363.29	6982.02	37772.5	212705	1.23527e+06	-1.01841	88.1496	71.3751	534.791	1081.16
CHEMBL3410326	CCCCOC(=O)OCOP(=O)(OCOC(=O)OCCCC)C(CCC(=O)NO)c1ccc(F)c(F)c1	9	1	P. falciparum (Dd2)	0.399461	Drug-resistant	0.48452	Training	37	45.5	158.984	486.99	1733.32	6207.97	23159.7	87860.3	27.26	129.83	308.857	1139.01	3686.91	13327	47133.1	5.141	97.8653	98.4815	499.851	980.123	3583.95	9459.65	165.73	2393.16	43581.8	910647	2.02593e+07	4.69736e+08	1.12356e+10	76.659	268.61	1050.84	4502.99	20249	94276.7	450096	-1.70467	94.3773	58.2492	462.703	742.885
CHEMBL3410328	CCCCOC(=O)OCOP(=O)(OCOC(=O)OCCCC)C(OCC(=O)N(C)O)c1ccc(F)c(F)c1	9	1	P. falciparum (Dd2)	0.399461	Drug-resistant	0.48452	Training	38	46.6	164.073	504.303	1798.34	6461.79	24186.8	92062.7	28.02	134.545	322.764	1185.65	3861.25	14013.7	49955.7	4.256	101.995	95.1675	516.36	959.856	3620.36	9164.2	166.17	2171.22	35252.6	642481	1.218e+07	2.35371e+08	4.60398e+09	81.2038	287.57	1146.36	4982.8	22699.6	106905	515777	-1.70163	98.3992	63.9445	487.288	806.599
CHEMBL2337351	CC(=O)c1cccc(N[C@H]2[C@H](N)[C@@](NC(=O)N3CCCC3)([C@H](C)O)[C@@](C)(O)[C@@]2(O)CO)c1	9	1	P. falciparum (Dd2)	0.399461	Drug-resistant	0.48452	Training	34	49.12	177.247	686.989	2938.64	13362.6	63730.9	315449	21.9	129.952	354.079	1476.93	5680.55	24061.5	102771	-0.654	109.036	109.091	708.799	1654.73	7091.36	23035	168.38	3151.04	62849.6	1.3336e+06	2.91502e+07	6.52681e+08	1.49321e+10	73.1797	274.76	1178.84	5476.06	26669.7	134168	691133	-2.39929	106.773	106.166	715.243	1773.7
CHEMBL1234899	Cc1nc2cc(OC(F)(F)F)ccc2n1-c1ccc(C(=O)NC2CC2)s1	9	1	P. falciparum (Dd2)	0.399461	Drug-resistant	0.48452	Test	29	37.83	141.121	503.155	2005.13	8131.01	33918.4	143519	14.19	106.592	235.852	1049.92	3569.21	14570.4	56879.1	3.795	89.6407	118.5	573.583	1346.38	4945.97	14362.1	84.39	984.268	12605.8	184171	2.83334e+06	4.48278e+07	7.20826e+08	68.9086	274.433	1267.79	6297.61	32644.3	174465	955164	-0.701944	88.1047	78.6187	495.661	913.454
CHEMBL530733	OC(CNC1CCCCC1)Cn1c2ccc(Br)cc2c2cc(Br)ccc21	9	1	P. falciparum (K1)	0.610256	Drug-resistant	0.48452	Training	29	42.82	145.716	508.759	1922.32	7541.06	30480.5	126126	10.46	91.2996	137.147	586.343	1384.08	4863.99	13783.8	5.978	85.4662	101.418	488.806	1049.73	3848.23	10753.5	37.19	571.715	9047.58	175107	3.50218e+06	7.0858e+07	1.43844e+09	80.9876	407.302	2706.53	21350.7	185313	1.69124e+06	1.58355e+07	-1.2731	82.2122	44.7669	404.294	551.212
CHEMBL5198208	O=C1OC[C@H](CN2C3=C4C(=O)c5ccccc5C4C[C@@H]4CO[C@@]3(O4)c3ccccc32)O1	9	1	P. falciparum (K1)	0.610256	Drug-resistant	0.48452	Training	37	52.67	191.168	701.27	2823.14	11952.9	52691.8	239657	21.77	141.583	341.897	1437.75	5127.38	20904.5	83733.2	3.572	117.818	122.769	718.016	1567.06	6353.83	18948.2	74.3	872.655	11406.8	182734	3.06666e+06	5.23648e+07	8.99041e+08	89.4097	344.498	1524.28	7280.01	36422.5	188393	1.00012e+06	-1.05128	116.212	89.7208	691.393	1338.68
CHEMBL1800771	NCC(=O)N1CCn2c(nc(-c3ccc(F)cc3)c2Nc2ccc(Cl)cc2)C1	9	1	P. falciparum (W2)	0.480579	Drug-resistant	0.48452	Training	31	43.6	149.544	517.356	1943.42	7575.73	30398.8	124624	11.93	103.163	176.352	758.855	2083.49	7667.98	24986.5	3.615	90.7113	94.246	509.323	1007.1	3836.61	10010.2	76.18	1223.46	24129.7	557847	1.35846e+07	3.39453e+08	8.60777e+09	80.7874	322.512	1473.62	7320.87	38437.2	210506	1.19275e+06	-1.26179	88.2383	52.1229	439.177	620.223
CHEMBL4171783	Cc1cc2c(c(=O)[nH]1)C(=O)[C@]1(O)c3c(O)c4c(c5c3[C@@H](C[C@@H]1C2=O)OCO5)O[C@@H]1[C@H](O)C=CC[C@H]1C4=O	9	1	P. falciparum (3D7)	0.512493	Drug-sensitive	0.521358	Test	43	61.16	227.33	859.649	3541.22	15229.7	67753	309492	32.66	184.438	495.777	2018.45	7386.64	30007.6	121701	-0.378	142.401	128.341	865.483	1735.6	7326.52	20667.1	172.45	2785.75	47637.4	879845	1.66215e+07	3.18022e+08	6.13633e+09	101.014	394.242	1779.68	8675.14	44270	233132	1.25678e+06	-1.61776	140.739	127.372	872.647	1817.29
CHEMBL4777972	Cc1cc(Cl)cc(C(=O)Nc2cccc([C@]3(C)CC(=O)N([C@@H]4CCO[C@H](C)C4)C(=N)N3)c2Cl)c1	9	1	P. falciparum (3D7)	0.512493	Drug-sensitive	0.521358	Training	37	53.25	187.068	681.976	2697.17	11095.7	47081.8	204719	22.23	137.463	318.638	1263.76	4124.56	15539.6	56678.7	5.784	113.09	143.263	696.324	1588.16	5863.73	16992.1	94.52	1452.41	25371.8	514124	1.09708e+07	2.41404e+08	5.42518e+09	94.867	392.801	1896.32	10001.4	55735.6	322919	1.92647e+06	-1.48454	110.262	85.9814	606.182	1074.4
CHEMBL4792162	C[C@@H]1C[C@H](N2C(=N)N[C@](C)(c3cccc(NC(=O)c4cccc(Cl)c4)c3Cl)CC2=O)CCO1	9	1	P. falciparum (3D7)	0.512493	Drug-sensitive	0.521358	Training	36	51.79	180.936	656.244	2590.14	10664.4	45387.2	198204	21.55	133.001	312.474	1255.31	4194.61	16102.5	60079.1	5.558	109.041	134.294	663.693	1501.05	5589.57	16184.2	94.52	1448.41	25365.8	514100	1.09708e+07	2.41404e+08	5.42518e+09	92.5681	383.748	1848.35	9725.56	54136.4	313724	1.87406e+06	-1.46257	106.262	80.3306	583.184	1027.96
CHEMBL4877080	CCCCc1nncc(-c2cnnc(SCCN(C)C)n2)n1	9	1	P. falciparum (3D7)	0.512493	Drug-sensitive	0.521358	Training	23	30.69	103.248	332.559	1200.67	4443.49	16970.6	66007	12.12	80.3796	176.916	751.873	2557.66	10452.9	41400.5	-0.277	59.756	24.4173	267.007	245.416	1481.55	2074.46	105.88	1046.15	11299.9	133772	1.66279e+06	2.12783e+07	2.76927e+08	70.4364	326.079	1718.87	9866.54	59705.5	374373	2.40697e+06	-0.818088	58.1297	25.457	253.774	277.091
CHEMBL2170044	Fc1cc(C(Nc2ccnc3cc(Cl)ccc23)c2cccc(Cl)c2)ccc1CN1CCCC1	9	1	P. falciparum (D10)	0.332432	Drug-sensitive	0.521358	Test	37	53.21	180.798	624.467	2337.89	9086.8	36345.8	148444	11.18	115.582	166.549	747.312	1796.21	6498.33	19030.9	6.941	107.092	117.641	589.077	1161.93	4257.7	10815.9	28.16	262.936	1274.56	8824.58	60044.3	427794	3.08436e+06	106.062	436.903	2116.32	11192.4	62542.4	362963	2.16516e+06	-1.3409	104.14	56.3682	507.04	670.365
CHEMBL2337351	CC(=O)c1cccc(N[C@H]2[C@H](N)[C@@](NC(=O)N3CCCC3)([C@H](C)O)[C@@](C)(O)[C@@]2(O)CO)c1	9	1	P. falciparum (D6)	0.619883	Drug-sensitive	0.521358	Training	34	49.12	177.247	686.989	2938.64	13362.6	63730.9	315449	21.9	129.952	354.079	1476.93	5680.55	24061.5	102771	-0.654	109.036	109.091	708.799	1654.73	7091.36	23035	168.38	3151.04	62849.6	1.3336e+06	2.91502e+07	6.52681e+08	1.49321e+10	73.1797	274.76	1178.84	5476.06	26669.7	134168	691133	-2.39929	106.773	106.166	715.243	1773.7
CHEMBL2334039	CCN(CC)Cc1ccc(Nc2ccc(C(=O)N[C@@H](Cc3ccccc3)[C@H](O)CN[C@H](C)c3ccccc3)cc2)cc1O	9	1	P. falciparum (NF54)	0.579006	Drug-sensitive	0.521358	Training	46	65.74	216.142	730.767	2678.65	10200.4	39954.5	159609	16.4	138.744	228.422	973.651	2635.85	9661.11	31152.9	6.735	125.295	116.589	619.439	1080.27	3994.52	9241.23	96.86	1452.47	23594.9	441276	8.54551e+06	1.68047e+08	3.32895e+09	120.227	446.83	1917.79	8864.51	42800	212711	1.07959e+06	-2.67898	122.457	53.9793	561.228	635.572
CHEMBL5198208	O=C1OC[C@H](CN2C3=C4C(=O)c5ccccc5C4C[C@@H]4CO[C@@]3(O4)c3ccccc32)O1	9	1	P. falciparum (NF54)	0.579006	Drug-sensitive	0.521358	Training	37	52.67	191.168	701.27	2823.14	11952.9	52691.8	239657	21.77	141.583	341.897	1437.75	5127.38	20904.5	83733.2	3.572	117.818	122.769	718.016	1567.06	6353.83	18948.2	74.3	872.655	11406.8	182734	3.06666e+06	5.23648e+07	8.99041e+08	89.4097	344.498	1524.28	7280.01	36422.5	188393	1.00012e+06	-1.05128	116.212	89.7208	691.393	1338.68
CHEMBL515230	Oc1c(CN2CCCC2)cc(Nc2c3ccccc3nc3cc(Cl)ccc23)cc1CN1CCCC1	9.1	1	P. falciparum (K1)	0.610256	Drug-resistant	0.48452	Test	40	57.55	197.012	681.43	2555.84	9962.4	39997.4	164107	11.06	122.152	159.5	726.67	1606.71	5756.48	15762.1	5.868	116.297	114.962	623.433	1170.14	4442.66	11103.2	51.63	685.688	9733.4	180110	3.53877e+06	7.11336e+07	1.44058e+09	108.409	432.434	2029.28	10417.9	56635.3	320415	1.86684e+06	-1.67364	114.24	59.6565	563.437	749.646
CHEMBL458205	CC(C)(C)NCc1cc(Cc2ccnc3cc(Cl)ccc23)ccc1O	9.1	1	P. falciparum (K1)	0.610256	Drug-resistant	0.48452	Training	27	38.83	134.023	483.291	1889.43	7653.66	31816.2	134711	8.24	85.9878	141.76	628.215	1664.31	6128.32	19273.5	4.583	80.2238	104.704	502.39	1140.29	4171.11	11747.7	45.15	642.689	9642.18	179617	3.53622e+06	7.11144e+07	1.44039e+09	75.5301	310.022	1495.99	7838.04	43168.6	246141	1.44053e+06	-1.25623	78.2004	56.5766	408.63	648.937
CHEMBL316098	CC(C)(C)NCc1cc(Nc2ccnc3cc(Cl)ccc23)ccc1O	9.1	1	P. falciparum (K1)	0.610256	Drug-resistant	0.48452	Training	27	38.65	133.501	480.535	1876.47	7591.81	31523.4	133333	7.21	84.5229	130.783	597.997	1534.4	5702.15	17695.8	4.04	80.017	99.31	493.138	1087.35	4034.21	11187.3	57.18	715.05	10185.7	183344	3.56233e+06	7.12975e+07	1.44169e+09	75.3095	308.121	1483.04	7751.91	42609.1	242581	1.4182e+06	-1.3215	78.2241	56.0291	408.546	644.522
CHEMBL35228	COc1ccc2nc3cc(Cl)ccc3c(Nc3cc(CN4CCCC4)c(O)c(CN4CCCC4)c3)c2n1	9.1	1	P. falciparum (K1)	0.610256	Drug-resistant	0.48452	Training	42	60.22	206.578	716.044	2691.65	10505	42177.8	172877	12.78	129.632	177.092	783.436	1762.93	6226.91	17116.7	5.023	122.352	113.316	653.377	1163.37	4552.52	10883.4	73.75	817.36	10642.8	186350	3.5833e+06	7.14581e+07	1.44299e+09	113.935	459.543	2175.26	11241.4	61450.3	349308	2.04339e+06	-1.71257	120.272	65.8408	597.894	812.564
CHEMBL3108889	COc1cc(NC(C)CCCNC(=O)C[C@H]2O[C@@H]3O[C@]4(C)CC[C@H]5[C@H](C)CC[C@@H]([C@H]2C)[C@@]35OO4)c2ncccc2c1	9.1	1	P. falciparum (W2)	0.480579	Drug-resistant	0.48452	Test	46	65.72	234.27	859.421	3480.72	14760.3	65014.8	294806	25.16	160.027	372.512	1505.82	5138.28	20207.4	78250.1	4.796	140.477	152.505	866.578	1892.36	7600.92	22360.8	100.17	912.761	8871.62	115303	1.72271e+06	2.7783e+07	4.64129e+08	91.6389	347.909	1462.07	6720.07	32519.3	163677	850317	-1.88356	138.321	107.699	811.687	1540.5
CHEMBL2322216	Cn1c2nc3ccccc3c-2c(NCCCNC(=S)Nc2ccccc2)c2ccccc21	9.1	1	P. falciparum (NF54)	0.579006	Drug-sensitive	0.521358	Training	36	49.31	169.54	570.911	2114.03	8188.14	32990.8	137085	8.11	111.207	144.91	738.965	1839.85	7281.96	23302.3	5.888	101.902	103.567	545.877	1083.05	4140.77	11210.5	86	1438.03	35606.3	1.08689e+06	3.4563e+07	1.10913e+09	3.56608e+10	106.714	485.615	2892.25	21356.7	184986	1.77324e+06	1.799e+07	-1.55121	100.156	48.9158	496.883	674.469
CHEMBL4212811	CC(C)(C)OC(=O)N(CCCCN(CCCNC(=O)C1CCC2(CC1)OOC1(O2)C2CC3CC(C2)CC1C3)C(=O)OC(C)(C)C)CCCNC(=O)C1CCC2(CC1)OOC1(O2)C2CC3CC(C2)CC1C3	9.2	1	P. falciparum (K1)	0.610256	Drug-resistant	0.48452	Training	79	113.8	412.868	1557.82	6461.15	27912.8	124514	568541	58.6	301.098	850.125	3273.41	12033.2	47039	185891	10.276	248.158	327.609	1669.48	4129.26	15849.1	49517.7	172.66	1987.22	25168.5	387695	6.34732e+06	1.06872e+08	1.82107e+09	127.412	463.645	1792.52	7550.51	33065.3	148904	683774	-2.82599	244.41	219.219	1496.26	3020.18
CHEMBL146826	CCNCc1ccc(Nc2ccnc3cc(Cl)ccc23)cc1O	9.2	1	P. falciparum (3D7)	0.512493	Drug-sensitive	0.521358	Training	25	35.57	118.757	403.45	1489.32	5708.62	22533	90893.6	5.85	73.5981	87.4338	425.208	878.438	3226.57	8445.2	3.437	69.7499	66.6146	366.276	664.051	2543.43	6183.95	57.18	705.05	10125.6	182820	3.55802e+06	7.12624e+07	1.44141e+09	73.295	297.531	1421.33	7415.42	40861.1	233757	1.37441e+06	-1.25524	68.2258	33.9356	325.195	407.05
CHEMBL4637990	COc1cc2[nH]c3cc(Nc4ccc(CN5CCOCC5)cc4)ccc3c(=O)c2cc1Cl	9.2	1	P. falciparum (7G8)	0.323077	Drug-resistant	0.48452	Test	36	51.03	174.534	601.828	2253.6	8749.34	34933.3	142387	11.44	115.339	164.108	740.24	1743.64	6375.89	18642.6	4.962	103.73	105.605	559.484	1076.03	4019.37	10254.9	66.59	679.1	7349.06	104041	1.62875e+06	2.68415e+07	4.52514e+08	98.8582	388.356	1789.64	8971.77	47471.5	261299	1.48361e+06	-1.5013	102.251	55.9958	506.836	673.466
CHEMBL4637990	COc1cc2[nH]c3cc(Nc4ccc(CN5CCOCC5)cc4)ccc3c(=O)c2cc1Cl	9.2	1	P. falciparum (Dd2)	0.399461	Drug-resistant	0.48452	Training	36	51.03	174.534	601.828	2253.6	8749.34	34933.3	142387	11.44	115.339	164.108	740.24	1743.64	6375.89	18642.6	4.962	103.73	105.605	559.484	1076.03	4019.37	10254.9	66.59	679.1	7349.06	104041	1.62875e+06	2.68415e+07	4.52514e+08	98.8582	388.356	1789.64	8971.77	47471.5	261299	1.48361e+06	-1.5013	102.251	55.9958	506.836	673.466
CHEMBL3108888	COc1cc(NC(C)CCCNCC[C@H]2O[C@@H]3O[C@]4(C)CC[C@H]5[C@H](C)CC[C@@H]([C@H]2C)[C@@]35OO4)c2ncccc2c1	9.3	1	P. falciparum (W2)	0.480579	Drug-resistant	0.48452	Training	45	64.8	229.641	839.354	3393.6	14393.1	63492.3	288552	22.76	150.267	335.048	1361.87	4598.29	18197.7	70817.7	5.712	136.374	152.851	847.015	1885.21	7510.04	22313.5	83.1	617.376	3771.21	27303	205428	1.63178e+06	1.34841e+07	89.0977	336.788	1408.63	6457.08	31230.9	157423	820229	-1.94309	134.298	101.132	788.7	1487.4
CHEMBL4127539	c1cc(C2CCC3(CC2)OOC2(OO3)C3CC4CC(C3)CC2C4)ccc1CN1CCOCC1	9.38	1	P. falciparum (D10)	0.332432	Drug-sensitive	0.521358	Training	39	55.11	200.207	728.598	2955.77	12491.8	54769.7	246459	21.32	133.09	310.086	1230.07	4206.06	16384.4	63345.1	5.703	119.43	141.306	743.098	1700.84	6580.57	19660	49.39	419.674	2679.01	22464.4	196214	1.79534e+06	1.67755e+07	69.6508	259.664	1033.34	4506.24	20576	97264.2	471691	-1.42663	118.197	86.1104	693.627	1256.6
CHEMBL457098	CC(c1cc(C(F)(F)F)nc2c(C(F)(F)F)cccc12)C1CCCCN1	9.4	1	P. falciparum (K1)	0.610256	Drug-resistant	0.48452	Test	28	40.3	144.116	544.685	2232.44	9520.13	41792.6	187236	16.45	105.022	267.162	1202.56	4554.76	19637	82606.3	4.877	87.9059	129.091	617.329	1595.46	6057.7	19096.1	24.92	241.436	1266.91	8781.46	60413.1	431911	3.12814e+06	61.2222	237.453	1070.21	5224	26795.1	142523	779870	-0.776108	86.1451	86.2573	530.649	1137.36
CHEMBL597419	CN(C)CCCNc1nc2ccccc2c2[nH]c3ccccc3c12	9.4	1	P. falciparum (NF54)	0.579006	Drug-sensitive	0.521358	Training	27	38.12	129.889	444.893	1663.25	6491.74	26275.8	109441	3.36	77.7248	71.5089	419.02	760.513	3066.19	7676.93	4.063	77.258	78.5757	416.528	828.327	3184.23	8639.72	43.95	359.598	2377.68	18509.1	146468	1.19406e+06	9.90431e+06	75.6023	295.335	1340.02	6573.8	33838.6	180174	984539	-1.22537	76.1324	39.5973	381.064	536.025
CHEMBL2322218	Cn1c2nc3ccccc3c-2c(NCCCNC(=O)Nc2ccccc2)c2ccccc21	9.4	1	P. falciparum (K1)	0.610256	Drug-resistant	0.48452	Training	36	50.3	170.392	577.106	2139.43	8299.95	33461.5	139039	7.71	109.127	134.382	689.557	1617.13	6310.99	19166.6	5.113	102.015	97.673	541.568	1041.65	4080.25	10913.2	70.98	699.644	7444.87	104623	1.64298e+06	2.72676e+07	4.63095e+08	99.1619	383.917	1712.12	8230.81	41474	216240	1.15844e+06	-1.5574	100.156	49.3989	496.521	679.14
CHEMBL2334037	CCCN(CCC)Cc1cc(Nc2ccc(C(=O)N[C@@H](Cc3ccccc3)[C@H](O)CN[C@H](C)c3ccccc3)cc2)ccc1O	9.4	1	P. falciparum (NF54)	0.579006	Drug-sensitive	0.521358	Training	48	68.82	224.885	756.552	2758.82	10455.5	40791.1	162458	17.76	143.668	237.211	997.176	2686.72	9798.89	31516.6	7.451	129.706	120.534	634.756	1096.37	4055.01	9330.8	96.86	1456.47	23594.9	441288	8.54552e+06	1.68047e+08	3.32895e+09	123.095	454.182	1940.18	8938.11	43049.2	213568	1.08261e+06	-2.78295	126.465	53.5162	573.176	632.818
CHEMBL1076012	COc1ccc2nc3cc(Cl)ccc3c(Nc3ccc(Nc4nc(NCCO)nc(Nc5ccccc5)n4)cc3)c2c1	9.46	1	P. falciparum (3D7)	0.512493	Drug-sensitive	0.521358	Test	47	65.88	222.51	752.911	2772.22	10574	41488.7	166276	8.02	136.395	138.471	741.368	1365.87	5199.75	12582.2	4.451	132.752	109.333	678.182	1090.09	4503.22	10078.4	129.14	1203.6	13431.6	206138	3.70624e+06	7.16959e+07	1.42755e+09	137.933	557.653	2622.7	13378.6	71810.7	399579	2.28543e+06	-2.05949	130.297	64.2682	624.452	753.281
CHEMBL2402793	Clc1ccc2c(NCCNCc3ccc(Br)cc3)ccnc2c1	9.47	1	P. falciparum (W2)	0.480579	Drug-resistant	0.48452	Training	25	36.17	118.681	397.739	1445.18	5448.01	21135	83754.4	6.47	73.0489	88.5995	419.123	859.105	3086.26	7852.75	4.738	68.5965	71.8717	362.889	684.75	2522.82	6196.91	36.95	293.797	1701	11677.4	80169.5	565120	4.02884e+06	80.6451	378.253	2237.54	15523.9	120586	1.01189e+06	8.93078e+06	-1.10894	66.1236	28.5253	300.287	331.213
CHEMBL343770	CCN(CC)Cc1cc(Nc2ccnc3cc(Cl)ccc23)cc(-c2ccc(Cl)cc2)c1O	9.5	1	P. falciparum (3D7)	0.512493	Drug-sensitive	0.521358	Training	35	50.17	170.174	589.203	2215.18	8639.03	34628	141576	9.64	107.977	148.33	683.645	1582.33	5730.99	16250.3	6.935	101.18	116.179	566.09	1156.43	4182.2	10912.2	48.39	666.189	9675.12	179726	3.53614e+06	7.11132e+07	1.44042e+09	103.805	430.525	2103.22	11218.9	63165.6	368870	2.21126e+06	-1.47893	98.2185	55.7787	484.141	656.241
CHEMBL2170032	Clc1ccc2c(NC(c3ccccc3)(c3ccc(CN4CCCC4)c(Cl)c3)c3ccc(CN4CCCC4)c(Cl)c3)ccnc2c1	9.5	1	P. falciparum (NF54)	0.579006	Drug-sensitive	0.521358	Training	51	74.08	254	894.466	3452.07	14022.3	59395	260099	16.77	162.248	267.529	1224.5	3634.05	14847.7	55981.9	10.174	150.365	176.07	881.428	1942.67	7341.83	21247.6	31.4	308.435	1361.54	9421.53	63478.6	453390	3.27986e+06	143.378	593.845	2888.58	15363.1	86528.9	507113	3.05894e+06	-1.90734	146.159	87.6471	774.366	1251.98
CHEMBL464761	CN(C)CCC/N=C1\CC(c2ccc(Cl)cc2Cl)CC2Nc3ccc(Cl)cc3C(=O)C12	9.5	1	P. falciparum (K1)	0.610256	Drug-resistant	0.48452	Test	34	49.88	171.56	610.618	2345.4	9337.26	38213.5	159793	18.8	119.637	257.498	1004.98	3120.83	11519.2	40886.1	4.867	100.923	108.543	569.235	1117.72	4224.69	10868.5	44.7	541.629	6283.1	95562.1	1.55742e+06	2.62232e+07	4.47037e+08	94.3471	400.713	1989.43	10816	62249.9	372448	2.29055e+06	-1.24099	98.197	64.1878	497.858	751.43
CHEMBL2391247	COC(=O)c1ccc2nc3n(C)c4ccc(C(=O)OC)cc4c(NCCCN)c-3c2c1	9.52	1	P. falciparum (NF54)	0.579006	Drug-sensitive	0.521358	Training	34	47.65	164.929	577.48	2211.19	8844.75	36585.5	155124	14.65	118.011	216.24	962.992	2883.66	11294.4	39993.2	3.503	99.913	105.32	575.004	1217.12	4638.93	13019.3	108.47	1606.54	29662.8	648256	1.51169e+07	3.65733e+08	9.05998e+09	95.0496	374.299	1703.83	8368.54	43100	229627	1.25556e+06	-1.4085	98.2944	65.424	525.828	863.932
CHEMBL230313	COc1ccc2nccc([C@@H](O)C3CC4CCN3CC4CC(=O)O[C@@H]3OC4O[C@]5(C)CCC6[C@H](C)CCC([C@H]3C)[C@@]46OO5)c2c1	9.59	1	P. falciparum (FCB)	0.649573	Drug-resistant	0.48452	Training	52	74.9	272.294	1014.38	4150.99	17729	78385.7	355707	30.53	188.796	459.17	1842.24	6379.53	24965.4	96488.7	4.758	164.719	180.581	1033.68	2276.82	9112.91	26778.9	108.81	1247.39	16543	280792	5.15615e+06	9.80971e+07	1.89748e+09	101.426	388.59	1637.71	7537.76	36499	183716	953833	-2.01246	162.401	130.684	969.597	1847.53
CHEMBL5206200	CCCCc1cc(=O)oc2cc(Br)cc(O[C@H](C)C(=O)N3Cc4[nH]c5ccccc5c4C[C@H]3C(=O)OC)c12	9.6	1	P. falciparum (3D7)	0.512493	Drug-sensitive	0.521358	Training	42	56.89	203.413	700.863	2688.59	10618.7	43455.7	181759	22	152.973	311.32	1298.77	3978.46	15145	53738.9	5.475	125.319	131.468	705.429	1412.5	5361.65	14284.7	101.84	1295.84	17701.9	281340	4.67365e+06	7.92232e+07	1.35433e+09	107.716	456.653	2453.95	15826.4	117826	972172	8.56724e+06	-1.34764	122.268	82.4507	640.018	1012.73
CHEMBL2334374	CCCN(CCC)C(=O)c1cccc(C(=O)N[C@@H](Cc2ccccc2)[C@H](O)CNC(C)(C)c2cccc(F)c2)c1	9.6	1	P. falciparum (NF54)	0.579006	Drug-sensitive	0.521358	Test	42	59.92	199.768	696.22	2650.15	10565.1	43645.8	185176	20.69	139.111	294.588	1215.7	3916.15	15085.6	55236	6.712	117.842	129.483	649.961	1344.37	4967.73	13483.7	81.67	1254.24	19760.5	354342	6.55072e+06	1.23084e+08	2.33572e+09	103.931	384.598	1653.53	7673.86	37248.8	186309	952540	-2.11499	114.371	70.7959	577.302	890.826
CHEMBL5290015	CS(=O)(=O)N1CCC2(CC1)OOC1(CCCCCC1)OO2	9.67	1	P. falciparum (3D7)	0.512493	Drug-sensitive	0.521358	Training	23	27.41	111.865	392.145	1635.84	6970.26	30922.9	139839	14.67	87.0673	246.033	1032.4	4013.15	16644.5	68896.3	2.988	71.5202	99.7412	492.556	1282.41	4796.92	15108	82.68	1076.98	16929.2	303282	5.70413e+06	1.09854e+08	2.14178e+09	38.9601	146.015	603.322	2834.12	14293.7	75742.1	415147	-0.769413	70.1756	72.9353	468.259	1059.98
CHEMBL569864	COc1cc2nc(N3CCCN(C)CC3)nc(NC3CCN(Cc4ccccc4)CC3)c2cc1OC	9.7	1	P. falciparum (Dd2)	0.399461	Drug-resistant	0.48452	Training	40	57.47	192.731	657.89	2437.46	9373.8	37071.7	149605	13.75	119.278	176.2	732.465	1727.79	5943.6	16767.4	5.285	111.796	105.47	581.138	1038.35	3966.68	9492.91	65.99	444.203	2515.13	17079	119726	877105	6.5953e+06	103.952	396.299	1741.18	8247.41	40982.7	210834	1.11443e+06	-1.84076	110.212	52.5869	527.416	635.816
CHEMBL99	CC(/C=C/C(=O)NO)=C\[C@@H](C)C(=O)c1ccc(N(C)C)cc1	9.772	1	P. falciparum (W2)	0.480579	Drug-resistant	0.48452	Training	22	29.68	100.089	344.393	1283.96	4941.01	19474.1	78045.8	13.81	77.7873	186.464	732.652	2454.88	9312.13	34463.4	1.859	59.4858	59.1157	303.15	571.232	2027.02	4969.21	69.64	1369.25	28652.5	655144	1.55991e+07	3.82563e+08	9.58615e+09	62.5672	244.548	1111.26	5446.48	27856.2	146334	782918	-1.2724	58.2934	35.4015	270.093	377.474
CHEMBL3286857	CC(C)CN(NC(=O)C1CCC2(CC1)OOC1(OO2)C2CC3CC(C2)CC1C3)c1nc(C#N)ncc1Br	9.8	1	P. falciparum (W2)	0.480579	Drug-resistant	0.48452	Test	42	57.67	213.807	780.36	3189.98	13492.9	59068.1	264789	28.23	163.844	427.366	1699.58	6031.53	23607.6	91833.9	4.288	130.977	149.37	826.821	1831.76	7228.51	21093.8	118.83	1495.93	23025.6	446168	9.50342e+06	2.11965e+08	4.84032e+09	84.0512	380.078	2078.43	13867.8	106571	900847	8.06084e+06	-1.17386	128.25	107.891	762.054	1466.22
CHEMBL5185062	OC[C@@H](NC[C@@H](O)c1cc(C(F)(F)F)nc2c(C(F)(F)F)cccc12)c1ccccc1	9.8	1	P. falciparum (W2)	0.480579	Drug-resistant	0.48452	Training	33	46.92	164.79	610.23	2460.92	10349.2	44873.4	198781	16.6	117.974	277.877	1284.48	4731.08	20382.4	84627.2	4.297	100.444	134.28	671.717	1657.12	6335.76	19548.4	65.38	1071.94	18013.4	348882	6.96656e+06	1.40676e+08	2.85107e+09	80.9615	314.373	1420.39	6912.73	35202.3	185235	1.00018e+06	-1.42734	98.4051	89.8658	583.046	1186.05
CHEMBL2334057	Cc1cc(Nc2ccc(C(=O)N[C@@H](Cc3ccccc3)[C@H](O)CN[C@H](C)c3ccccc3)cc2)ccn1	9.8	1	P. falciparum (NF54)	0.579006	Drug-sensitive	0.521358	Training	40	56.77	186.738	627.792	2286.02	8635.52	33553.5	133020	12.98	120.599	191.475	845.517	2262.55	8445.2	27297.4	5.059	108.619	96.0639	529.4	884.141	3346.03	7504.26	86.28	1106.8	15781.5	274682	5.10157e+06	9.76005e+07	1.89344e+09	105.108	395.172	1710.19	7939.61	38372	190387	962722	-2.16085	106.335	45.1774	479.747	518.094
CHEMBL3358655	OC12C3C4CC5C6C4C1C6C(C53)N2CCNc1ccnc2cc(Cl)ccc12	9.84	1	P. falciparum (NF54)	0.579006	Drug-sensitive	0.521358	Training	34	50.36	190.818	737.026	3116.68	13889.3	64595.7	310849	15.3	127.372	281.763	1221.8	4281.38	17832.3	73126.4	2.919	117.639	132.137	794.375	1900.17	7999.66	26085.6	48.39	684.189	9769.49	181900	3.58978e+06	7.2436e+07	1.472e+09	74.138	313.754	1452.9	7406.6	40044.6	226138	1.3192e+06	-1.21328	116.21	97.7248	748.815	1586.14
CHEMBL1096247	Clc1ccc2c(NCCNC(CCN3CCCCC3)c3ccccc3)ccnc2c1	9.9	1	P. falciparum (3D7)	0.512493	Drug-sensitive	0.521358	Test	33	47.93	155.821	517.411	1865.21	7005.29	27187.7	108154	10.27	94.1129	126.526	554.295	1258.44	4484.65	12629.8	5.94	88.271	83.8359	438.368	777.687	2913.66	6948.71	40.19	317.296	1757.99	12044.2	82375.8	581118	4.14828e+06	87.7943	343.436	1568.65	7861.54	41937	234145	1.35326e+06	-1.6045	86.1648	30.3336	386.118	390.107
CHEMBL76	CCN(CC)CCCC(C)Nc1ccnc2cc(Cl)ccc12	10	1	P. falciparum (Dd2)	0.399461	Drug-resistant	0.48452	Training	23	33.53	109.057	368.27	1348.66	5131.87	20082.6	80195.5	7.64	66.008	91.803	389.656	867.805	2977.53	7953.14	4.765	62.286	66.4919	323.68	615.158	2209.78	5425.49	28.16	218.936	1244.56	8592.58	59577.8	425124	3.0711e+06	61.5214	244.704	1152.34	5982.1	33076.9	191068	1.13887e+06	-1.09818	60.1108	27.8815	275.675	322.567
CHEMBL2170042	Clc1cccc(C(Nc2ccnc3cc(Cl)ccc23)c2ccc(CN3CCN(c4ccnc5cc(Cl)ccc45)CC3)c(Cl)c2)c1	10	1	P. falciparum (K1)	0.610256	Drug-resistant	0.48452	Training	51	73.42	252.156	877.723	3315.18	12984.5	52310.8	215156	13.31	160.186	218.156	1025.3	2384.97	8757.84	25181.2	9.655	150.734	170.821	857.442	1732.98	6412.96	16667.9	44.29	391.511	1972.84	13645.2	93602.9	670394	4.86398e+06	156.01	668.454	3354.89	18311.9	105244	626312	3.82077e+06	-1.74934	146.164	82.5608	726.052	978.241
CHEMBL2442609	N=C(N)c1ccc(-c2cncc(-c3ccc(C(=N)N)nc3)n2)cc1	10	1	P. falciparum (K1)	0.610256	Drug-resistant	0.48452	Training	26	36.12	122.225	419.521	1562.16	6033.18	23960.7	96997.3	7.2	79.23	126.469	569.759	1495.1	5479.36	16826.5	1.633	73.3	64.8337	381.406	684.759	2654.01	6353.08	138.41	2812.95	64908.8	1.60343e+06	4.03613e+07	1.02388e+09	2.60887e+10	76.4402	318.304	1498.29	7511.53	39112.3	208902	1.13649e+06	-1.50726	72.3331	39.2669	348.185	467.439
CHEMBL2442601	N=C(N)c1ccc(-c2cncc(-c3ccc(C(=N)N)cc3)n2)cc1	10	1	P. falciparum (K1)	0.610256	Drug-resistant	0.48452	Test	26	36.24	122.554	421.097	1568.84	6062.7	24092.5	97592.5	7.2	79.23	126.469	569.759	1495.1	5479.36	16826.5	2.796	73.4867	73.9543	390.356	760.494	2801.57	7064.68	125.52	2729.88	64276.7	1.59893e+06	4.03286e+07	1.02363e+09	2.60868e+10	77.969	323.084	1522.21	7675.05	40298.1	217377	1.19564e+06	-1.54676	72.3207	38.6929	347.102	462.014
CHEMBL3758349	CC(CCNCC12CC3CC(CC(C3)C1)C2)Nc1ccnc2cc(Cl)ccc12	10	1	P. falciparum (W2)	0.480579	Drug-resistant	0.48452	Training	32	47.46	164.612	595.746	2343.82	9603.78	40614.7	176117	14.04	104.472	204.443	829.967	2472.11	9174.24	32008.3	5.466	95.9421	118.395	585.396	1305.92	4886.41	14085	36.95	321.797	1755.05	12078.2	82370.1	581053	4.14541e+06	71.2737	286.626	1310.93	6640.08	35859.1	203115	1.19215e+06	-1.3546	94.1353	61.4918	503.812	777.002
CHEMBL5201658	C[C@H](CO)NC[C@@H](O)c1cc(C(F)(F)F)nc2c(C(F)(F)F)cccc12	10	1	P. falciparum (W2)	0.480579	Drug-resistant	0.48452	Training	27	38.54	137.091	520.107	2136.19	9110.12	39911.7	178217	16.13	101.114	260.951	1174.49	4457.33	19204	80778.4	2.944	84.0482	118.685	589.235	1504.26	5750.37	18082.9	65.38	1055.94	18007.4	348806	6.96641e+06	1.40675e+08	2.85106e+09	62.2816	240.974	1095.11	5374.1	27637.9	147092	804356	-1.18519	82.3935	85.4273	506.891	1106.24
CHEMBL2041388	CC[C@H]1OC(=O)[C@H](C)[C@@H](O[C@H]2C[C@@](C)(OC)[C@@H](O)[C@H](C)O2)[C@H](C)[C@@H](O[C@@H]2O[C@H](C)C[C@H](N(C)C)[C@H]2OCCCNc2ccnc3cc(Cl)ccc23)[C@](C)(O)C[C@@H](C)CN(C)[C@H](C)[C@@H](O)[C@]1(C)O	10	1	P. falciparum (W2)	0.480579	Drug-resistant	0.48452	Training	71	104.79	367.063	1375.02	5592.65	23754.1	104129	467358	44.4	249.583	634.963	2438.67	8445.65	32282.3	122796	4.816	217.629	228.449	1310.7	2741.06	10780.8	29908.1	194	2601.01	42154.1	795809	1.56458e+07	3.12128e+08	6.2633e+09	146.026	556.592	2421.77	11531.2	58292.6	308716	1.69829e+06	-4.04022	212.998	176.833	1222.8	2341.16
CHEMBL1215345	CC(C)CN(NC(=O)c1ccc(CN2CCN(C)CC2)s1)c1nc(C#N)ncc1Br	10	1	P. falciparum (W2)	0.480579	Drug-resistant	0.48452	Test	32	41.79	148.659	490.22	1826.7	6886.55	26770.5	105453	17.46	115.77	248.416	992.833	3110.59	11587.6	41322.5	2.824	90.5582	83.5313	476.489	833.61	3219.08	7505.04	116.63	1606.1	26620.7	510957	1.05575e+07	2.28347e+08	5.08967e+09	88.2539	398.775	2257.6	15046.9	113935	945675	8.33128e+06	-1.18503	88.2008	52.2553	419.833	566.716
CHEMBL3758195	CC(CNc1ccnc2cc(Cl)ccc12)NCC12CC3CC(CC(C3)C1)C2	10	1	P. falciparum (W2)	0.480579	Drug-resistant	0.48452	Training	31	45.92	160.241	582.853	2303.73	9475.87	40193.1	174661	13.36	102.01	200.049	818.205	2443.87	9091.98	31760.6	5.108	93.9066	115.484	576.549	1284.94	4826.18	13900	36.95	319.797	1755.05	12072.2	82400.2	581533	4.15118e+06	69.8401	283.272	1303.77	6632.2	35906.8	203636	1.19568e+06	-1.30083	92.1307	61.8483	497.861	778.36
CHEMBL3603894	COc1ccc(CN(C)C(=O)n2cnc(S(=O)(=O)[C@@H]3C[C@H]4CC[C@@H]3C4)n2)cc1	10	1	P. falciparum (3D7)	0.512493	Drug-sensitive	0.521358	Training	31	40.61	151.387	532.612	2094.3	8544.27	36132.4	156571	17.74	121.446	331.427	1540.57	6602.73	32045.1	158369	0.298	93.8154	76.8211	519.96	949.763	3934.24	10036	102.77	1368.29	21547.1	384254	7.12951e+06	1.34809e+08	2.5758e+09	75.2083	295.444	1315.29	6325.44	31879.8	166024	885986	-1.0508	92.1898	72.2582	517.222	975.963
CHEMBL1828813	CCOC(=O)CC1CCC2(CC1)OOC1(OO2)C2CC3CC(C2)CC1C3	10	1	P. falciparum (3D7)	0.512493	Drug-sensitive	0.521358	Training	30	41.99	155.126	575.47	2389.65	10314.6	46122	211316	21.84	111.908	309.423	1195.33	4375.44	17125.6	67703.9	4.308	93.5413	117.028	605.789	1449.34	5602.43	17264.6	63.22	681.56	7724.27	110062	1.70853e+06	2.78469e+07	4.65394e+08	44.5477	163.115	603.885	2465.26	10474	45895.4	205479	-0.930985	92.1731	78.6062	569.718	1141.88
CHEMBL1946562	CC[C@H]1OC(=O)[C@H](C)[C@@H](O[C@H]2C[C@@](C)(OC)[C@@H](O)[C@H](C)O2)[C@H](C)[C@@H](O[C@@H]2O[C@H](C)C[C@H](N(C)C(=O)CNc3ccnc4cc(Cl)ccc34)[C@H]2O)[C@](C)(O)C[C@@H](C)CN(C)[C@H](C)[C@@H](O)[C@]1(C)O	10	1	P. falciparum (3D7)	0.512493	Drug-sensitive	0.521358	Test	70	102.59	362.857	1367.92	5592.56	23840.6	104746	470651	45.26	254.141	660.857	2555.87	8933.03	34244	130481	2.852	217.956	221.932	1320.72	2731.03	10859.4	29959.2	222.07	3259.05	55377.7	1.05276e+06	2.06184e+07	4.08649e+08	8.14552e+09	144.667	554.546	2429.12	11620.2	58904.6	312369	1.71891e+06	-3.98156	213.091	184.024	1238.1	2416.11
CHEMBL3758349	CC(CCNCC12CC3CC(CC(C3)C1)C2)Nc1ccnc2cc(Cl)ccc12	10	1	P. falciparum (D6)	0.619883	Drug-sensitive	0.521358	Training	32	47.46	164.612	595.746	2343.82	9603.78	40614.7	176117	14.04	104.472	204.443	829.967	2472.11	9174.24	32008.3	5.466	95.9421	118.395	585.396	1305.92	4886.41	14085	36.95	321.797	1755.05	12078.2	82370.1	581053	4.14541e+06	71.2737	286.626	1310.93	6640.08	35859.1	203115	1.19215e+06	-1.3546	94.1353	61.4918	503.812	777.002
CHEMBL3604377	Clc1ccc2c(Nc3ccc4oc(NCCCN5CCCCC5)nc4c3)ccnc2c1	10	1	P. falciparum (NF54)	0.579006	Drug-sensitive	0.521358	Training	35	47.41	164.328	538.164	1969.27	7369.47	28559.8	112878	8.44	102.328	117.971	564.479	1116.8	4035.97	10148.7	4.905	98.0971	88.81	500.255	861.274	3349.09	7835.56	66.22	496.702	3124.91	22542.7	165547	1.25417e+06	9.69679e+06	93.1957	372.126	1741.14	8919.22	48435.9	274088	1.59885e+06	-1.36099	96.1431	43.71	451.686	526.404
CHEMBL4452018	FC(F)(F)c1ccc(Nc2cc3[nH]c(Nc4ccc(N5CCN(CC6CC6)CC5)cn4)nc3cn2)cn1	10	1	P. falciparum (NF54)	0.579006	Drug-sensitive	0.521358	Training	42	59.45	206.317	734.138	2833.88	11336.2	46593.5	195301	13.76	134.537	236.196	1102.37	3441.25	14358.4	55986.2	4.305	123.823	133.253	724.224	1471.81	5676.89	15114.4	97.89	730.686	4926.21	37001.3	287008	2.30134e+06	1.89153e+07	101.564	396.126	1771.47	8467.47	42101.1	215266	1.12486e+06	-1.56251	122.197	83.9213	639.12	990.61
CHEMBL3604376	Clc1ccc2c(Nc3ccc4oc(NCCN5CCCCC5)nc4c3)ccnc2c1	10	1	P. falciparum (NF54)	0.579006	Drug-sensitive	0.521358	Test	34	45.87	159.957	525.272	1929.18	7241.56	28144.3	111510	7.76	99.8656	113.577	552.716	1089.97	3968.31	9981.3	4.547	95.9934	86.6343	493.052	849.472	3318.38	7769.6	66.22	494.702	3124.91	22536.7	165547	1.25419e+06	9.69715e+06	91.7621	368.791	1733.98	8911.13	48482.3	274603	1.60235e+06	-1.30792	94.14	44.0522	445.686	528.46
CHEMBL4781248	COc1cc2nc(N3CCCC3)nc(NC(C)c3ccccc3)c2cc1OC	10	1	P. falciparum (NF54)	0.579006	Drug-sensitive	0.521358	Training	31	44.03	148.651	508.504	1897.52	7383.35	29651.2	121766	9.31	92.9305	129.603	581.992	1377.24	4983.57	14428	4.824	87.8681	88.9997	475.73	916.772	3475.1	8807.83	59.51	413.205	2440.49	16807.7	118889	874302	6.58661e+06	83.6968	325.096	1458.95	7058.49	35808.9	187893	1.01154e+06	-1.29735	86.1526	45.3629	427.197	580.991
CHEMBL5203458	CC1(C)CCc2c(ccc(CNCCc3ccccc3)c2O)O1	10	1	P. falciparum (NF54)	0.579006	Drug-sensitive	0.521358	Training	25	36.09	122.196	432.813	1675.55	6784.74	28412.4	121921	9.76	77.9582	144.365	606.488	1793.12	6755.82	23444	4.266	71.363	88.6992	433	996.375	3696.31	10815.5	41.49	594.21	9255.49	176376	3.51006e+06	7.09072e+07	1.4388e+09	61.5266	229.907	995.442	4649.91	22691.9	114024	585437	-1.29768	70.224	44.9398	368.659	578.342
CHEMBL2337351	CC(=O)c1cccc(N[C@H]2[C@H](N)[C@@](NC(=O)N3CCCC3)([C@H](C)O)[C@@](C)(O)[C@@]2(O)CO)c1	10	1	P. falciparum (7G8)	0.323077	Drug-resistant	0.48452	Training	34	49.12	177.247	686.989	2938.64	13362.6	63730.9	315449	21.9	129.952	354.079	1476.93	5680.55	24061.5	102771	-0.654	109.036	109.091	708.799	1654.73	7091.36	23035	168.38	3151.04	62849.6	1.3336e+06	2.91502e+07	6.52681e+08	1.49321e+10	73.1797	274.76	1178.84	5476.06	26669.7	134168	691133	-2.39929	106.773	106.166	715.243	1773.7
CHEMBL4634180	COc1cc(Cl)c2c(=O)c3ccc(Oc4ccc(OC(F)(F)F)cc4)cc3[nH]c2c1	10	1	P. falciparum (7G8)	0.323077	Drug-resistant	0.48452	Test	33	46.13	162.641	585.258	2283.36	9207.98	38070.1	160306	13.65	117.472	224.156	1034.28	3256.71	13375.2	50859.1	5.54	99.8542	131.194	617.497	1419.83	5107.95	14625.6	60.55	641.836	7111.79	102237	1.61481e+06	2.67331e+07	4.51677e+08	89.4994	356.545	1675	8528.44	45627.2	253123	1.44599e+06	-0.874527	98.1838	78.826	536.341	916.31
CHEMBL1812885	CCCCCCCCCCc1cc[nH]c1/C=C1\N=C(c2ccc[nH]2)C=C1OC	10	1	P. falciparum (Dd2)	0.399461	Drug-resistant	0.48452	Training	30	43.17	138.312	452.285	1612.45	6037.06	23472.8	93837.1	14.89	89.2233	163.849	624.661	1785.9	6281.15	20906	5.982	78.0363	74.5702	378.769	700.777	2543.71	6286.28	53.17	444.305	3076.52	24458.5	197538	1.63925e+06	1.38364e+07	65.3824	233.49	961.892	4359.08	21080.6	106914	561784	-1.45141	76.1655	26.983	343.27	394.625
CHEMBL2012958	Cc1nc2c(C#N)cccc2n1-c1ccc(C(=O)NC2CC2)s1	10	1	P. falciparum (Dd2)	0.399461	Drug-resistant	0.48452	Training	26	33.45	122.794	419.423	1623.39	6413.29	26234.4	109220	12.69	100.555	210.748	919.476	2924.91	11373.1	41267.6	2.762	77.7065	86.2492	455.621	968.827	3651.94	10068.2	98.95	1495.64	25823.9	504922	1.05106e+07	2.27985e+08	5.087e+09	67.2504	275.46	1287.86	6454.62	33751.7	182037	1.00613e+06	-0.695919	76.1255	55.8929	406.442	679.238
CHEMBL3289810	Nc1nc2ccc(OCC(F)(F)F)nc2n1CC(O)c1ccc(C(F)(F)F)cc1Cl	10	1	P. falciparum (K1)	0.610256	Drug-resistant	0.48452	Training	32	45.32	162.372	609.621	2470.8	10361.9	44543	194835	17.19	119.363	284.194	1281.27	4641.79	19656.7	80498.3	4.982	101.173	148.508	703.961	1792.36	6666.51	20537.6	86.19	1401.14	27911.5	647688	1.57059e+07	3.88567e+08	9.72836e+09	79.7937	329.681	1587.34	8244.71	44928.1	253609	1.4718e+06	-1.07086	98.3035	96.2846	578.158	1174.96
CHEMBL3289803	Nc1nc2ccc(C(F)(F)F)cc2n1CC(O)c1ccc(C(F)(F)F)cc1Cl	10	1	P. falciparum (K1)	0.610256	Drug-resistant	0.48452	Test	30	42.57	154.566	587.997	2414.43	10271.4	44841.9	199368	15.47	113.883	272.062	1256.5	4627.43	19918.2	82780.2	4.363	96.7546	142.63	684.596	1777.96	6698.9	21112	64.07	1271.47	26994.3	641350	1.56603e+07	3.88233e+08	9.72588e+09	76.8509	318.215	1545.97	8103.3	44547	253511	1.48199e+06	-0.999826	94.2608	96.6991	573.454	1227.3
CHEMBL4281618	CN(CCCNC(=O)C=Cc1ccc2ccccc2c1)CCCNc1ccnc2cc(Cl)ccc12	10	1	P. falciparum (K1)	0.610256	Drug-resistant	0.48452	Training	38	54.05	177.124	590.119	2130.76	7982.54	30788.9	121387	11.78	113.808	158.748	717.289	1702.1	6242.95	18439	6.488	102.556	103.86	519.298	973.03	3530.85	8771.12	57.26	622.681	6843.11	99889	1.59791e+06	2.67177e+07	4.54674e+08	110.233	440.749	2055.87	10448.4	56071.2	312648	1.79425e+06	-1.73768	100.19	41.7866	450.368	487.15
CHEMBL2012960	Cc1cc(F)c2nc(C)n(-c3ccc(C(=O)NC4CC4)s3)c2c1	10	1	P. falciparum (3D7)	0.512493	Drug-sensitive	0.521358	Training	26	33.63	125.247	434.888	1696.53	6725.24	27501.9	114256	10.13	91.0147	164.318	715.168	2021.89	7510.75	24909.7	3.426	79.6159	95.926	478.283	1045.38	3853.67	10696.9	75.16	931.672	12294.3	182356	2.82264e+06	4.47645e+07	7.20449e+08	64.1609	257.292	1194.51	5979.37	31286.1	168895	934031	-0.719447	78.1287	61.2737	418.712	713.913
CHEMBL1800769	Cc1ccc(Nc2c(-c3ccc(F)cc3)nc3n2CCN(C(=O)CN)C3)cc1	10	1	P. falciparum (3D7)	0.512493	Drug-sensitive	0.521358	Training	31	43.33	148.683	513.49	1925.9	7496.84	30048	123083	11.05	101.192	166.18	720.881	1925.67	7040.17	22454.1	3.219	90.2649	91.477	501.418	979.023	3749.19	9731.19	76.18	1223.46	24129.7	557847	1.35846e+07	3.39453e+08	8.60777e+09	77.8072	296.639	1281.06	5935.6	28622.9	141770	716026	-1.34261	88.2422	51.4051	438.753	615.123
CHEMBL1800831	NCC(=O)N1CCn2c(nc(-c3cccc(F)c3)c2Nc2ccc(F)cc2)C1	10	1	P. falciparum (3D7)	0.512493	Drug-sensitive	0.521358	Test	31	43.2	148.32	512.131	1920.12	7471.73	29946.7	122721	11.88	103.01	175.699	756.504	2075.03	7645.09	24935.9	3.154	90.2216	91.0653	500.423	974.59	3741.43	9721.86	76.18	1223.46	24129.7	557847	1.35846e+07	3.39453e+08	8.60777e+09	77.1767	293.243	1262.24	5825.11	27963.1	137845	692913	-1.26459	88.2623	52.3909	439.349	623.442
CHEMBL1800771	NCC(=O)N1CCn2c(nc(-c3ccc(F)cc3)c2Nc2ccc(Cl)cc2)C1	10	1	P. falciparum (3D7)	0.512493	Drug-sensitive	0.521358	Training	31	43.6	149.544	517.356	1943.42	7575.73	30398.8	124624	11.93	103.163	176.352	758.855	2083.49	7667.98	24986.5	3.615	90.7113	94.246	509.323	1007.1	3836.61	10010.2	76.18	1223.46	24129.7	557847	1.35846e+07	3.39453e+08	8.60777e+09	80.7874	322.512	1473.62	7320.87	38437.2	210506	1.19275e+06	-1.26179	88.2383	52.1229	439.177	620.223
CHEMBL5178624	CCCCc1cc(=O)oc2cc(C)cc(OC(CCCC)C(=O)N3Cc4[nH]c5ccccc5c4C[C@H]3C(=O)OC)c12	10	1	P. falciparum (3D7)	0.512493	Drug-sensitive	0.521358	Training	45	61.08	215.088	733.321	2784.85	10916.5	44422.6	185077	23.24	158.632	316.776	1313.25	4000.3	15223.1	54066.9	5.977	131.154	132.184	716.667	1395.56	5331.02	14008.7	101.84	1301.84	17701.9	281362	4.67368e+06	7.92235e+07	1.35433e+09	105.62	391.124	1677.81	7801.52	38068.2	191909	990901	-1.58539	128.284	81.2145	661.708	1016.19
CHEMBL2012943	Cc1cccc2c1nc(C)n2-c1ccc(C(=O)NC2CC2)s1	10	1	P. falciparum (3D7)	0.512493	Drug-sensitive	0.521358	Training	25	32.3	119.478	410.156	1591.63	6291.3	25730.6	107054	8.62	84.7346	145.815	655.648	1844.61	6957.17	23191.6	3.265	75.6099	87.3683	446.568	962.845	3593.13	9949.49	75.16	927.672	12288.3	182332	2.82259e+06	4.47643e+07	7.20448e+08	62.4925	251.519	1165.01	5815.7	30387	164104	909430	-0.77833	74.1016	54.3403	394.257	654.363
CHEMBL576144	Clc1ccc2c(NCCNCCN(Cc3ccccc3)Cc3ccccc3)ccnc2c1	10	1	P. falciparum (D6)	0.619883	Drug-sensitive	0.521358	Test	35	50.15	162.034	531.815	1894.63	7017.99	26827.6	105032	8.02	97.1234	109.735	533.066	1072.55	3927	10087.8	6.051	92.4115	84.7812	448.966	761.38	2879.35	6617.68	40.19	321.296	1739.94	11859.4	80615.9	566674	4.03246e+06	101.673	402.064	1847.99	9247.61	48953	270090	1.53915e+06	-1.74834	90.174	29.771	394.897	370.266
CHEMBL572461	CCN(CCN/C(=N/C(=O)c1ccccc1)Oc1ccccc1)Cc1cc(Nc2ccnc3cc(Cl)ccc23)ccc1O	10.1	1	P. falciparum (K1)	0.610256	Drug-resistant	0.48452	Training	47	66.37	219.952	738.241	2690.37	10174.3	39603.2	157428	14.3	142.072	206.81	936.617	2346.67	8741.61	27149.6	7.402	129.164	124.562	653.047	1167.06	4332.96	10281.1	99.08	1176.92	16145.9	277192	5.12113e+06	9.77685e+07	1.89499e+09	133.759	525.596	2405.93	11966.3	62753.9	341950	1.92006e+06	-2.06567	126.304	58.1576	584.361	676.801
CHEMBL4537137	COc1cc2c(NC3CCN(Cc4ccccc4)CC3)nc(N3CCN(c4ccccc4)CC3)nc2cc1O	10.1	1	P. falciparum (3D7)	0.512493	Drug-sensitive	0.521358	Training	44	62.83	211.874	722.515	2676.83	10301.3	40828.8	165314	12.21	130.076	174.41	781.761	1775.6	6327.24	17659.8	6.774	124.332	123.781	656.21	1220.54	4604.77	11341.9	76.99	822.86	10676.2	186711	3.58827e+06	7.1518e+07	1.44363e+09	118.394	455.154	2016.27	9620.3	48063.2	248074	1.31299e+06	-2.04292	122.28	56.8773	585.96	699.843
CHEMBL4846611	c1cc(C2CCC3(CC2)OOC2(OO3)C3CC4CC(C3)CC2C4)ccc1OCCN1CCOCC1	10.12	1	P. falciparum (W2)	0.480579	Drug-resistant	0.48452	Training	41	57.98	208.342	751.498	3023.54	12694.5	55370.4	248166	23.04	138.57	322.218	1262.85	4296.07	16630.1	64039.3	6.268	123.446	145.121	756.268	1725.79	6637.26	19794.7	58.62	466.271	2944.82	23931.7	204533	1.84274e+06	1.70487e+07	73.5657	270.538	1063.06	4560.8	20443.3	94722.5	449826	-1.54148	122.234	85.2687	705.605	1251.5
CHEMBL4550522	O=C(/C=C/c1ccc(NC(=O)Cc2cccc3ccccc23)cn1)NO	10.2	1	P. falciparum (3D7)	0.512493	Drug-sensitive	0.521358	Test	28	37.48	126.131	419.806	1524.42	5727.55	22136.8	87371.6	10.43	90.5199	152.414	678.804	1880.46	7062.31	23121.4	2.147	75.8715	62.3253	372.401	621.243	2453.54	5779.56	91.32	1537.19	29798.4	663759	1.56702e+07	3.8328e+08	9.5954e+09	78.5821	303.648	1354.16	6483.99	32345.4	165809	867311	-1.39428	74.2965	34.1058	339.224	387.6
CHEMBL4870775	FC1CCN(Cc2ccc([C@@H]3CCCC4(C3)OOC3(OO4)C4CC5CC(C4)CC3C5)cc2)CC1	10.28	1	P. falciparum (W2)	0.480579	Drug-resistant	0.48452	Training	40	56.79	207	758.698	3086.57	13050.2	57127.8	256415	22.94	139.676	335.302	1321.57	4538.08	17555	67502.7	6.563	123.763	153.911	778.652	1803.63	6863.02	20497	40.16	381.078	2433.05	21155.2	188852	1.75425e+06	1.6543e+07	69.9837	260.412	1035	4511.12	20588.4	97269.7	471435	-1.37609	122.196	92.6309	716.528	1309.34
CHEMBL572595	Oc1ccc(Nc2ccnc3cc(Cl)ccc23)cc1CN1CCN(c2ccncn2)CC1	10.4	1	P. falciparum (K1)	0.610256	Drug-resistant	0.48452	Training	36	51.02	172.495	587.899	2176.09	8354.96	33014.5	133214	7.66	105.84	124.688	609.168	1271.64	4659.52	12311.8	4.195	102.085	95.9938	544.889	991.096	3858.02	9398.32	77.41	837.84	10950.2	188795	3.60286e+06	7.16089e+07	1.44412e+09	104.21	422.16	1987.11	10131.5	54334.5	302085	1.7267e+06	-1.58392	100.239	48.0892	477.006	572.309
CHEMBL36	CCc1nc(N)nc(N)c1-c1ccc(Cl)cc1	10.4	1	P. falciparum (W2)	0.480579	Drug-resistant	0.48452	Training	18	25.61	86.5889	300.558	1130.87	4411.69	17699.1	72533.4	5.34	55.861	83.6306	370.202	908.441	3283.38	9788.32	2.315	51.8061	53.3939	285.607	559.389	2137.02	5547.2	77.82	1570.23	36884.3	939879	2.4382e+07	6.35673e+08	1.65953e+10	54.5858	232.975	1152.34	6197.68	35053.7	204869	1.22514e+06	-0.890705	50.1383	30.481	246.212	353.573
CHEMBL2058020	Cn1c2nc3ccccc3c-2c(NCCCN)c2cc(Br)ccc21	10.4	1	P. falciparum (NF54)	0.579006	Drug-sensitive	0.521358	Test	27	38.6	133.472	465.696	1777.56	7092.67	29331.6	124662	5.59	83.0777	100.088	513.584	1151.25	4457.7	13060.2	4.429	80.3719	91.0251	472.651	1021.35	3887.5	11034.6	55.87	918.579	18988.2	470028	1.20771e+07	3.13545e+08	8.16221e+09	81.205	371.937	2149.72	14711	114023	962428	8.57253e+06	-1.15155	78.1945	47.2608	412.45	646.503
CHEMBL5287547	O=S(=O)(c1ccc(Br)cc1F)N1CCC2(CC1)OOC1(CCCCCC1)OO2	10.41	1	P. falciparum (3D7)	0.512493	Drug-sensitive	0.521358	Training	31	39.03	152.966	541.492	2231.65	9444.88	41502.1	185978	17.66	115.538	306.358	1331.3	5180.3	22325.9	96023.1	5.661	96.8804	138.967	664.4	1728.09	6420.54	20294.5	82.68	1100.98	16959.8	303470	5.70516e+06	1.0987e+08	2.14213e+09	65.9726	300.521	1749.57	12526.5	101883	893725	8.17635e+06	-0.840451	94.2035	91.9438	606.445	1337.12
CHEMBL5271706	CCS(=O)(=O)N1CCC2(CC1)OOC1(CCCCC1)OO2	10.54	1	P. falciparum (3D7)	0.512493	Drug-sensitive	0.521358	Training	23	27.41	111.865	392.955	1649.12	7069.76	31519.9	143051	14.67	87.0673	252.843	1079.53	4299.65	18230.5	77249.2	2.883	71.6181	96.6747	493.725	1277.38	4835.08	15230.9	82.68	1076.98	16935.5	303307	5.70448e+06	1.09861e+08	2.14195e+09	38.7267	142.549	577.038	2635.41	12838.7	65442.7	344074	-0.754584	70.1684	73.2846	475.775	1090.41
CHEMBL4644177	C[C@@H]1CC[C@H]2[C@@H](C)C(OC(=O)c3cccc([N+](=O)[O-])c3)O[C@@H]3O[C@]4(C)CC[C@@H]1[C@]32OO4	10.58	1	P. falciparum (NF54)	0.579006	Drug-sensitive	0.521358	Training	35	48.19	180.615	678.911	2830.64	12319.8	55576.5	257369	23.33	134.185	361.741	1451.56	5306.22	21167.7	84346	4.542	112.09	143.049	744.848	1803.52	6996.62	21621.4	106.36	1563.66	27289.4	555129	1.19457e+07	2.65609e+08	6.03734e+09	65.3188	249.223	1035.36	4697.17	22278	109046	546277	-0.522433	110.345	107.33	698.67	1505.77
CHEMBL4870775	FC1CCN(Cc2ccc([C@@H]3CCCC4(C3)OOC3(OO4)C4CC5CC(C4)CC3C5)cc2)CC1	10.58	1	P. falciparum (D10)	0.332432	Drug-sensitive	0.521358	Test	40	56.79	207	758.698	3086.57	13050.2	57127.8	256415	22.94	139.676	335.302	1321.57	4538.08	17555	67502.7	6.563	123.763	153.911	778.652	1803.63	6863.02	20497	40.16	381.078	2433.05	21155.2	188852	1.75425e+06	1.6543e+07	69.9837	260.412	1035	4511.12	20588.4	97269.7	471435	-1.37609	122.196	92.6309	716.528	1309.34
CHEMBL3261979	CC(C)(CNC(=O)Nc1ccccc1)CNc1nc2ccc(Cl)cc2c2[nH]c3ccccc3c12	10.6	1	P. falciparum (NF54)	0.579006	Drug-sensitive	0.521358	Training	38	53.58	185.796	657.443	2543.99	10266.7	42824.8	183073	9.08	121.003	174.782	865.066	2243	8756.69	28186.8	6.23	112.833	133.672	677.681	1499.18	5672.37	16266.9	81.84	826.204	8532.58	114239	1.72805e+06	2.80226e+07	4.69817e+08	104.812	421.186	1977.8	10072.8	54015.9	300723	1.7239e+06	-1.59965	110.164	72.8224	583.961	926.84
CHEMBL2414265	CC(C)(C)n1nnnc1C(Nc1ccc(Nc2ccnc3cc(Cl)ccc23)cc1)c1ccc(Cl)cc1	10.66	1	P. falciparum (3D7)	0.512493	Drug-sensitive	0.521358	Training	40	52.96	192.087	666.99	2617.62	10530.1	43871.8	186292	8.99	124.839	180.131	874.548	2250.19	8637.85	27617.4	4.349	119.682	120.694	703.993	1358.85	5482.39	14088.4	80.55	788.461	7228.12	79614.6	944949	1.18483e+07	1.53619e+08	120.922	539.509	2805.9	15892.8	95197.4	594296	3.83139e+06	-1.38767	116.132	79.5965	613.182	987.471
CHEMBL2322507	Cn1c2nc3ccccc3c-2c(NCCCN)c2cc(C(F)(F)F)ccc21	10.7	1	P. falciparum (NF54)	0.579006	Drug-sensitive	0.521358	Training	30	42.37	149.911	542.649	2149.12	8899.35	38142	167610	9.32	100.19	173.579	864.728	2766.61	11883.8	46789.9	4.556	91.8333	118.623	595.227	1445.31	5515.98	16961.6	55.87	930.579	19012.2	470136	1.20774e+07	3.13547e+08	8.16222e+09	78.9542	311.34	1424.33	7015.1	36177.5	192902	1.05573e+06	-1.15043	90.2188	71.8803	520.824	984.064
CHEMBL1096247	Clc1ccc2c(NCCNC(CCN3CCCCC3)c3ccccc3)ccnc2c1	10.9	1	P. falciparum (D6)	0.619883	Drug-sensitive	0.521358	Test	33	47.93	155.821	517.411	1865.21	7005.29	27187.7	108154	10.27	94.1129	126.526	554.295	1258.44	4484.65	12629.8	5.94	88.271	83.8359	438.368	777.687	2913.66	6948.71	40.19	317.296	1757.99	12044.2	82375.8	581118	4.14828e+06	87.7943	343.436	1568.65	7861.54	41937	234145	1.35326e+06	-1.6045	86.1648	30.3336	386.118	390.107
CHEMBL4743520	CCCCNc1nc(NCc2ccccn2)nc2cc(OC)c(OC)cc12	10.9	1	P. falciparum (NF54)	0.579006	Drug-sensitive	0.521358	Training	29	40.9	133.79	443.43	1606.46	6069.13	23696.3	94806.9	8.23	82.3081	100.454	463.05	959.127	3451.18	9011.48	2.931	77.7001	58.6961	382.667	589.234	2500.97	5527.13	81.19	555.142	3531.84	24733.8	178498	1.33269e+06	1.02027e+07	78.3091	303.209	1355.38	6537.75	33112.1	173671	935522	-1.34197	76.1815	34.0885	359.511	432.434
CHEMBL3261978	CC(CNC(=O)Nc1ccccc1)CNc1nc2ccc(Cl)cc2c2[nH]c3ccccc3c12	10.9	1	P. falciparum (NF54)	0.579006	Drug-sensitive	0.521358	Training	37	52.04	177.424	608.071	2268.11	8793.7	35198	144427	8.4	114.541	144.228	725.245	1641.95	6244.81	17927.5	5.835	106.62	109.899	576.476	1119.93	4245.63	11101	81.84	820.204	8514.58	114165	1.72774e+06	2.8021e+07	4.69807e+08	103.937	415.168	1938.79	9841.87	52714.1	293595	1.68565e+06	-1.55935	104.162	55.3767	512.088	687.746
CHEMBL511003	Clc1ccc2c(NCCNCc3ccccc3)ccnc2c1	10.9	1	P. falciparum (W2)	0.480579	Drug-resistant	0.48452	Training	24	34.28	111.109	365.248	1305.47	4856.84	18670.7	73592.5	4.99	66.8585	70.4777	360.962	688.482	2575.53	6357.91	3.94	63.8016	58.6947	317.779	552.043	2115.05	4992.78	36.95	289.797	1695	11653.4	80119.5	564972	4.02849e+06	71.9497	291.628	1379.78	7124.38	38928.6	221446	1.2982e+06	-1.16844	62.1304	22.2711	277.001	281.459
CHEMBL5277060	CCCC1(C)OOC2(CCN(S(=O)(=O)CCC)CC2)OO1	10.9	1	P. falciparum (3D7)	0.512493	Drug-sensitive	0.521358	Test	22	25.87	105.493	370.822	1562.57	6702.66	29846.3	135017	13.99	82.6049	244.369	1044.22	4184.88	17769.5	75419.5	3.223	68.1809	97.3118	480.802	1266.76	4756.37	15062	82.68	1072.98	16935.5	303283	5.70442e+06	1.0986e+08	2.14194e+09	37.9255	138.106	565.153	2599.93	12728.9	65051.3	342423	-0.789829	66.1774	73.3184	451.524	1060.02
CHEMBL1099227	COc1cc(O)c2c(c1)[C@@H](O)[C@H](C[C@H](O)[C@H](O)[C@@H](O)/C=C/C[C@H](C)O)OC2=O	10.9	1	P. falciparum (3D7)	0.512493	Drug-sensitive	0.521358	Training	29	41.73	142.214	508.916	1962.39	7844.88	32198.7	134806	19.42	101.963	246.526	916.834	2976.59	10824.3	38658.6	-0.497	84.569	65.2386	434.182	738.139	2973.05	7224.66	156.91	2914.1	56077.4	1.1166e+06	2.23862e+07	4.50256e+08	9.0731e+09	69.5781	260.129	1132.08	5307.5	26008.5	131420	679756	-2.2636	82.8735	54.7256	416.347	658.373
CHEMBL4210583	O=C(NCCCN(CCCCCCCCN(CCCNC(=O)C1CCC2(CC1)OOC1(O2)C2CC3CC(C2)CC1C3)C(=O)C1CCC2(CC1)OOC1(O2)C2CC3CC(C2)CC1C3)C(=O)C1CCC2(CC1)OOC1(O2)C2CC3CC(C2)CC1C3)C1CCC2(CC1)OOC1(O2)C2CC3CC(C2)CC1C3	11	1	P. falciparum (K1)	0.610256	Drug-resistant	0.48452	Training	121	174.94	642.336	2411.97	10015.2	43447.6	195290	900702	86.52	456.702	1250.99	4851.87	17872.3	70719.4	283532	14.53	384.968	462.865	2500.43	5919.88	23267.3	71896.5	209.58	2378.8	27602.3	408729	6.52306e+06	1.08261e+08	1.82943e+09	180.813	666.484	2500.65	10312.3	44357.6	197128	896747	-3.93221	380.624	320.928	2364.91	4742.94
CHEMBL4208833	O=C(NCCCN(CCCCCCN(CCCNC(=O)C1CCC2(CC1)OOC1(O2)C2CC3CC(C2)CC1C3)C(=O)C1CCC2(CC1)OOC1(O2)C2CC3CC(C2)CC1C3)C(=O)C1CCC2(CC1)OOC1(O2)C2CC3CC(C2)CC1C3)C1CCC2(CC1)OOC1(O2)C2CC3CC(C2)CC1C3	11	1	P. falciparum (K1)	0.610256	Drug-resistant	0.48452	Training	119	171.86	633.592	2386.19	9935.05	43191.8	194459	897968	85.16	451.778	1242.2	4828.35	17818.7	70583.2	283197	13.814	380.711	458.477	2485.32	5896.55	23203.2	71776.5	209.58	2374.8	27602.3	408717	6.52306e+06	1.08261e+08	1.82943e+09	177.946	658.374	2477.55	10242.5	44141.6	196447	894575	-3.82609	376.619	321.565	2352.84	4746.13
[truncated: 8,756 more rows]
[truncated: 120 more columns]

## Sheet: S2
tg	NTotal(tg)	NActive(tg)	NInactive(tg)	avg[SM(Std)1]tg	avg[SM(Std)2]tg	avg[SM(Std)3]tg	avg[SM(Std)4]tg	avg[SM(Std)5]tg	avg[SM(Std)6]tg	avg[SM(Std)7]tg	avg[SM(Dip)1]tg	avg[SM(Dip)2]tg	avg[SM(Dip)3]tg	avg[SM(Dip)4]tg	avg[SM(Dip)5]tg	avg[SM(Dip)6]tg	avg[SM(Dip)7]tg	avg[SM(Hyd)1]tg	avg[SM(Hyd)2]tg	avg[SM(Hyd)3]tg	avg[SM(Hyd)4]tg	avg[SM(Hyd)5]tg	avg[SM(Hyd)6]tg	avg[SM(Hyd)7]tg	avg[SM(Psa)1]tg	avg[SM(Psa)2]tg	avg[SM(Psa)3]tg	avg[SM(Psa)4]tg	avg[SM(Psa)5]tg	avg[SM(Psa)6]tg	avg[SM(Psa)7]tg	avg[SM(Mol)1]tg	avg[SM(Mol)2]tg	avg[SM(Mol)3]tg	avg[SM(Mol)4]tg	avg[SM(Mol)5]tg	avg[SM(Mol)6]tg	avg[SM(Mol)7]tg	avg[SM(Gas)1]tg	avg[SM(Gas)2]tg	avg[SM(Gas)3]tg	avg[SM(Gas)4]tg	avg[SM(Gas)5]tg	avg[SM(Gas)6]tg	avg[SM(Gas)7]tg	avg[SM(Ato)1]tg	avg[SM(Ato)2]tg	avg[SM(Ato)3]tg	avg[SM(Ato)4]tg
[truncated: 14 more rows]
[truncated: 114 more columns]
