# Supplementary material for: In Silico Approach for Early Antimalarial Drug Discovery: De Novo Design of Virtual Multi-Strain Antiplasmodial Inhibitors
Source: Microorganisms. 2025 Jul 9;13(7):1620. doi: 10.3390/microorganisms13071620 (PMC12300622; doi:10.3390/microorganisms13071620)
Supplement: Supplementary file 1 [file microorganisms-13-01620-s001.zip › Supplementary Information S2 (Antiplasmodial_P. falciparum)_OK.xlsx]

## Sheet: Cover Sheet
In Silico Approach for Early Antimalarial Drug Discovery: De Novo Design of Virtual Multi-Strain Antiplasmodial Inhibitors
Valeria V. Kleandrova, M. Natália D. S. Cordeiro and Alejandro Speck-Planche*
LAQV@REQUIMTE/Department of Chemistry and Biochemistry, Faculty of Sciences, University of Porto, 4169-007, Porto, Portugal
*Correspondence: Alejandro Speck-Planche (alejspivanovich@gmail.com)
CONTENT OF SUPPLEMENTARY INFORMATION 2
SPREADSHEET S1
Here, data appear in the same order as in spreadsheet S1 from Supplementary Information 1.
The terms in columns from B to I have already been explained in the manuscript and/or the Supplementary Information 1 file.
In columns from J to AH, one can find the D[GBI]ej indices, which were calculated according to Eq. 2 reported in the manuscript. For the sake of simplicity, only those D[GBI]ej descriptors that were used as inputs for the PTML-MLP model are represented here.
By saving the spreadsheet S1 as a txt file, one can use this txt file as the input for the software STATISTICA (version 13 or higher) to obtain the present or alternative PTML-MLP models.
The ANN file corresponding to the MLP network (PTML-MLP model) can be obtained upon request to the authors of the present manuscript.
SPREADSHEET S2
Here, data appear in the same order as in spreadsheet S1 of Supplementary Information 1.
The terms in columns from B to I have already been explained in the manuscript.
Pred[APi(ej)]: This is the predicted categorical value of inhibitory antiplasmodial activity APi(ej) for the ith molecule under an experimental condition ej.
Prob.(%): This is the predicted probability (expressed in percentage) for a molecule to belong to a given class (active or inactive) according to Pred[APi(ej)].
SPREADSHEET S3
This spreadsheet contains data on the values of the local metrics, i.e., the local sensitivities and specificities
tg: Referred to each P. falciparum strain.
NTotal(tg): Total number of molecules experimentally tested against a defined P. falciparum strain (tg).
NActive(tg): Number of molecules labeled as active against a defined P. falciparum strain (tg).
NInactive(tg): Number of molecules annotated as inactive against a defined P. falciparum strain (tg).
Sn(tg): This is a local sensitivity, which is expressed as the percentage of molecules correctly classified as active against a defined P. falciparum strain (tg).
Sp(tg): This is a local specificity, which is expressed as the percentage of molecules correctly classified as inactive against a defined P. falciparum strain (tg).
ds: Referred to a defined label (degree) of drug sensitivity.
NTotal(ds): Total number of molecules experimentally tested against a defined label (degree) of drug sensitivity (ds).
NActive(ds): Number of molecules labeled as active against a defined label (degree) of drug sensitivity (ds).
NInactive(ds): Number of molecules annotated as inactive against a defined label (degree) of drug sensitivity (ds).
Sn(ds): This is a local sensitivity, which is expressed as the percentage of molecules correctly classified as active against a defined label (degree) of drug sensitivity (ds).
Sp(ds): This is a local specificity, which is expressed as the percentage of molecules correctly classified as inactive against a defined label (degree) of drug sensitivity (ds).
SPREADSHEET S4
Here, data appear in the same order as in the spreadsheet S1 of Supplementary Information 1.
The terms in columns from B to I have already been explained in the manuscript.
In columns from J to AH, one can find the D[GBI]ej indices, which were calculated according to Eq. 2 reported in the manuscript; these are the ones present in the PTML-MLP model (as described in the spreadsheet S1 of the present supplementary material).
In columns from AK to BJ, one can find the maximum and minimum values for each of the 25 D[GBI]ej indices that were present in the PTML-MLP model.
In columns from BM to CK, one can find the local scores of applicability domain (LSAD) for each of the 25 D[GBI]ej indices that were present in the PTML-MLP model.
TSAD - Total score of applicability domain. Any molecule with TSAD = 25 will be within the applicability domain of the PTML-MLP model; otherwise, a molecule will be outside the applicability domain.

## Sheet: S1
Molecule ChEMBL ID	Smiles	IC50 (nM)	APi(ej)	tg	p(tg)	ds	p(ds)	Series	D[SM(Mol)4]tg	D[NSM(Hyd)3]tg	D[NSM(Mol)1]tg	D[NSM(Gas)1]tg	D[Ne(P)1]tg	D[Ne(P)2]tg	D[Ne(P)6]tg	D[Ne(Ch)6]tg	D[SM(Psa)4]ds	D[SM(Ato)7]ds	D[Xv(Ch)5]ds	D[Xv(PC)6]ds	D[e(C)4]ds	D[NSM(Std)1]ds	D[NSM(Dip)1]ds	D[NSM(Dip)7]ds	D[NSM(Hyd)1]ds	D[NSM(Psa)1]ds	D[NSM(Ato)1]ds	D[NXv(P)3]ds	D[NXv(C)3]ds	D[NXv(Ch)6]ds	D[Ne(C)6]ds	D[Ne(PC)6]ds	D[NK(Alpha)3]ds
CHEMBL4642651	O=c1c2ccc(Nc3ccc(Cl)cc3)cc2[nH]c2cc(F)cc(F)c12	0.016	1	P. falciparum (7G8)	0.323077	Drug-resistant	0.48452	Training	0.0125954	0.0536229	0.322398	0.246763	-0.147853	0.31504	0.204943	0.294588	-0.362882	-0.0220966	-0.438006	-0.291028	-0.406577	0.0047813	-0.538386	-0.349749	0.462965	-0.351883	0.118263	-0.454193	-0.176339	0.150988	-0.221197	0.406716	-0.481365
CHEMBL4632816	O=c1c2ccc(OCc3ccc(OC(F)(F)F)cc3)cc2[nH]c2cc(F)cc(F)c12	0.02	1	P. falciparum (7G8)	0.323077	Drug-resistant	0.48452	Training	-0.075352	0.385772	-0.0595409	0.48179	-0.295278	0.428799	0.0449146	0.0493771	-0.363621	-0.0245989	-0.438006	-0.303197	0.532324	-0.0516809	0.107193	0.287801	0.333014	-0.379315	0.155084	-0.790759	-0.32711	-0.0603108	-0.221197	0.16356	-0.196337
CHEMBL4642651	O=c1c2ccc(Nc3ccc(Cl)cc3)cc2[nH]c2cc(F)cc(F)c12	0.02	1	P. falciparum (Dd2)	0.399461	Drug-resistant	0.48452	Training	0.0299159	0.407853	0.444108	0.606769	-0.675089	0.384638	0.434502	0.420328	-0.362882	-0.0220966	-0.438006	-0.291028	-0.406577	0.0047813	-0.538386	-0.349749	0.462965	-0.351883	0.118263	-0.454193	-0.176339	0.150988	-0.221197	0.406716	-0.481365
CHEMBL5287020	Nc1ccc2c(=O)c3ccc(OCCCCCC(F)(F)F)cc3[nH]c2c1	0.02	1	P. falciparum (Dd2)	0.399461	Drug-resistant	0.48452	Test	-0.258279	0.586038	-0.23094	0.0901812	-0.380993	0.548096	0.255638	-0.132263	0.442421	-0.0247138	-0.438006	-0.369353	0.532324	0.162952	0.123206	0.281345	0.370221	0.121429	0.107466	-0.488679	-0.339399	-0.236842	-0.221197	-0.197933	0.14613
CHEMBL5287020	Nc1ccc2c(=O)c3ccc(OCCCCCC(F)(F)F)cc3[nH]c2c1	0.02	1	P. falciparum (D6)	0.619883	Drug-sensitive	0.521358	Training	-0.615423	0.981945	-0.199669	0.37556	-0.598718	0.336165	0.0976852	-0.233629	0.494318	-0.0195658	-0.530271	-0.418628	0.467292	0.213713	0.113952	0.210776	0.535733	0.0493907	0.164375	-0.585558	-0.428962	-0.317462	-0.276092	-0.206773	0.171982
CHEMBL1213592	CC1(C)N=C(N)N=C(N)N1OCc1ccc(Cl)c(Cl)c1	0.021	1	P. falciparum (D6)	0.619883	Drug-sensitive	0.521358	Training	-0.393426	0.636032	0.45649	-0.0950434	-0.917656	-0.565629	-1.41054	-0.520146	1.17908	-0.0142213	-0.530271	-0.362118	0.247767	-0.0586492	0.437743	-0.0566496	-0.520932	1.12487	1.54738	-0.275533	0.87866	-0.591988	0.471606	-0.286364	0.187419
CHEMBL36	CCc1nc(N)nc(N)c1-c1ccc(Cl)cc1	0.028	1	P. falciparum (D6)	0.619883	Drug-sensitive	0.521358	Training	-0.52545	0.0372137	1.04809	-0.280281	0.141933	-1.13882	-1.0555	0.238755	1.17631	-0.0169731	-0.530271	-0.4561	-0.506648	0.29502	-0.494932	-0.480759	-0.000284537	1.16885	0.688201	-0.492456	-0.212719	-0.335212	-0.276092	0.184964	-0.162146
CHEMBL76	CCN(CC)CCCC(C)Nc1ccnc2cc(Cl)ccc12	0.03	1	P. falciparum (3D7)	0.512493	Drug-sensitive	0.521358	Test	-0.382622	-0.212488	0.288147	-0.446519	1.27947	-1.02228	-0.510949	-0.340906	-0.508513	-0.0169762	-0.530271	-0.418328	-0.506648	0.617048	-0.348829	-0.615719	1.0526	-0.66589	0.466881	0.171018	-0.0992331	-0.510266	-0.276092	-0.578461	0.649294
CHEMBL4643592	O=c1c2ccc(OCc3ccc(Cl)cc3)cc2[nH]c2ccc(Cl)c(Cl)c12	0.038	1	P. falciparum (Dd2)	0.399461	Drug-resistant	0.48452	Training	0.459155	0.597434	0.867356	0.696684	-0.496151	-0.00342465	0.385633	0.378683	-0.366827	-0.0169112	-0.438006	-0.114637	-0.406577	0.283926	-0.279572	-0.294049	0.9794	-0.438542	0.909866	0.114629	0.057532	0.102899	-0.221197	0.359217	-0.357031
CHEMBL34259	CN(Cc1cnc2nc(N)nc(N)c2n1)c1ccc(C(=O)N[C@@H](CCC(=O)O)C(=O)O)cc1	0.04	1	P. falciparum (W2)	0.480579	Drug-resistant	0.48452	Training	-0.111013	-1.10036	0.343692	-0.584409	-0.166405	-0.116054	-0.651918	-0.373034	2.1822	-0.0247452	-0.438006	-0.346029	-0.406577	-0.0464661	0.363192	0.0880466	-2.17762	2.16637	0.12172	-0.736051	-0.286919	-0.552242	-0.221197	-0.278254	0.24483
CHEMBL34259	CN(Cc1cnc2nc(N)nc(N)c2n1)c1ccc(C(=O)N[C@@H](CCC(=O)O)C(=O)O)cc1	0.04	1	P. falciparum (D10)	0.332432	Drug-sensitive	0.521358	Training	-0.0103221	-0.998394	0.283872	-0.563156	-0.0385605	-0.115836	-0.516625	-0.399615	2.29902	-0.0195983	-0.530271	-0.394434	-0.506648	-0.00352054	0.362894	0.0102643	-2.10719	2.17065	0.17916	-0.842161	-0.374524	-0.644632	-0.276092	-0.290092	0.274365
CHEMBL4640537	CCCCN(CCCC)CCCOc1ccc2c(=O)c3c(Cl)c(Cl)ccc3[nH]c2c1	0.041	1	P. falciparum (Dd2)	0.399461	Drug-resistant	0.48452	Test	0.11937	0.139612	0.0539553	0.149878	0.655864	-0.184825	0.296147	-0.395938	-0.366695	-0.019541	-0.438006	-0.0965967	-0.406577	0.504601	0.0799967	-0.355069	1.22395	-0.458414	0.619006	0.338776	-0.232502	-0.407228	-0.221197	0.00385034	0.292032
CHEMBL4647043	O=c1c2ccc(Oc3ccc(OC(F)(F)F)cc3)cc2[nH]c2cc(Cl)cc(F)c12	0.042	1	P. falciparum (7G8)	0.323077	Drug-resistant	0.48452	Training	0.0743819	0.543491	0.0855977	0.627324	-0.398988	0.494475	0.0387433	0.092289	-0.363419	-0.0220077	-0.438006	-0.268648	0.532324	0.00359502	0.0254544	0.306318	0.52791	-0.351577	0.504665	-0.736179	-0.206043	-0.0233336	-0.221197	0.270176	-0.232972
CHEMBL4644159	O=c1c2ccc(OCc3ccc(C(F)(F)F)cc3)cc2[nH]c2cc(F)cc(F)c12	0.045	1	P. falciparum (7G8)	0.323077	Drug-resistant	0.48452	Training	-0.0808239	0.529642	-0.0435172	0.449673	-0.330348	0.214742	0.131062	0.092289	-0.366646	-0.0246014	-0.438006	-0.292395	0.433199	-0.0351568	0.032892	0.330044	0.468156	-0.516202	0.0803975	-0.648554	-0.262092	-0.0233336	0.409494	0.23879	-0.353696
CHEMBL4647043	O=c1c2ccc(Oc3ccc(OC(F)(F)F)cc3)cc2[nH]c2cc(Cl)cc(F)c12	0.045	1	P. falciparum (Dd2)	0.399461	Drug-resistant	0.48452	Training	0.0986192	0.952561	0.180798	1.02993	-0.954337	0.58416	0.249697	0.195382	-0.363419	-0.0220077	-0.438006	-0.268648	0.532324	0.00359502	0.0254544	0.306318	0.52791	-0.351577	0.504665	-0.736179	-0.206043	-0.0233336	-0.221197	0.270176	-0.232972
CHEMBL479931	CC(=O)N(C(C)=O)c1nc(N(C(C)=O)C(C)=O)c2c(ccc3c2ccn3Cc2ccccc2C(F)(F)F)n1	0.046	1	P. falciparum (D6)	0.619883	Drug-sensitive	0.521358	Test	-0.000473452	1.12141	0.0617489	1.41867	-1.09542	-0.134893	0.171989	-0.54724	0.128398	-0.0194807	0.0582144	-0.0322906	0.364468	-0.140606	0.487254	0.510679	-0.242188	0.132241	0.127702	-0.668791	-0.221038	-0.677979	0.166108	0.736426	-0.291744
CHEMBL4645747	O=c1c2ccc(OCc3ccccc3)cc2[nH]c2cc(F)cc(F)c12	0.046	1	P. falciparum (Dd2)	0.399461	Drug-resistant	0.48452	Training	-0.169411	0.13645	0.284518	0.514675	-0.380993	0.511418	0.445896	0.7688	-0.366876	-0.024749	-0.438006	-0.336063	-0.406577	-0.0648139	-0.466135	-0.34346	0.36653	-0.408958	-0.390482	-0.571912	-0.400426	0.218874	-0.221197	0.241251	-0.475017
CHEMBL4649093	O=c1c2cc(Nc3ccccc3OC(F)(F)F)ccc2[nH]c2cc(F)cc(F)c12	0.047	1	P. falciparum (Dd2)	0.399461	Drug-resistant	0.48452	Training	-0.0950105	0.752531	0.013849	0.813476	-0.902371	0.616254	0.283934	0.232374	-0.359662	-0.024601	-0.438006	-0.274651	0.532324	-0.0849807	-0.0947866	0.292653	0.233181	-0.301637	0.121821	-0.796502	-0.343211	-0.0233336	-0.221197	0.432501	-0.317508
CHEMBL4643264	O=c1c2ccc(Oc3ccc(OC(F)(F)F)cc3)cc2[nH]c2cccc(F)c12	0.06	1	P. falciparum (Dd2)	0.399461	Drug-resistant	0.48452	Training	-0.126761	0.725962	0.0361168	0.888196	-0.811462	0.547389	0.285021	0.403551	-0.36346	-0.0246624	-0.438006	-0.323986	0.532324	-0.091856	-0.120418	0.303369	0.344039	-0.32205	0.022095	-0.817813	-0.398352	0.0620099	-0.221197	0.230896	-0.297614
CHEMBL4644159	O=c1c2ccc(OCc3ccc(C(F)(F)F)cc3)cc2[nH]c2cc(F)cc(F)c12	0.063	1	P. falciparum (Dd2)	0.399461	Drug-resistant	0.48452	Test	-0.0739615	0.937161	0.037229	0.832394	-0.878013	0.273111	0.35235	0.195382	-0.366646	-0.0246014	-0.438006	-0.292395	0.433199	-0.0351568	0.032892	0.330044	0.468156	-0.516202	0.0803975	-0.648554	-0.262092	-0.0233336	0.409494	0.23879	-0.353696
CHEMBL4228469	COc1cc2cc(C(=O)N3CC(CCl)c4c3cc(O)c3ccoc43)[nH]c2c(OC)c1OC	0.064	1	P. falciparum (3D7)	0.512493	Drug-sensitive	0.521358	Training	0.125187	0.199444	0.237933	0.115131	0.0602613	-1.5278	0.882678	-1.28071	-0.0217429	-0.0157664	1.29748	0.107209	-0.506648	-0.554881	-0.0194506	-0.175937	-0.0598479	0.207105	0.00873385	-0.0916632	-0.333527	-0.901938	-0.276092	1.44625	-0.64293
CHEMBL4646921	COc1cc2[nH]c3cc(Oc4ccccc4OC(F)(F)F)ccc3c(=O)c2cc1Cl	0.066	1	P. falciparum (Dd2)	0.399461	Drug-resistant	0.48452	Training	0.128533	0.716946	0.215101	0.816702	-0.631761	0.1103	0.344806	0.183537	-0.361005	-0.0220468	-0.438006	-0.2199	0.532324	0.0207901	0.00021164	0.285097	0.360811	-0.219679	0.425871	-0.621666	-0.268457	-0.0603108	-0.221197	0.367238	-0.240123
CHEMBL129788	CC1(C)N=C(N)N=C(N)N1OCCCOc1cc(Cl)c(Cl)cc1Cl	0.067	1	P. falciparum (D6)	0.619883	Drug-sensitive	0.521358	Training	-0.103924	0.741832	0.42133	0.120331	-0.549864	-0.418109	-1.44896	-0.924228	1.1818	-0.0114635	-0.530271	-0.243866	0.247767	0.140864	0.66762	-0.113217	0.114822	0.940952	2.0469	-0.24923	0.692718	-0.774297	0.351974	-0.304469	0.548129
CHEMBL4641685	O=c1c2ccc(OCc3cccc(OC(F)(F)F)c3)cc2[nH]c2cc(F)cc(F)c12	0.07	1	P. falciparum (7G8)	0.323077	Drug-resistant	0.48452	Test	-0.0753392	0.385772	-0.0595409	0.481911	-0.295278	0.525541	0.0851216	0.0493771	-0.363621	-0.0245989	-0.438006	-0.299597	0.532324	-0.0516809	0.107193	0.288639	0.333014	-0.379315	0.155084	-0.804168	-0.32711	-0.0603108	-0.221197	0.172798	-0.196337
CHEMBL428647	CC(=O)O[C@H]1C(=O)[C@@]2(C)[C@H]([C@H](OC(=O)c3ccccc3)[C@]3(O)C[C@H](OC(=O)[C@H](O)[C@@H](NC(=O)c4ccccc4)c4ccccc4)C(C)=C1C3(C)C)[C@]1(OC(C)=O)CO[C@@H]1C[C@@H]2O	0.07	1	P. falciparum (W2)	0.480579	Drug-resistant	0.48452	Training	0.286131	0.367011	-0.644232	-0.0513067	-0.803749	-0.330541	-0.21224	-0.156138	1.29827	-0.0246458	-0.438006	2.44606	1.69322	0.319634	1.20088	1.23126	-1.1933	0.590448	-0.242828	0.38946	0.579642	-0.230542	1.85652	1.30603	-0.39984
CHEMBL34259	CN(Cc1cnc2nc(N)nc(N)c2n1)c1ccc(C(=O)N[C@@H](CCC(=O)O)C(=O)O)cc1	0.07	1	P. falciparum (3D7)	0.512493	Drug-sensitive	0.521358	Training	0.0793352	-1.271	0.483476	-0.704304	-0.017269	0.0343032	-0.591128	-0.34736	2.29902	-0.0195983	-0.530271	-0.394434	-0.506648	-0.00352054	0.362894	0.0102643	-2.10719	2.17065	0.17916	-0.842161	-0.374524	-0.644632	-0.276092	-0.290092	0.274365
CHEMBL4646921	COc1cc2[nH]c3cc(Oc4ccccc4OC(F)(F)F)ccc3c(=O)c2cc1Cl	0.076	1	P. falciparum (7G8)	0.323077	Drug-resistant	0.48452	Training	0.101284	0.331598	0.116447	0.43556	-0.108888	0.0683224	0.124278	0.0816366	-0.361005	-0.0220468	-0.438006	-0.2199	0.532324	0.0207901	0.00021164	0.285097	0.360811	-0.219679	0.425871	-0.621666	-0.268457	-0.0603108	-0.221197	0.367238	-0.240123
CHEMBL4639615	O=c1c2ccc(OCc3ccc(SC(F)(F)F)cc3)cc2[nH]c2cc(F)cc(F)c12	0.078	1	P. falciparum (Dd2)	0.399461	Drug-resistant	0.48452	Test	0.180438	0.964679	0.314777	0.873093	-0.839017	0.511132	0.256559	0.147666	-0.267692	-0.0245522	-0.438006	-0.226568	0.532324	0.1711	0.609643	1.94881	0.612548	-0.101378	0.478396	-0.360433	0.0281485	-0.0603108	-0.221197	0.16356	-0.15064
CHEMBL34259	CN(Cc1cnc2nc(N)nc(N)c2n1)c1ccc(C(=O)N[C@@H](CCC(=O)O)C(=O)O)cc1	0.09	1	P. falciparum (Dd2)	0.399461	Drug-resistant	0.48452	Training	0.192552	-1.1769	0.322947	-0.570058	-0.205107	0.0831707	-0.370832	-0.148664	2.1822	-0.0247452	-0.438006	-0.346029	-0.406577	-0.0464661	0.363192	0.0880466	-2.17762	2.16637	0.12172	-0.736051	-0.286919	-0.552242	-0.221197	-0.278254	0.24483
CHEMBL428647	CC(=O)O[C@H]1C(=O)[C@@]2(C)[C@H]([C@H](OC(=O)c3ccccc3)[C@]3(O)C[C@H](OC(=O)[C@H](O)[C@@H](NC(=O)c4ccccc4)c4ccccc4)C(C)=C1C3(C)C)[C@]1(OC(C)=O)CO[C@@H]1C[C@@H]2O	0.09	1	P. falciparum (3D7)	0.512493	Drug-sensitive	0.521358	Training	0.489454	0.244312	-0.536724	-0.153785	-0.675435	-0.187191	-0.137086	-0.123378	1.3821	-0.0194953	-0.530271	2.50185	1.67152	0.376242	1.23185	1.19614	-1.08613	0.535913	-0.198992	0.325351	0.524375	-0.310926	1.87916	1.35331	-0.394362
CHEMBL1450	O=C1C(O)=C([C@H]2CC[C@H](c3ccc(Cl)cc3)CC2)C(=O)c2ccccc21	0.1	1	P. falciparum (Dd2)	0.399461	Drug-resistant	0.48452	Training	-0.0310849	0.194885	0.0658704	0.367594	-0.381467	-0.163384	0.188692	0.869559	0.0643158	-0.0221736	-0.438006	-0.0221658	-0.406577	0.384719	0.784601	0.491188	0.323618	-0.196861	-0.118172	0.470104	-0.0368119	1.11281	-0.221197	0.635586	-0.475793
CHEMBL307261	C[C@H]1[C@@H](O)O[C@@H]2O[C@@]3(C)CC[C@H]4[C@H](C)CC[C@@H]1[C@@]24OO3	0.1	1	P. falciparum (3D7)	0.512493	Drug-sensitive	0.521358	Test	-0.993155	1.2653	-2.16869	-0.131423	-1.45866	-0.775396	1.39927	-0.65039	-0.188658	-0.0197163	-0.530271	0.726819	0.676452	0.449265	1.18615	1.04532	-0.446071	0.0803444	-0.536751	1.57818	1.05449	0.246175	1.01607	2.29253	-0.818982
CHEMBL1450	O=C1C(O)=C([C@H]2CC[C@H](c3ccc(Cl)cc3)CC2)C(=O)c2ccccc21	0.1	1	P. falciparum (D6)	0.619883	Drug-sensitive	0.521358	Training	-0.332404	0.494681	0.170071	0.721136	-0.599309	-0.550134	0.0142897	1.01435	0.102102	-0.0169308	-0.530271	-0.0584849	-0.506648	0.443755	0.80003	0.428451	0.487391	-0.280777	-0.069684	0.409005	-0.115083	1.08255	-0.276092	0.657851	-0.47315
CHEMBL2431813	CCCCCCCc1c(C)[nH]c2cc(F)cc(F)c2c1=O	0.1	1	P. falciparum (D6)	0.619883	Drug-sensitive	0.521358	Training	-0.996017	0.580698	-0.779825	0.754334	0.461385	-0.451902	-0.433996	-0.820161	-0.348002	-0.01959	-0.530271	-0.402667	-0.506648	0.327968	0.403454	-0.341537	1.10387	-0.506459	0.194054	-0.0933389	-0.461193	-0.601517	-0.276092	0.0980114	0.108464
CHEMBL76	CCN(CC)CCCC(C)Nc1ccnc2cc(Cl)ccc12	0.11	1	P. falciparum (FCB)	0.649573	Drug-resistant	0.48452	Training	-0.0353704	-0.242925	0.0957387	-1.53604	1.18261	-0.568667	-0.583375	-0.379913	-0.524332	-0.0222173	-0.438006	-0.369063	-0.406577	0.551777	-0.322927	-0.515416	0.868489	-0.56812	0.39909	0.240679	-0.0215319	-0.42271	-0.221197	-0.556249	0.606271
CHEMBL34259	CN(Cc1cnc2nc(N)nc(N)c2n1)c1ccc(C(=O)N[C@@H](CCC(=O)O)C(=O)O)cc1	0.11	1	P. falciparum (7G8)	0.323077	Drug-resistant	0.48452	Test	0.158858	-1.37158	0.213436	-0.811585	0.274812	0.043924	-0.519312	-0.217119	2.1822	-0.0247452	-0.438006	-0.346029	-0.406577	-0.0464661	0.363192	0.0880466	-2.17762	2.16637	0.12172	-0.736051	-0.286919	-0.552242	-0.221197	-0.278254	0.24483
CHEMBL747	CC1(C)N=C(N)N=C(N)N1c1ccc(Cl)cc1	0.118	1	P. falciparum (D6)	0.619883	Drug-sensitive	0.521358	Training	-0.668762	1.22791	0.511583	-0.386429	-1.07198	-0.187334	-1.42192	0.0865557	1.175	-0.0169771	-0.530271	-0.34083	0.247767	0.386902	0.00340907	-0.0463223	-0.224392	1.24055	0.764592	-0.511524	0.884118	-0.368854	0.479343	0.216749	-0.201357
CHEMBL4644592	COc1cc(F)c2c(=O)c3ccc(Nc4ccc(OC(F)(F)F)cc4)cc3[nH]c2c1	0.12	1	P. falciparum (Dd2)	0.399461	Drug-resistant	0.48452	Training	-0.0622013	0.6073	0.0532112	0.591266	-0.682153	0.15563	0.293446	0.147666	-0.357262	-0.0246398	-0.438006	-0.278604	0.532324	-0.0651015	-0.116386	0.244923	0.0750132	-0.171252	0.0546281	-0.743858	-0.342088	-0.0603108	-0.221197	0.285499	-0.237576
CHEMBL4634684	O=c1c2ccc(Nc3ccc(OC(F)(F)F)cc3)cc2[nH]c2cc(F)cc(F)c12	0.12	1	P. falciparum (Dd2)	0.399461	Drug-resistant	0.48452	Training	-0.0938387	0.789664	0.013849	0.806664	-0.954337	0.58416	0.249697	0.195382	-0.359669	-0.0246012	-0.438006	-0.2969	0.532324	-0.0849807	-0.0947866	0.280679	0.233181	-0.301637	0.121821	-0.80493	-0.321117	-0.0233336	-0.221197	0.270176	-0.274796
CHEMBL4642414	O=c1c2ccc(OCc3cccc(C(F)(F)F)c3)cc2[nH]c2cc(F)cc(F)c12	0.13	1	P. falciparum (7G8)	0.323077	Drug-resistant	0.48452	Test	-0.0808199	0.529642	-0.0435172	0.449704	-0.330348	0.314506	0.0590409	0.092289	-0.366646	-0.0246014	-0.438006	-0.277805	0.433199	-0.0351568	0.032892	0.330882	0.468156	-0.516202	0.0803975	-0.663519	-0.262092	-0.0233336	0.409494	0.309672	-0.353696
CHEMBL4636890	COc1cc2[nH]c3cc(OCc4ccc(OC(F)(F)F)cc4)ccc3c(=O)c2cc1Cl	0.14	1	P. falciparum (Dd2)	0.399461	Drug-resistant	0.48452	Training	0.166028	0.675517	0.241583	0.662219	-0.578231	0.0231516	0.274139	0.102757	-0.361214	-0.0220455	-0.438006	-0.226526	0.532324	0.0708409	0.0861217	0.256408	0.351737	-0.25048	0.41029	-0.559767	-0.22577	-0.0951129	-0.221197	0.127614	-0.123978
CHEMBL4632695	COc1cc2[nH]c3cc(OCc4ccc(C(F)(F)F)cc4)ccc3c(=O)c2cc1Cl	0.14	1	P. falciparum (Dd2)	0.399461	Drug-resistant	0.48452	Training	0.159943	0.827564	0.265593	0.621349	-0.608142	-0.222437	0.367559	0.147666	-0.364239	-0.022048	-0.438006	-0.215724	0.433199	0.090577	0.013434	0.296419	0.483352	-0.379315	0.3456	-0.414871	-0.159651	-0.0603108	0.390383	0.199475	-0.277256
CHEMBL307261	C[C@H]1[C@@H](O)O[C@@H]2O[C@@]3(C)CC[C@H]4[C@H](C)CC[C@@H]1[C@@]24OO3	0.146	1	P. falciparum (Dd2)	0.399461	Drug-resistant	0.48452	Training	-0.75431	1.06231	-2.01855	-0.0642831	-1.47766	-0.631683	1.38642	-0.416198	-0.215984	-0.0248589	-0.438006	0.734887	0.73396	0.39003	1.15683	1.08586	-0.576262	0.151269	-0.568436	1.59722	1.09069	0.306517	1.02448	2.21145	-0.809183
CHEMBL428647	CC(=O)O[C@H]1C(=O)[C@@]2(C)[C@H]([C@H](OC(=O)c3ccccc3)[C@]3(O)C[C@H](OC(=O)[C@H](O)[C@@H](NC(=O)c4ccccc4)c4ccccc4)C(C)=C1C3(C)C)[C@]1(OC(C)=O)CO[C@@H]1C[C@@H]2O	0.15	1	P. falciparum (Dd2)	0.399461	Drug-resistant	0.48452	Test	0.554631	0.160914	-0.57775	-0.0840257	-0.786178	-0.112379	0.0300256	0.0490818	1.29827	-0.0246458	-0.438006	2.44606	1.69322	0.319634	1.20088	1.23126	-1.1933	0.590448	-0.242828	0.38946	0.579642	-0.230542	1.85652	1.30603	-0.39984
CHEMBL428647	CC(=O)O[C@H]1C(=O)[C@@]2(C)[C@H]([C@H](OC(=O)c3ccccc3)[C@]3(O)C[C@H](OC(=O)[C@H](O)[C@@H](NC(=O)c4ccccc4)c4ccccc4)C(C)=C1C3(C)C)[C@]1(OC(C)=O)CO[C@@H]1C[C@@H]2O	0.15	1	P. falciparum (D10)	0.332432	Drug-sensitive	0.521358	Training	0.319984	0.22203	-0.537789	-0.119773	-0.568643	-0.294226	-0.150942	-0.219221	1.3821	-0.0194953	-0.530271	2.50185	1.67152	0.376242	1.23185	1.19614	-1.08613	0.535913	-0.198992	0.325351	0.524375	-0.310926	1.87916	1.35331	-0.394362
CHEMBL4639615	O=c1c2ccc(OCc3ccc(SC(F)(F)F)cc3)cc2[nH]c2cc(F)cc(F)c12	0.16	1	P. falciparum (7G8)	0.323077	Drug-resistant	0.48452	Training	0.147964	0.554389	0.206088	0.486274	-0.295278	0.428799	0.0449146	0.0493771	-0.267692	-0.0245522	-0.438006	-0.226568	0.532324	0.1711	0.609643	1.94881	0.612548	-0.101378	0.478396	-0.360433	0.0281485	-0.0603108	-0.221197	0.16356	-0.15064
CHEMBL4636890	COc1cc2[nH]c3cc(OCc4ccc(OC(F)(F)F)cc4)ccc3c(=O)c2cc1Cl	0.17	1	P. falciparum (7G8)	0.323077	Drug-resistant	0.48452	Training	0.135004	0.294339	0.140263	0.29663	-0.0607469	-0.0100525	0.0607246	0.0089895	-0.361214	-0.0220455	-0.438006	-0.226526	0.532324	0.0708409	0.0861217	0.256408	0.351737	-0.25048	0.41029	-0.559767	-0.22577	-0.0951129	-0.221197	0.127614	-0.123978
CHEMBL4641685	O=c1c2ccc(OCc3cccc(OC(F)(F)F)c3)cc2[nH]c2cc(F)cc(F)c12	0.17	1	P. falciparum (Dd2)	0.399461	Drug-resistant	0.48452	Test	-0.0678629	0.777185	0.0194114	0.868241	-0.839017	0.618703	0.301267	0.147666	-0.363621	-0.0245989	-0.438006	-0.299597	0.532324	-0.0516809	0.107193	0.288639	0.333014	-0.379315	0.155084	-0.804168	-0.32711	-0.0603108	-0.221197	0.172798	-0.196337
CHEMBL4646969	O=c1c2ccc(Oc3ccc(OC(F)(F)F)cc3)cc2[nH]c2cc(F)cc(Cl)c12	0.18	1	P. falciparum (Dd2)	0.399461	Drug-resistant	0.48452	Training	0.098442	0.952561	0.180798	1.02755	-0.954337	0.58416	0.249697	0.195382	-0.363419	-0.0220085	-0.438006	-0.230249	0.532324	0.00359502	0.0254544	0.306586	0.52791	-0.351577	0.504665	-0.688236	-0.225924	-0.0233336	-0.221197	0.270176	-0.232972
CHEMBL4643282	O=c1c2cc(OCc3ccc(Cl)cc3)ccc2[nH]c2cc(F)cc(F)c12	0.19	1	P. falciparum (Dd2)	0.399461	Drug-resistant	0.48452	Training	0.0558461	0.406819	0.435601	0.683538	-0.553492	0.308424	0.401967	0.358274	-0.366834	-0.0220942	-0.438006	-0.289739	-0.406577	0.0395789	-0.293251	-0.319905	0.568645	-0.438542	0.156236	-0.450162	-0.188152	0.102899	-0.221197	0.302812	-0.399839
CHEMBL3218241	C1CCC(NC2CCC3(CC2)OOC2(OO3)C3CC4CC(C3)CC2C4)CC1	0.2	1	P. falciparum (K1)	0.610256	Drug-resistant	0.48452	Training	-1.19321	0.698001	-2.61185	0.327423	-0.941331	0.096974	1.08784	1.6337	-0.496288	-0.0248868	-0.438006	0.602368	0.691125	0.266554	0.908048	0.505354	0.124171	-0.393848	-0.977663	1.72428	0.488454	4.471	0.511587	0.812773	-0.590778
CHEMBL3218240	C1CCN(C2CCN(C3CCC4(CC3)OOC3(OO4)C4CC5CC(C4)CC3C5)CC2)CC1	0.2	1	P. falciparum (K1)	0.610256	Drug-resistant	0.48452	Test	-1.06312	0.617153	-2.33677	0.296502	-0.893856	-0.0385969	1.20265	1.67981	-0.502271	-0.0248841	-0.438006	0.893263	0.691125	0.361248	0.814622	0.394944	0.151583	-0.615059	-1.01472	1.80623	0.432486	4.05222	0.395884	0.821551	-0.572858
CHEMBL4637440	COP(=O)(OCC[C@H]1O[C@@H]2O[C@]3(C)CC[C@H]4[C@H](C)CC[C@@H]([C@H]1C)[C@@]24OO3)OCC[C@H]1O[C@@H]2O[C@]3(C)CC[C@H]4[C@H](C)CC[C@@H]([C@H]1C)[C@@]24OO3	0.2	1	P. falciparum (K1)	0.610256	Drug-resistant	0.48452	Training	-0.800359	1.35153	-2.52325	0.282772	-1.22348	-1.35806	1.37117	-1.09864	-0.201877	-0.0247243	-0.438006	2.48708	2.57867	-0.47416	0.957271	0.859076	-0.18565	0.0656253	-0.312146	1.93229	1.00643	0.0528646	0.820644	1.79634	-0.530418
CHEMBL3581500	CCCCOC(=O)c1cnc(Oc2ccc3c(c2)B(O)OC3)cn1	0.2	1	P. falciparum (W2)	0.480579	Drug-resistant	0.48452	Training	-0.748528	-0.625379	-0.506495	0.129663	0.488212	-0.115764	-0.312158	-0.317435	-0.0633223	-0.0248375	0.196272	-0.477022	-0.406577	-1.37082	-0.0279437	-0.213504	-0.61703	0.725651	-0.136726	-0.692379	-0.565575	-0.550885	-0.221197	-0.53015	0.0164717
CHEMBL1082725	C[C@H]1Cc2c([nH]c3cc(F)c(F)cc23)[C@@]2(N1)C(=O)Nc1ccc(Cl)cc12	0.2	1	P. falciparum (NF54)	0.579006	Drug-sensitive	0.521358	Training	-0.134327	0.854468	-0.181455	0.710381	-1.35997	-0.143359	0.897133	-0.771832	-0.332816	-0.0168466	0.456644	0.282636	-0.054005	0.284811	0.214175	0.503844	-0.15098	-0.267452	-0.0697572	0.0653893	0.200021	-0.28513	0.796055	1.90088	-0.855024
CHEMBL1450	O=C1C(O)=C([C@H]2CC[C@H](c3ccc(Cl)cc3)CC2)C(=O)c2ccccc21	0.2	1	P. falciparum (7G8)	0.323077	Drug-resistant	0.48452	Test	-0.0422639	-0.137904	-0.0177593	0.0316675	0.116207	-0.177808	-0.0161191	0.698592	0.0643158	-0.0221736	-0.438006	-0.0221658	-0.406577	0.384719	0.784601	0.491188	0.323618	-0.196861	-0.118172	0.470104	-0.0368119	1.11281	-0.221197	0.635586	-0.475793
CHEMBL4642414	O=c1c2ccc(OCc3cccc(C(F)(F)F)c3)cc2[nH]c2cc(F)cc(F)c12	0.21	1	P. falciparum (Dd2)	0.399461	Drug-resistant	0.48452	Training	-0.0739571	0.937161	0.037229	0.832428	-0.878013	0.384044	0.272266	0.195382	-0.366646	-0.0246014	-0.438006	-0.277805	0.433199	-0.0351568	0.032892	0.330882	0.468156	-0.516202	0.0803975	-0.663519	-0.262092	-0.0233336	0.409494	0.309672	-0.353696
CHEMBL578741	Nc1ccc(-c2nc3ccc(-c4nc5ccc(N)cc5[nH]4)cc3[nH]2)cc1	0.22	1	P. falciparum (W2)	0.480579	Drug-resistant	0.48452	Training	-0.140385	-0.508757	0.654335	-0.271382	-0.78592	0.536083	0.548811	-0.000310677	1.13077	-0.0248755	0.412965	-0.333821	-0.406577	-0.0667119	-1.23067	-0.485695	-1.05706	0.81441	-0.902298	-0.499815	-0.324159	-0.124814	-0.221197	0.0875778	-0.638782
CHEMBL4649202	O=c1c2cc(OCc3ccc(OC(F)(F)F)cc3)ccc2[nH]c2cc(F)cc(F)c12	0.25	1	P. falciparum (7G8)	0.323077	Drug-resistant	0.48452	Training	-0.0753802	0.385772	-0.0595409	0.481758	-0.295278	0.428799	0.0147058	0.0493771	-0.363621	-0.0245989	-0.438006	-0.300518	0.532324	-0.0516809	0.107193	0.287801	0.333014	-0.379315	0.155084	-0.790759	-0.32711	-0.0603108	-0.221197	0.183004	-0.196337
CHEMBL428647	CC(=O)O[C@H]1C(=O)[C@@]2(C)[C@H]([C@H](OC(=O)c3ccccc3)[C@]3(O)C[C@H](OC(=O)[C@H](O)[C@@H](NC(=O)c4ccccc4)c4ccccc4)C(C)=C1C3(C)C)[C@]1(OC(C)=O)CO[C@@H]1C[C@@H]2O	0.25	1	P. falciparum (7G8)	0.323077	Drug-resistant	0.48452	Test	0.484483	-0.168455	-0.596582	-0.374484	-0.247758	-0.131938	-0.158812	-0.0392818	1.29827	-0.0246458	-0.438006	2.44606	1.69322	0.319634	1.20088	1.23126	-1.1933	0.590448	-0.242828	0.38946	0.579642	-0.230542	1.85652	1.30603	-0.39984
CHEMBL4646340	COc1ccc2c(=O)c3ccc(Oc4ccc(OC(F)(F)F)cc4)cc3[nH]c2c1	0.25	1	P. falciparum (Dd2)	0.399461	Drug-resistant	0.48452	Training	-0.0939951	0.551827	0.0760133	0.657506	-0.587202	0.172746	0.392137	0.321681	-0.36106	-0.0247011	-0.438006	-0.319825	0.532324	-0.0711407	-0.141891	0.251774	0.177465	-0.186953	-0.0440815	-0.762067	-0.397838	0.0212102	-0.221197	0.0979348	-0.217877
CHEMBL1450	O=C1C(O)=C([C@H]2CC[C@H](c3ccc(Cl)cc3)CC2)C(=O)c2ccccc21	0.27	1	P. falciparum (3D7)	0.512493	Drug-sensitive	0.521358	Training	-0.173973	0.28279	0.192291	0.357754	-0.217028	-0.244964	0.0426325	0.805959	0.102102	-0.0169308	-0.530271	-0.0584849	-0.506648	0.443755	0.80003	0.428451	0.487391	-0.280777	-0.069684	0.409005	-0.115083	1.08255	-0.276092	0.657851	-0.47315
CHEMBL4643592	O=c1c2ccc(OCc3ccc(Cl)cc3)cc2[nH]c2ccc(Cl)c(Cl)c12	0.28	1	P. falciparum (7G8)	0.323077	Drug-resistant	0.48452	Training	0.39862	0.224118	0.703035	0.327626	0.0130699	-0.0339531	0.160994	0.257136	-0.366827	-0.0169112	-0.438006	-0.114637	-0.406577	0.283926	-0.279572	-0.294049	0.9794	-0.438542	0.909866	0.114629	0.057532	0.102899	-0.221197	0.359217	-0.357031
CHEMBL4646969	O=c1c2ccc(Oc3ccc(OC(F)(F)F)cc3)cc2[nH]c2cc(F)cc(Cl)c12	0.28	1	P. falciparum (7G8)	0.323077	Drug-resistant	0.48452	Test	0.0742225	0.543491	0.0855977	0.625184	-0.398988	0.494475	0.0387433	0.092289	-0.363419	-0.0220085	-0.438006	-0.230249	0.532324	0.00359502	0.0254544	0.306586	0.52791	-0.351577	0.504665	-0.688236	-0.225924	-0.0233336	-0.221197	0.270176	-0.232972
CHEMBL4632424	O=c1c2ccc(Oc3ccc(Cl)cc3)cc2[nH]c2cc(F)cc(F)c12	0.28	1	P. falciparum (Dd2)	0.399461	Drug-resistant	0.48452	Training	0.0194815	0.488487	0.411319	0.856478	-0.675089	0.384638	0.434502	0.420328	-0.366632	-0.0220958	-0.438006	-0.307968	-0.406577	-0.020526	-0.408051	-0.322744	0.587086	-0.408958	0.165526	-0.525317	-0.214419	0.150988	-0.221197	0.406716	-0.481365
CHEMBL578741	Nc1ccc(-c2nc3ccc(-c4nc5ccc(N)cc5[nH]4)cc3[nH]2)cc1	0.28	1	P. falciparum (3D7)	0.512493	Drug-sensitive	0.521358	Training	0.0490027	-0.660068	0.804268	-0.38105	-0.657023	0.707745	0.648829	0.0375406	1.20835	-0.0197335	0.352457	-0.381771	-0.506648	-0.024522	-1.29045	-0.584889	-0.944811	0.768233	-0.883072	-0.59711	-0.413154	-0.201253	-0.276092	0.089392	-0.642221
CHEMBL1450	O=C1C(O)=C([C@H]2CC[C@H](c3ccc(Cl)cc3)CC2)C(=O)c2ccccc21	0.3	1	P. falciparum (W2)	0.480579	Drug-resistant	0.48452	Training	-0.356307	0.404272	0.0617186	0.44405	-0.359845	-0.386485	-0.0382075	0.743797	0.0643158	-0.0221736	-0.438006	-0.0221658	-0.406577	0.384719	0.784601	0.491188	0.323618	-0.196861	-0.118172	0.470104	-0.0368119	1.11281	-0.221197	0.635586	-0.475793
CHEMBL4214244	C[C@H]1[C@H](OC(=O)CCC(=O)NCCCN(CCCCN(CCCNC(=O)CCC(=O)O[C@@H]2O[C@@H]3O[C@@]4(C)CC[C@H]5[C@H](C)CC[C@@H]([C@H]2C)[C@@]35OO4)C(=O)CCC(=O)O[C@@H]2O[C@@H]3O[C@@]4(C)CC[C@H]5[C@H](C)CC[C@@H]([C@H]2C)[C@@]35OO4)C(=O)CCC(=O)O[C@@H]2O[C@@H]3O[C@@]4(C)CC[C@H]5[C@H](C)CC[C@@H]([C@H]2C)[C@@]35OO4)O[C@@H]2O[C@@]3(C)CC[C@H]4[C@H](C)CC[C@@H]1[C@@]24OO3	0.3	1	P. falciparum (NF54)	0.579006	Drug-sensitive	0.521358	Test	0.768947	0.517113	-1.97856	0.383619	-0.850215	-0.573388	0.982613	-1.21845	0.872592	-0.0194272	-0.530271	5.53397	4.22576	0.349635	1.57368	0.907353	-0.605206	0.174822	-0.368199	1.00123	0.518924	-0.249508	0.617737	1.36445	-0.256652
CHEMBL5183385	CC(=O)N1CCN(c2ccc(CN(C(=O)/C=C/c3ccc(C(C)(C)C)cc3)[C@@H](Cc3ccccc3)C(=O)N3CCN(Cc4ccc(C#N)cc4)CC3)cc2)CC1	0.3	1	P. falciparum (K1)	0.610256	Drug-resistant	0.48452	Training	0.553201	0.00152951	0.0364419	-0.0750201	0.149005	-0.345448	-0.393228	0.475954	0.483182	-0.0247732	-0.438006	0.264197	0.433199	0.173168	0.417574	0.178421	0.0383273	-0.413599	-0.497035	0.0608321	0.418945	0.318158	0.109657	-0.406242	0.275234
CHEMBL2088548	C[C@H]1[C@H](OC(=O)CCC(=O)NCCCCCCCCNC(=O)CCC(=O)O[C@@H]2O[C@@H]3O[C@@]4(C)CC[C@H]5[C@H](C)CC[C@@H]([C@H]2C)[C@@]35OO4)O[C@@H]2O[C@@]3(C)CC[C@H]4[C@H](C)CC[C@@H]1[C@@]24OO3	0.3	1	P. falciparum (3D7)	0.512493	Drug-sensitive	0.521358	Training	-0.334619	0.361288	-1.81687	0.183797	-0.500146	-0.10784	0.921047	-1.014	0.181062	-0.0195947	-0.530271	2.31316	1.85955	0.415975	1.57258	0.820659	-0.428008	0.193519	-0.29689	0.958792	0.398041	-0.289807	0.585352	1.08825	-0.147671
CHEMBL4436307	CCCN(CCC)CCOc1ccc2c(=O)c3c(F)cc(F)cc3[nH]c2c1	0.3	1	P. falciparum (3D7)	0.512493	Drug-sensitive	0.521358	Training	-0.472217	0.125575	-0.0693825	0.187546	0.635749	-0.139698	0.207914	-0.535342	-0.345033	-0.019579	-0.530271	-0.341373	-0.506648	0.231478	-0.0498777	-0.446335	0.824283	-0.465332	-0.00917775	-0.440918	-0.470272	-0.404459	-0.276092	0.138684	0.00591254
CHEMBL361497	C[C@H]1[C@H](OC(=O)CCC(=O)O)O[C@@H]2O[C@@]3(C)CC[C@H]4[C@H](C)CC[C@@H]1[C@@]24OO3	0.3	1	P. falciparum (3D7)	0.512493	Drug-sensitive	0.521358	Test	-0.850878	0.687835	-1.81429	0.156909	-0.936396	-0.340939	0.84431	-0.904914	0.133024	-0.0196615	-0.530271	0.78193	0.676452	0.327689	1.7476	1.06464	-0.695091	0.592987	-0.149533	0.903245	0.645126	-0.129013	0.714569	1.55363	-0.472908
CHEMBL4640206	COc1cc(F)c2c(=O)c3ccc(Oc4ccc(OC(F)(F)F)cc4)cc3[nH]c2c1	0.31	1	P. falciparum (Dd2)	0.399461	Drug-resistant	0.48452	Training	-0.0726356	0.675717	0.0253906	0.80314	-0.682153	0.15563	0.293446	0.147666	-0.361012	-0.024639	-0.438006	-0.29337	0.532324	-0.0865744	-0.00579853	0.267836	0.180328	-0.219679	0.0947302	-0.804205	-0.374398	-0.0603108	-0.221197	0.285499	-0.237576
CHEMBL2088546	C[C@H]1[C@H](OC(=O)CCC(=O)NCC(O)CNC(=O)CCC(=O)O[C@@H]2O[C@@H]3O[C@@]4(C)CC[C@H]5[C@H](C)CC[C@@H]([C@H]2C)[C@@]35OO4)O[C@@H]2O[C@@]3(C)CC[C@H]4[C@H](C)CC[C@@H]1[C@@]24OO3	0.32	1	P. falciparum (3D7)	0.512493	Drug-sensitive	0.521358	Training	-0.326457	0.400348	-1.77023	0.0815379	-0.886393	-0.354681	0.887918	-0.96925	0.490276	-0.019575	-0.530271	2.33132	1.85955	0.341589	1.61414	0.935628	-0.929691	0.475276	-0.26951	0.888545	0.575002	-0.22384	0.638364	1.37637	-0.300205
CHEMBL576926	Oc1ccc(Nc2ccnc3cc(Cl)ccc23)cc1CN1CCN(c2ccccn2)CC1	0.323	1	P. falciparum (3D7)	0.512493	Drug-sensitive	0.521358	Training	0.214445	-0.240897	0.658984	-0.249089	0.0265723	0.655008	0.295243	1.12255	-0.190549	-0.0169721	-0.530271	-0.216058	-0.506648	0.274602	-0.840114	-0.618304	0.272218	-0.329683	-0.258317	-0.227235	-0.320274	0.442597	-0.276092	-0.148429	-0.177357
CHEMBL3628223	CS(=O)(=O)c1ccc(-c2cnn3ccc(-c4cccc(S(=O)(=O)C5CC5)c4)nc23)cc1	0.37	1	P. falciparum (K1)	0.610256	Drug-resistant	0.48452	Test	-0.0995017	0.74236	0.118368	0.769034	-1.09216	-0.0987284	-0.305096	-0.228614	0.466348	-0.0245101	0.00143855	0.187944	1.08369	-1.27134	0.188656	3.94982	-0.657535	0.612148	0.161918	1.3137	1.40062	-0.330986	1.24873	0.09011	-0.443929
CHEMBL4641129	COc1cc(F)c2c(=O)c3ccc(Oc4ccc(Cl)cc4)cc3[nH]c2c1	0.39	1	P. falciparum (Dd2)	0.399461	Drug-resistant	0.48452	Training	0.0511189	0.291355	0.442405	0.609652	-0.374992	-0.0961126	0.477913	0.358274	-0.364225	-0.0221344	-0.438006	-0.289672	-0.406577	-0.000127452	-0.421827	-0.342624	0.394899	-0.256887	0.0875577	-0.465462	-0.241962	0.102899	-0.221197	0.419443	-0.437258
CHEMBL468935	Nc1cccc(-c2csc(NC(=O)CCCCCCC(=O)NO)n2)c1	0.4	1	P. falciparum (7G8)	0.323077	Drug-resistant	0.48452	Training	-0.265949	-1.45338	-0.205913	-1.02482	1.26617	0.0442926	-0.788901	-0.648811	1.57655	-0.024705	0.830535	-0.460095	-0.406577	-1.2618	0.354997	-0.159397	-1.25059	1.92883	0.611144	-0.102225	-0.474772	-0.771079	-0.221197	-1.13552	1.10841
CHEMBL3218232	C1CN(C2CCC3(CC2)OOC2(OO3)C3CC4CC(C3)CC2C4)CCO1	0.4	1	P. falciparum (K1)	0.610256	Drug-resistant	0.48452	Training	-1.14787	0.7059	-2.3622	0.318355	-1.02679	-0.0566263	1.26501	1.75396	-0.500293	-0.0248846	-0.438006	0.630637	0.691125	0.151013	0.913486	0.548439	-0.0977284	-0.357584	-0.9204	1.56861	0.508297	3.85046	0.535225	0.994931	-0.67581
CHEMBL3218238	C1CCN(C2CCC3(CC2)OOC2(OO3)C3CC4CC(C3)CC2C4)CC1	0.4	1	P. falciparum (K1)	0.610256	Drug-resistant	0.48452	Test	-1.17633	0.869259	-2.49817	0.477219	-1.02679	-0.0566263	1.26501	1.75396	-0.502618	-0.0248874	-0.438006	0.660815	0.691125	0.213873	0.867421	0.544039	0.200673	-0.527519	-1.00585	1.76632	0.508297	4.32714	0.535225	0.994931	-0.672444
CHEMBL3218235	C1CC(NC2CCC3(CC2)OOC2(OO3)C3CC4CC(C3)CC2C4)CCO1	0.4	1	P. falciparum (K1)	0.610256	Drug-resistant	0.48452	Training	-1.17339	0.538445	-2.48013	0.173618	-0.941331	0.096974	1.08784	1.6337	-0.493962	-0.0248839	-0.438006	0.583362	0.691125	0.205658	0.952674	0.509675	-0.164905	-0.229223	-0.894884	1.51115	0.488454	3.87484	0.511587	0.812773	-0.594278
CHEMBL403091	N=C(N)c1ccc(-c2cnc(-c3ccc(C(=N)N)cc3)cn2)cc1	0.4	1	P. falciparum (K1)	0.610256	Drug-resistant	0.48452	Training	-0.296616	-0.350179	0.831531	-1.28836	0.164821	-0.491817	-0.460767	0.688871	2.24931	-0.0248522	-0.438006	-0.458506	-0.406577	-0.0149292	-0.542091	-0.318499	-0.418763	1.48848	-0.41156	-0.648419	-0.375566	-0.015088	-0.221197	-0.457288	-0.213112
CHEMBL3581502	CC(C)CCOC(=O)c1cnc(Oc2ccc3c(c2)B(O)OC3)cn1	0.4	1	P. falciparum (W2)	0.480579	Drug-resistant	0.48452	Training	-0.729795	-0.315967	-0.557283	0.112009	0.0433114	0.101954	-0.429024	-0.369485	-0.0632874	-0.0248384	0.196272	-0.468227	-0.406577	-1.27265	0.012232	-0.19914	-0.519028	0.651853	-0.13551	-0.652919	-0.0615451	-0.57654	-0.221197	-0.572379	0.118197
CHEMBL172	O[C@@H](c1cc(C(F)(F)F)nc2c(C(F)(F)F)cccc12)[C@H]1CCCCN1	0.4	1	P. falciparum (W2)	0.480579	Drug-resistant	0.48452	Test	-0.658331	1.42693	-0.727067	0.488388	-1.00542	0.188089	-0.362929	0.379412	-0.225902	-0.0245807	-0.438006	-0.207786	1.27299	0.352757	0.715379	1.20519	-0.045514	-0.346583	0.510068	-0.267247	-0.18215	0.531173	1.12381	0.42702	-0.171311
CHEMBL3218241	C1CCC(NC2CCC3(CC2)OOC2(OO3)C3CC4CC(C3)CC2C4)CC1	0.4	1	P. falciparum (3D7)	0.512493	Drug-sensitive	0.521358	Training	-0.944223	0.699082	-2.23115	0.315387	-0.866759	0.386947	1.21412	1.67504	-0.479422	-0.0197452	-0.530271	0.589355	0.632019	0.321181	0.928084	0.443145	0.280501	-0.485115	-0.96125	1.70998	0.429785	4.56607	0.484038	0.84165	-0.592426
CHEMBL3218232	C1CN(C2CCC3(CC2)OOC2(OO3)C3CC4CC(C3)CC2C4)CCO1	0.4	1	P. falciparum (3D7)	0.512493	Drug-sensitive	0.521358	Training	-0.902668	0.706321	-2.00237	0.307078	-0.945074	0.246187	1.37648	1.78525	-0.483577	-0.0197429	-0.530271	0.61868	0.632019	0.201328	0.933725	0.487838	0.0503203	-0.447498	-0.90185	1.54851	0.450368	3.92237	0.508559	1.03061	-0.680632
CHEMBL1828815	O=C(CC1CCC2(CC1)OOC1(OO2)C2CC3CC(C2)CC1C3)N1CCN(C2CCNCC2)CC1	0.4	1	P. falciparum (3D7)	0.512493	Drug-sensitive	0.521358	Training	-0.737615	0.341296	-1.79648	0.163553	-0.738469	0.225467	1.01551	1.46424	-0.321315	-0.0197156	-0.530271	0.838143	0.632019	0.285185	0.965969	0.383008	-0.198714	-0.34385	-0.830001	1.50234	0.356497	3.48982	0.317181	0.690208	-0.475708
CHEMBL3218234	FC1(F)CCC(NC2CCC3(CC2)OOC2(OO3)C3CC4CC(C3)CC2C4)CC1	0.4	1	P. falciparum (3D7)	0.512493	Drug-sensitive	0.521358	Test	-0.8817	1.46272	-2.20163	0.495456	-1.32535	0.090214	1.02667	0.98651	-0.479245	-0.0196456	-0.530271	0.65185	1.47547	0.307331	1.13806	0.87043	0.368746	-0.538389	-0.62477	1.47431	0.635866	3.81403	0.439325	0.86863	-0.541081
CHEMBL3218236	CN1CCC(NC2CCC3(CC2)OOC2(OO3)C3CC4CC(C3)CC2C4)CC1	0.4	1	P. falciparum (3D7)	0.512493	Drug-sensitive	0.521358	Training	-0.868096	0.660312	-1.98413	0.133102	-1.01876	0.188895	1.15352	1.23662	-0.479231	-0.0197386	-0.530271	0.643735	0.632019	0.294556	0.828021	0.421309	-0.0535532	-0.454431	-0.892116	1.62064	0.62209	3.86495	0.461004	0.86108	-0.562066
CHEMBL4747010	COc1cc2nc(Nc3ccncc3)nc(NC(C)c3ccccc3)c2cc1OC	0.4	1	P. falciparum (NF54)	0.579006	Drug-sensitive	0.521358	Training	-0.0125522	-0.804041	0.517888	-0.18644	0.709073	-0.412592	-0.083074	0.827291	-0.478866	-0.0196985	-0.530271	-0.359974	-0.506648	0.0718141	-0.859025	-0.593615	-0.293973	0.0658514	-0.432187	-0.652731	-0.560464	-0.107067	-0.276092	-0.0825842	-0.145648
CHEMBL4208197	C[C@H]1[C@H](OC(=O)CCC(=O)NCCCN(CCCCN(CCCNC(=O)CCC(=O)O[C@@H]2O[C@@H]3O[C@@]4(C)CC[C@H]5[C@H](C)CC[C@@H]([C@H]2C)[C@@]35OO4)C(=O)OC(C)(C)C)C(=O)OC(C)(C)C)O[C@@H]2O[C@@]3(C)CC[C@H]4[C@H](C)CC[C@@H]1[C@@]24OO3	0.4	1	P. falciparum (NF54)	0.579006	Drug-sensitive	0.521358	Training	0.123303	0.870622	-1.82138	0.198565	-0.679077	-0.332039	0.224717	-1.40743	0.50596	-0.0195136	-0.530271	2.59901	3.80743	0.362435	1.58845	0.840918	-0.294687	0.267784	-0.0888716	0.498829	1.09325	-0.511593	0.407122	0.73166	0.20664
CHEMBL1450	O=C1C(O)=C([C@H]2CC[C@H](c3ccc(Cl)cc3)CC2)C(=O)c2ccccc21	0.4	1	P. falciparum (NF54)	0.579006	Drug-sensitive	0.521358	Test	-0.128489	0.290508	0.110166	0.412422	-0.19814	-0.52307	-0.123599	0.686949	0.102102	-0.0169308	-0.530271	-0.0584849	-0.506648	0.443755	0.80003	0.428451	0.487391	-0.280777	-0.069684	0.409005	-0.115083	1.08255	-0.276092	0.657851	-0.47315
CHEMBL5202365	C[C@H]1[C@H](OC(=O)CCC(=O)NCCCNc2c3ccccc3[n+](C)c3[nH]c4ccccc4c23)O[C@@H]2O[C@@]3(C)CC[C@H]4[C@H](C)CC[C@@H]1[C@@]24OO3	0.42	1	P. falciparum (K1)	0.610256	Drug-resistant	0.48452	Training	-0.196469	0.504404	-1.17363	1.2472	-0.685159	-0.167255	1.21937	-0.570487	-0.175331	-0.0248105	0.0376987	1.36043	0.73396	0.186678	0.325083	0.339771	-0.120494	0.00778911	-0.675141	0.574668	0.182707	-0.057814	0.290421	1.30154	-0.512323
CHEMBL575286	Oc1ccc(Nc2ccnc3cc(Cl)ccc23)cc1CN1CCN(c2nccs2)CC1	0.42	1	P. falciparum (K1)	0.610256	Drug-resistant	0.48452	Training	0.159339	-0.486882	0.65639	-0.147373	-0.0730752	0.350893	0.081929	0.086396	-0.0698811	-0.022142	1.02678	-0.104526	-0.406577	-0.481752	-0.772422	-0.509806	-0.196489	0.245729	0.0748986	0.254987	-0.136265	0.231618	-0.221197	-0.145563	-0.197055
CHEMBL3628223	CS(=O)(=O)c1ccc(-c2cnn3ccc(-c4cccc(S(=O)(=O)C5CC5)c4)nc23)cc1	0.42	1	P. falciparum (NF54)	0.579006	Drug-sensitive	0.521358	Training	0.118144	0.7762	0.193652	0.797545	-1.03566	-0.0420308	-0.235206	-0.203296	0.519137	-0.0193545	-0.074427	0.159466	1.03924	-1.27411	0.181845	4.01616	-0.530377	0.558423	0.220858	1.28408	1.37599	-0.415119	1.24869	0.0920187	-0.440097
CHEMBL4649202	O=c1c2cc(OCc3ccc(OC(F)(F)F)cc3)ccc2[nH]c2cc(F)cc(F)c12	0.42	1	P. falciparum (Dd2)	0.399461	Drug-resistant	0.48452	Test	-0.0679084	0.777185	0.0194114	0.868071	-0.839017	0.511132	0.222968	0.147666	-0.363621	-0.0245989	-0.438006	-0.300518	0.532324	-0.0516809	0.107193	0.287801	0.333014	-0.379315	0.155084	-0.790759	-0.32711	-0.0603108	-0.221197	0.183004	-0.196337
CHEMBL4640537	CCCCN(CCCC)CCCOc1ccc2c(=O)c3c(Cl)c(Cl)ccc3[nH]c2c1	0.43	1	P. falciparum (7G8)	0.323077	Drug-resistant	0.48452	Training	0.0930435	-0.187612	-0.0284748	-0.164129	1.0491	-0.197091	0.0805176	-0.439498	-0.366695	-0.019541	-0.438006	-0.0965967	-0.406577	0.504601	0.0799967	-0.355069	1.22395	-0.458414	0.619006	0.338776	-0.232502	-0.407228	-0.221197	0.00385034	0.292032
CHEMBL4643264	O=c1c2ccc(Oc3ccc(OC(F)(F)F)cc3)cc2[nH]c2cccc(F)c12	0.43	1	P. falciparum (7G8)	0.323077	Drug-resistant	0.48452	Training	-0.128307	0.339706	-0.0445173	0.499857	-0.270497	0.461406	0.0705115	0.2795	-0.36346	-0.0246624	-0.438006	-0.323986	0.532324	-0.091856	-0.120418	0.303369	0.344039	-0.32205	0.022095	-0.817813	-0.398352	0.0620099	-0.221197	0.230896	-0.297614
CHEMBL361497	C[C@H]1[C@H](OC(=O)CCC(=O)O)O[C@@H]2O[C@@]3(C)CC[C@H]4[C@H](C)CC[C@@H]1[C@@]24OO3	0.44	1	P. falciparum (Dd2)	0.399461	Drug-resistant	0.48452	Training	-0.628699	0.552484	-1.70567	0.190275	-1.01657	-0.248117	0.896464	-0.640908	0.0941247	-0.0248061	-0.438006	0.788014	0.73396	0.272828	1.69809	1.10449	-0.816323	0.645469	-0.195148	0.946563	0.696048	-0.0551726	0.733824	1.49914	-0.475559
CHEMBL1082723	C[C@H]1Cc2c([nH]c3cc(Cl)c(F)cc23)[C@@]2(N1)C(=O)Nc1ccc(Cl)cc12	0.44	1	P. falciparum (Dd2)	0.399461	Drug-resistant	0.48452	Test	0.166391	0.761811	0.0323297	0.617711	-1.34649	0.152008	1.03652	-0.342116	-0.354956	-0.0195004	0.513404	0.352832	0.0297816	0.349594	0.226435	0.566376	-0.0932551	-0.184016	0.246012	0.324299	0.404036	-0.205673	0.812379	1.83389	-0.816671
CHEMBL5202365	C[C@H]1[C@H](OC(=O)CCC(=O)NCCCNc2c3ccccc3[n+](C)c3[nH]c4ccccc4c23)O[C@@H]2O[C@@]3(C)CC[C@H]4[C@H](C)CC[C@@H]1[C@@]24OO3	0.45	1	P. falciparum (NF54)	0.579006	Drug-sensitive	0.521358	Training	0.0236926	0.544417	-1.06483	1.26331	-0.63922	-0.10878	1.24971	-0.536301	-0.146488	-0.0196661	-0.0368136	1.37571	0.676452	0.238324	0.323363	0.271383	0.0267051	-0.0684898	-0.647438	0.517471	0.112627	-0.131753	0.254619	1.34866	-0.511043
CHEMBL4632695	COc1cc2[nH]c3cc(OCc4ccc(C(F)(F)F)cc4)ccc3c(=O)c2cc1Cl	0.45	1	P. falciparum (7G8)	0.323077	Drug-resistant	0.48452	Training	0.129532	0.431079	0.161856	0.259875	-0.0876464	-0.230916	0.14474	0.0493771	-0.364239	-0.022048	-0.438006	-0.215724	0.433199	0.090577	0.013434	0.296419	0.483352	-0.379315	0.3456	-0.414871	-0.159651	-0.0603108	0.390383	0.199475	-0.277256
CHEMBL2387271	CC(=O)N1CCN(c2ccc(CN(C(=O)/C=C/c3ccc(C(F)(F)F)cc3)[C@@H](Cc3ccccc3)C(=O)N3CCN(Cc4ccc(N(C)CCO)cc4)CC3)cc2)CC1	0.46	1	P. falciparum (K1)	0.610256	Drug-resistant	0.48452	Training	0.590403	-0.0142373	-0.0139132	-0.27872	0.191506	-0.251073	-0.449654	0.35548	0.215784	-0.0246065	-0.438006	0.209552	0.433199	0.177978	0.350849	0.191367	0.00769288	-0.456452	-0.219689	-0.0358879	-0.18293	0.244952	0.0941485	-0.393864	0.356517
CHEMBL129788	CC1(C)N=C(N)N=C(N)N1OCCCOc1cc(Cl)c(Cl)cc1Cl	0.46	1	P. falciparum (3D7)	0.512493	Drug-sensitive	0.521358	Test	0.0337747	0.507515	0.420751	-0.188535	-0.17207	-0.124919	-1.28784	-0.956718	1.1818	-0.0114635	-0.530271	-0.243866	0.247767	0.140864	0.66762	-0.113217	0.114822	0.940952	2.0469	-0.24923	0.692718	-0.774297	0.351974	-0.304469	0.548129
CHEMBL160	C/C=C/C[C@@H](C)[C@@H](O)[C@H]1C(=O)N[C@@H](CC)C(=O)N(C)CC(=O)N(C)[C@@H](CC(C)C)C(=O)N[C@@H](C(C)C)C(=O)N(C)[C@@H](CC(C)C)C(=O)N[C@@H](C)C(=O)N[C@H](C)C(=O)N(C)[C@@H](CC(C)C)C(=O)N(C)[C@@H](CC(C)C)C(=O)N(C)[C@@H](C(C)C)C(=O)N1C	0.47	1	P. falciparum (W2)	0.480579	Drug-resistant	0.48452	Training	0.287535	-0.31613	-0.968554	-0.416781	0.0734801	-1.5347	-2.02677	-1.72278	1.46828	-0.0244545	-0.438006	1.52238	-0.406577	0.274044	1.80068	0.749777	-1.27431	0.605136	0.441621	0.227838	0.926731	-1.24358	-0.221197	0.276332	1.12113
CHEMBL4634780	O=c1c2cc(OCc3ccc(C(F)(F)F)cc3)ccc2[nH]c2cc(F)cc(F)c12	0.48	1	P. falciparum (7G8)	0.323077	Drug-resistant	0.48452	Training	-0.080852	0.529642	-0.0435172	0.44964	-0.330348	0.214742	0.0999092	0.092289	-0.366646	-0.0246014	-0.438006	-0.289716	0.433199	-0.0351568	0.032892	0.330044	0.468156	-0.516202	0.0803975	-0.648554	-0.262092	-0.0233336	0.409494	0.258842	-0.353696
CHEMBL361497	C[C@H]1[C@H](OC(=O)CCC(=O)O)O[C@@H]2O[C@@]3(C)CC[C@H]4[C@H](C)CC[C@@H]1[C@@]24OO3	0.5	1	P. falciparum (K1)	0.610256	Drug-resistant	0.48452	Training	-1.09135	0.685727	-2.15697	0.154488	-1.01732	-0.69731	0.684291	-1.1816	0.0941247	-0.0248061	-0.438006	0.788014	0.73396	0.272828	1.69809	1.10449	-0.816323	0.645469	-0.195148	0.946563	0.696048	-0.0551726	0.733824	1.49914	-0.475559
CHEMBL4648465	C[C@H]1[C@@H](CCOP(=O)(OCC[C@H]2O[C@@H]3O[C@]4(C)CC[C@H]5[C@H](C)CC[C@@H]([C@H]2C)[C@@]35OO4)Oc2ccccc2)O[C@@H]2O[C@]3(C)CC[C@H]4[C@H](C)CC[C@@H]1[C@@]24OO3	0.5	1	P. falciparum (K1)	0.610256	Drug-resistant	0.48452	Test	-0.573316	1.18887	-2.20962	0.349408	-1.17157	-0.604004	1.23048	-0.603453	-0.201397	-0.0247432	-0.438006	2.56785	2.57867	-0.433793	0.701747	0.715374	-0.0135629	-0.0654438	-0.422423	1.6447	0.829355	0.157894	0.718167	1.56605	-0.504145
CHEMBL1450	O=C1C(O)=C([C@H]2CC[C@H](c3ccc(Cl)cc3)CC2)C(=O)c2ccccc21	0.5	1	P. falciparum (K1)	0.610256	Drug-resistant	0.48452	Training	-0.352703	0.243734	0.0326583	0.373654	-0.232332	-0.592579	-0.190516	0.685341	0.0643158	-0.0221736	-0.438006	-0.0221658	-0.406577	0.384719	0.784601	0.491188	0.323618	-0.196861	-0.118172	0.470104	-0.0368119	1.11281	-0.221197	0.635586	-0.475793
CHEMBL3581497	CCOC(=O)c1cnc(Oc2ccc3c(c2)B(O)OC3)cn1	0.5	1	P. falciparum (W2)	0.480579	Drug-resistant	0.48452	Training	-0.759052	-0.602637	-0.364867	0.189543	0.263405	-0.265724	-0.396591	-0.200323	-0.0633432	-0.0248391	0.196272	-0.47709	-0.406577	-1.59169	-0.118339	-0.179085	-0.903208	0.891698	-0.139463	-0.826319	-0.51361	-0.49316	-0.221197	-0.377873	-0.197102
CHEMBL3581499	CC(C)COC(=O)c1cnc(Oc2ccc3c(c2)B(O)OC3)cn1	0.5	1	P. falciparum (W2)	0.480579	Drug-resistant	0.48452	Training	-0.73259	-0.310062	-0.49387	0.145554	-0.0775573	0.0411153	-0.53175	-0.317435	-0.0632979	-0.0248393	0.196272	-0.463156	-0.406577	-1.37082	-0.0279437	-0.181696	-0.647341	0.725651	-0.136726	-0.817622	-0.0181756	-0.550885	-0.221197	-0.46928	0.0164717
CHEMBL1828819	CN1CCN(C2CCN(C(=O)C[C@H]3CC[C@]4(CC3)OO[C@]3(O4)C4CC5CC(C4)CC3C5)CC2)CC1	0.5	1	P. falciparum (3D7)	0.512493	Drug-sensitive	0.521358	Test	-0.688738	0.528227	-1.69819	0.169988	-0.965962	0.279164	0.924975	0.891434	-0.342007	-0.0197157	-0.261672	1.03429	0.632019	0.614613	1.00611	0.430044	-0.161778	-0.604062	-0.89702	1.68265	0.553723	3.32686	0.317181	0.782565	-0.497043
CHEMBL1082723	C[C@H]1Cc2c([nH]c3cc(Cl)c(F)cc23)[C@@]2(N1)C(=O)Nc1ccc(Cl)cc12	0.5	1	P. falciparum (NF54)	0.579006	Drug-sensitive	0.521358	Training	0.10926	0.973052	0.0697847	0.713547	-1.35997	-0.143359	0.897133	-0.771832	-0.332816	-0.0141579	0.456644	0.330508	-0.054005	0.40732	0.221033	0.506444	0.0549605	-0.267452	0.308091	0.257759	0.342216	-0.28513	0.796055	1.90088	-0.826749
CHEMBL578741	Nc1ccc(-c2nc3ccc(-c4nc5ccc(N)cc5[nH]4)cc3[nH]2)cc1	0.52	1	P. falciparum (7G8)	0.323077	Drug-resistant	0.48452	Training	0.134774	-0.886513	0.468138	-0.554928	-0.233139	0.578623	0.465188	0.0884838	1.13077	-0.0248755	0.412965	-0.333821	-0.406577	-0.0667119	-1.23067	-0.485695	-1.05706	0.81441	-0.902298	-0.499815	-0.324159	-0.124814	-0.221197	0.0875778	-0.638782
CHEMBL123	Cc1c2ccncc2c(C)c2c1[nH]c1ccccc12	0.52	1	P. falciparum (W2)	0.480579	Drug-resistant	0.48452	Training	-0.603764	0.657922	0.463489	0.393187	-0.666928	0.113595	0.831258	0.614712	-0.514403	-0.0248912	0.0376987	-0.0418633	-0.406577	0.0154219	-1.31061	-0.485786	0.316571	-0.522866	-1.07108	0.166598	-0.137468	0.0614646	-0.221197	1.34411	-0.926055
CHEMBL3355639	CS(=O)(=O)c1ccc(-c2cnc3ccc(-c4cccc(S(=O)(=O)C5CC5)c4)nn23)cc1	0.53	1	P. falciparum (K1)	0.610256	Drug-resistant	0.48452	Test	-0.133921	0.739007	0.0356397	0.793796	-1.09216	-0.0987284	-0.305096	-0.228614	0.466383	-0.0245102	0.00143855	0.182698	1.08369	-1.27134	0.188656	3.94982	-0.624682	0.612148	0.161918	1.30251	1.39303	-0.330986	1.24873	0.09011	-0.443929
CHEMBL4645747	O=c1c2ccc(OCc3ccccc3)cc2[nH]c2cc(F)cc(F)c12	0.54	1	P. falciparum (7G8)	0.323077	Drug-resistant	0.48452	Training	-0.166664	-0.190455	0.178876	0.163941	0.116633	0.429057	0.21519	0.607977	-0.366876	-0.024749	-0.438006	-0.336063	-0.406577	-0.0648139	-0.466135	-0.34346	0.36653	-0.408958	-0.390482	-0.571912	-0.400426	0.218874	-0.221197	0.241251	-0.475017
CHEMBL160	C/C=C/C[C@@H](C)[C@@H](O)[C@H]1C(=O)N[C@@H](CC)C(=O)N(C)CC(=O)N(C)[C@@H](CC(C)C)C(=O)N[C@@H](C(C)C)C(=O)N(C)[C@@H](CC(C)C)C(=O)N[C@@H](C)C(=O)N[C@H](C)C(=O)N(C)[C@@H](CC(C)C)C(=O)N(C)[C@@H](CC(C)C)C(=O)N(C)[C@@H](C(C)C)C(=O)N1C	0.56	1	P. falciparum (7G8)	0.323077	Drug-resistant	0.48452	Training	0.485634	-0.728575	-0.862499	-0.674144	0.471498	-1.11925	-1.64658	-1.3238	1.46828	-0.0244545	-0.438006	1.52238	-0.406577	0.274044	1.80068	0.749777	-1.27431	0.605136	0.441621	0.227838	0.926731	-1.24358	-0.221197	0.276332	1.12113
CHEMBL65	CC[C@@]1(O)C(=O)OCc2c1cc1n(c2=O)Cc2cc3ccccc3nc2-1	0.56	1	P. falciparum (W2)	0.480579	Drug-resistant	0.48452	Training	-0.456243	0.288284	-0.186592	0.643266	-0.956489	-0.857518	1.05072	-0.0390436	0.0798887	-0.0248231	0.163711	0.0501705	0.156764	0.0868192	0.328247	0.687131	-1.02045	0.282094	-0.725849	0.0754682	-0.0274042	-0.0923076	0.722333	1.4064	-0.86575
CHEMBL1448	O=C(Nc1ccc([N+](=O)[O-])cc1Cl)c1cc(Cl)ccc1O	0.56	1	P. falciparum (W2)	0.480579	Drug-resistant	0.48452	Test	-0.282559	0.62324	0.823875	1.84847	-0.177452	-0.522849	-1.44917	-0.34688	0.706387	-0.0194851	-0.438006	-0.403277	-0.406577	-0.419404	0.348201	-0.0337946	0.378233	1.13204	1.55097	-0.542431	-0.0110644	-0.276381	-0.221197	-0.193756	0.0849915
CHEMBL123	Cc1c2ccncc2c(C)c2c1[nH]c1ccccc12	0.56	1	P. falciparum (3D7)	0.512493	Drug-sensitive	0.521358	Training	-0.429514	0.544726	0.607188	0.30523	-0.534144	0.271454	0.940504	0.672656	-0.498214	-0.0197498	-0.0368136	-0.0789175	-0.506648	0.060677	-1.37337	-0.584982	0.480081	-0.618948	-1.05815	0.0941724	-0.219496	-0.0080228	-0.276092	1.39281	-0.940215
CHEMBL58	O=C1c2c(O)ccc(O)c2C(=O)c2c(NCCNCCO)ccc(NCCNCCO)c21	0.59	1	P. falciparum (3D7)	0.512493	Drug-sensitive	0.521358	Training	-0.212671	-0.796693	0.301705	-1.78301	1.05147	-0.212554	0.281538	-0.868824	1.0482	-0.0195594	-0.530271	-0.185715	-0.506648	0.312736	0.554731	0.0951572	-1.09717	1.45071	0.105093	-0.570837	-0.645135	-0.588728	-0.276092	0.669275	0.0420199
CHEMBL468935	Nc1cccc(-c2csc(NC(=O)CCCCCCC(=O)NO)n2)c1	0.6	1	P. falciparum (Dd2)	0.399461	Drug-resistant	0.48452	Training	-0.279811	-1.26786	-0.143346	-0.807164	0.897231	0.0835805	-0.6706	-0.628683	1.57655	-0.024705	0.830535	-0.460095	-0.406577	-1.2618	0.354997	-0.159397	-1.25059	1.92883	0.611144	-0.102225	-0.474772	-0.771079	-0.221197	-1.13552	1.10841
CHEMBL468935	Nc1cccc(-c2csc(NC(=O)CCCCCCC(=O)NO)n2)c1	0.6	1	P. falciparum (FCB)	0.649573	Drug-resistant	0.48452	Test	-0.117643	-1.55062	-0.27897	-2.12861	1.12841	0.621384	-1.05591	-0.999297	1.57655	-0.024705	0.830535	-0.460095	-0.406577	-1.2618	0.354997	-0.159397	-1.25059	1.92883	0.611144	-0.102225	-0.474772	-0.771079	-0.221197	-1.13552	1.10841
CHEMBL4205524	C[C@H]1[C@H](OC(=O)CCC(=O)NCCCN(CCCCCCCN(CCCNC(=O)CCC(=O)O[C@@H]2O[C@@H]3O[C@@]4(C)CC[C@H]5[C@H](C)CC[C@@H]([C@H]2C)[C@@]35OO4)C(=O)CCC(=O)O[C@@H]2O[C@@H]3O[C@@]4(C)CC[C@H]5[C@H](C)CC[C@@H]([C@H]2C)[C@@]35OO4)C(=O)CCC(=O)O[C@@H]2O[C@@H]3O[C@@]4(C)CC[C@H]5[C@H](C)CC[C@@H]([C@H]2C)[C@@]35OO4)O[C@@H]2O[C@@]3(C)CC[C@H]4[C@H](C)CC[C@@H]1[C@@]24OO3	0.6	1	P. falciparum (K1)	0.610256	Drug-resistant	0.48452	Training	0.586179	0.441663	-2.12076	0.317555	-0.798868	-0.591637	0.917212	-1.28896	0.807117	-0.0245777	-0.438006	5.36909	4.15558	0.315727	1.51997	0.917887	-0.651433	0.209055	-0.399285	1.04694	0.535485	-0.194985	0.621468	1.23533	-0.22079
CHEMBL4205016	C[C@H]1[C@H](OC(=O)CCC(=O)NCCCN(CCCCCCN(CCCNC(=O)CCC(=O)O[C@@H]2O[C@@H]3O[C@@]4(C)CC[C@H]5[C@H](C)CC[C@@H]([C@H]2C)[C@@]35OO4)C(=O)CCC(=O)O[C@@H]2O[C@@H]3O[C@@]4(C)CC[C@H]5[C@H](C)CC[C@@H]([C@H]2C)[C@@]35OO4)C(=O)CCC(=O)O[C@@H]2O[C@@H]3O[C@@]4(C)CC[C@H]5[C@H](C)CC[C@@H]([C@H]2C)[C@@]35OO4)O[C@@H]2O[C@@]3(C)CC[C@H]4[C@H](C)CC[C@@H]1[C@@]24OO3	0.6	1	P. falciparum (K1)	0.610256	Drug-resistant	0.48452	Training	0.58033	0.453062	-2.11778	0.326268	-0.832661	-0.60891	0.927308	-1.283	0.807107	-0.0245785	-0.438006	5.36909	4.15558	0.308586	1.5234	0.929373	-0.677126	0.219988	-0.401473	1.045	0.54826	-0.187218	0.62771	1.26207	-0.236146
CHEMBL4217237	C[C@H]1[C@H](OC(=O)CCC(=O)NCCCN(CCCCCCCCN(CCCNC(=O)CCC(=O)O[C@@H]2O[C@@H]3O[C@@]4(C)CC[C@H]5[C@H](C)CC[C@@H]([C@H]2C)[C@@]35OO4)C(=O)CCC(=O)O[C@@H]2O[C@@H]3O[C@@]4(C)CC[C@H]5[C@H](C)CC[C@@H]([C@H]2C)[C@@]35OO4)C(=O)CCC(=O)O[C@@H]2O[C@@H]3O[C@@]4(C)CC[C@H]5[C@H](C)CC[C@@H]([C@H]2C)[C@@]35OO4)O[C@@H]2O[C@@]3(C)CC[C@H]4[C@H](C)CC[C@@H]1[C@@]24OO3	0.6	1	P. falciparum (K1)	0.610256	Drug-resistant	0.48452	Training	0.592027	0.430431	-2.1237	0.30897	-0.765568	-0.574615	0.907264	-1.29484	0.807128	-0.0245769	-0.438006	5.36909	4.15558	0.322762	1.51659	0.90657	-0.626116	0.198282	-0.397129	1.04885	0.522897	-0.202639	0.615317	1.20898	-0.205248
CHEMBL1082723	C[C@H]1Cc2c([nH]c3cc(Cl)c(F)cc23)[C@@]2(N1)C(=O)Nc1ccc(Cl)cc12	0.6	1	P. falciparum (K1)	0.610256	Drug-resistant	0.48452	Test	-0.108623	0.944456	-0.00879798	0.682799	-1.4251	-0.202755	0.8574	-0.812291	-0.354956	-0.0195004	0.513404	0.352832	0.0297816	0.349594	0.226435	0.566376	-0.0932551	-0.184016	0.246012	0.324299	0.404036	-0.205673	0.812379	1.83389	-0.816671
CHEMBL5192558	C[C@H]1[C@H](Nc2ccc(F)cc2)O[C@@H]2O[C@]3(C)CC[C@H]4[C@H](C)CC[C@@H]1[C@@]24OO3	0.6	1	P. falciparum (K1)	0.610256	Drug-resistant	0.48452	Training	-0.954055	1.10431	-1.77839	0.231811	-1.19143	-0.618676	1.07617	-0.432989	-0.507864	-0.0248162	-0.438006	0.8442	0.73396	0.29102	0.620461	0.660312	0.0760614	-0.365685	-0.598849	1.05757	0.674976	0.302784	0.703016	1.54238	-0.661265
CHEMBL3218239	FC1(F)CCN(C2CCC3(CC2)OOC2(OO3)C3CC4CC(C3)CC2C4)CC1	0.6	1	P. falciparum (3D7)	0.512493	Drug-sensitive	0.521358	Training	-0.866251	1.63329	-2.10287	0.629959	-1.41281	-0.0510144	1.24042	1.06917	-0.485812	-0.0196463	-0.530271	0.691336	1.47547	0.255576	1.10483	0.920912	0.445967	-0.670259	-0.64204	1.52319	0.661447	3.74473	0.461004	1.01936	-0.623868
CHEMBL3218238	C1CCN(C2CCC3(CC2)OOC2(OO3)C3CC4CC(C3)CC2C4)CC1	0.6	1	P. falciparum (3D7)	0.512493	Drug-sensitive	0.521358	Training	-0.928749	0.856025	-2.12697	0.452661	-0.945074	0.246187	1.37648	1.78525	-0.485989	-0.0197459	-0.530271	0.649984	0.632019	0.266534	0.885941	0.483273	0.359858	-0.623775	-0.990488	1.7536	0.450368	4.41684	0.508559	1.03061	-0.67714
CHEMBL4205016	C[C@H]1[C@H](OC(=O)CCC(=O)NCCCN(CCCCCCN(CCCNC(=O)CCC(=O)O[C@@H]2O[C@@H]3O[C@@]4(C)CC[C@H]5[C@H](C)CC[C@@H]([C@H]2C)[C@@]35OO4)C(=O)CCC(=O)O[C@@H]2O[C@@H]3O[C@@]4(C)CC[C@H]5[C@H](C)CC[C@@H]([C@H]2C)[C@@]35OO4)C(=O)CCC(=O)O[C@@H]2O[C@@H]3O[C@@]4(C)CC[C@H]5[C@H](C)CC[C@@H]([C@H]2C)[C@@]35OO4)O[C@@H]2O[C@@]3(C)CC[C@H]4[C@H](C)CC[C@@H]1[C@@]24OO3	0.6	1	P. falciparum (NF54)	0.579006	Drug-sensitive	0.521358	Test	0.78034	0.494406	-1.98449	0.366264	-0.782896	-0.538978	0.965228	-1.23033	0.872613	-0.0194255	-0.530271	5.53397	4.22576	0.364782	1.5664	0.882987	-0.5507	0.151628	-0.363558	1.00535	0.491823	-0.265986	0.604495	1.30772	-0.22456
CHEMBL4217759	C[C@H]1[C@H](OC(=O)CCC(=O)NCCCN(CCCCCCCCCCN(CCCNC(=O)CCC(=O)O[C@@H]2O[C@@H]3O[C@@]4(C)CC[C@H]5[C@H](C)CC[C@@H]([C@H]2C)[C@@]35OO4)C(=O)CCC(=O)O[C@@H]2O[C@@H]3O[C@@]4(C)CC[C@H]5[C@H](C)CC[C@@H]([C@H]2C)[C@@]35OO4)C(=O)CCC(=O)O[C@@H]2O[C@@H]3O[C@@]4(C)CC[C@H]5[C@H](C)CC[C@@H]([C@H]2C)[C@@]35OO4)O[C@@H]2O[C@@]3(C)CC[C@H]4[C@H](C)CC[C@@H]1[C@@]24OO3	0.6	1	P. falciparum (NF54)	0.579006	Drug-sensitive	0.521358	Training	0.803127	0.450953	-1.99584	0.333052	-0.654071	-0.473128	0.926741	-1.25307	0.872657	-0.019422	-0.530271	5.53397	4.22576	0.393769	1.55247	0.83636	-0.446394	0.107243	-0.354674	1.01324	0.43996	-0.297519	0.579155	1.19916	-0.160504
CHEMBL4213779	C[C@H]1[C@H](OC(=O)CCC(=O)NCCCN(CCCCCCCN(CCCNC(=O)CCC(=O)O[C@@H]2O[C@@H]3O[C@@]4(C)CC[C@H]5[C@H](C)CC[C@@H]([C@H]2C)[C@@]35OO4)C(=O)OC(C)(C)C)C(=O)OC(C)(C)C)O[C@@H]2O[C@@]3(C)CC[C@H]4[C@H](C)CC[C@@H]1[C@@]24OO3	0.6	1	P. falciparum (NF54)	0.579006	Drug-sensitive	0.521358	Training	0.140394	0.807749	-1.83996	0.165685	-0.533314	-0.262661	0.208849	-1.42786	0.505992	-0.0195111	-0.530271	2.59901	3.80743	0.39609	1.57158	0.788311	-0.1824	0.212499	-0.0877382	0.524848	1.01312	-0.539932	0.384348	0.625113	0.293778
CHEMBL4644592	COc1cc(F)c2c(=O)c3ccc(Nc4ccc(OC(F)(F)F)cc4)cc3[nH]c2c1	0.6	1	P. falciparum (7G8)	0.323077	Drug-resistant	0.48452	Training	-0.0702476	0.232991	-0.029144	0.232821	-0.154206	0.109089	0.0780877	0.0493771	-0.357262	-0.0246398	-0.438006	-0.278604	0.532324	-0.0651015	-0.116386	0.244923	0.0750132	-0.171252	0.0546281	-0.743858	-0.342088	-0.0603108	-0.221197	0.285499	-0.237576
CHEMBL4634780	O=c1c2cc(OCc3ccc(C(F)(F)F)cc3)ccc2[nH]c2cc(F)cc(F)c12	0.6	1	P. falciparum (Dd2)	0.399461	Drug-resistant	0.48452	Test	-0.0739928	0.937161	0.037229	0.832357	-0.878013	0.273111	0.31771	0.195382	-0.366646	-0.0246014	-0.438006	-0.289716	0.433199	-0.0351568	0.032892	0.330044	0.468156	-0.516202	0.0803975	-0.648554	-0.262092	-0.0233336	0.409494	0.258842	-0.353696
CHEMBL269671	C[C@@H]1CC[C@H]2[C@@H](C)C(=O)O[C@@H]3O[C@@]4(C)CC[C@@H]1[C@]32OO4	0.6	1	P. falciparum (Dd2)	0.399461	Drug-resistant	0.48452	Training	-0.721476	1.15808	-1.84779	0.632569	-1.47766	-0.631683	1.38642	-0.416198	-0.361803	-0.0248589	-0.438006	0.684205	0.73396	0.274497	1.50349	1.38525	-0.394264	0.0728533	-0.568436	1.48216	1.03229	0.248081	1.02448	2.21145	-0.837122
CHEMBL2334045	C[C@@H](NC[C@@H](O)[C@H](Cc1ccccc1)NC(=O)c1ccc(C(=O)N2CCN(C)CC2)cc1)c1ccccc1	0.6	1	P. falciparum (NF54)	0.579006	Drug-sensitive	0.521358	Training	-0.0467623	-0.635822	0.0400975	-0.819387	0.552666	-0.145602	-0.950227	0.84466	0.116584	-0.019663	-0.530271	-0.224404	-0.506648	0.305354	0.124956	-0.160716	-0.0666578	-0.164648	-0.325082	-0.093079	-0.269262	0.226311	-0.276092	-0.619642	0.426796
CHEMBL160	C/C=C/C[C@@H](C)[C@@H](O)[C@H]1C(=O)N[C@@H](CC)C(=O)N(C)CC(=O)N(C)[C@@H](CC(C)C)C(=O)N[C@@H](C(C)C)C(=O)N(C)[C@@H](CC(C)C)C(=O)N[C@@H](C)C(=O)N[C@H](C)C(=O)N(C)[C@@H](CC(C)C)C(=O)N(C)[C@@H](CC(C)C)C(=O)N(C)[C@@H](C(C)C)C(=O)N1C	0.63	1	P. falciparum (3D7)	0.512493	Drug-sensitive	0.521358	Training	0.490903	-0.461148	-0.871641	-0.5312	0.230453	-1.43069	-2.0109	-1.74121	1.55846	-0.0192968	-0.530271	1.5437	-0.506648	0.32895	1.85402	0.696689	-1.17017	0.551149	0.510999	0.157699	0.884417	-1.36177	-0.276092	0.285191	1.18336
CHEMBL3585411	C[C@H]1[C@H](OC(=O)CCC(=O)NCCCNc2nc3ccccc3c3[nH]c4ccccc4c23)O[C@@H]2O[C@@]3(C)CC[C@H]4[C@H](C)CC[C@@H]1[C@@]24OO3	0.67	1	P. falciparum (K1)	0.610256	Drug-resistant	0.48452	Test	-0.0844858	0.199972	-1.03901	0.21245	-0.655724	0.00129156	1.27727	-0.501673	-0.167378	-0.0248167	0.0376987	1.20747	0.73396	0.178079	0.331973	0.342372	-0.37686	0.113568	-0.685527	0.491139	0.136783	-0.0362546	0.299723	1.15467	-0.504462
CHEMBL575286	Oc1ccc(Nc2ccnc3cc(Cl)ccc23)cc1CN1CCN(c2nccs2)CC1	0.67	1	P. falciparum (3D7)	0.512493	Drug-sensitive	0.521358	Training	0.295264	-0.386751	0.763883	-0.119719	-0.0710844	0.619639	0.292303	0.257082	-0.0371026	-0.0168981	0.989183	-0.143919	-0.506648	-0.455051	-0.815099	-0.6099	-0.052126	0.17833	0.130591	0.18586	-0.218248	0.16848	-0.276092	-0.152449	-0.18401
CHEMBL4632424	O=c1c2ccc(Oc3ccc(Cl)cc3)cc2[nH]c2cc(F)cc(F)c12	0.68	1	P. falciparum (7G8)	0.323077	Drug-resistant	0.48452	Training	0.00321159	0.126139	0.292911	0.471332	-0.147853	0.31504	0.204943	0.294588	-0.366632	-0.0220958	-0.438006	-0.307968	-0.406577	-0.020526	-0.408051	-0.322744	0.587086	-0.408958	0.165526	-0.525317	-0.214419	0.150988	-0.221197	0.406716	-0.481365
CHEMBL3581503	O=C(OC1CCCCC1)c1cnc(Oc2ccc3c(c2)B(O)OC3)cn1	0.7	1	P. falciparum (W2)	0.480579	Drug-resistant	0.48452	Training	-0.721863	-0.514528	-0.743532	0.285361	-0.0514132	0.345307	-0.333135	0.644304	-0.0630221	-0.024848	0.196272	-0.415006	-0.406577	-1.09663	0.0842712	-0.189847	-0.649363	0.519524	-0.408378	-0.274054	-0.488409	0.933934	-0.221197	-0.456492	-0.155606
CHEMBL1082723	C[C@H]1Cc2c([nH]c3cc(Cl)c(F)cc23)[C@@]2(N1)C(=O)Nc1ccc(Cl)cc12	0.7	1	P. falciparum (3D7)	0.512493	Drug-sensitive	0.521358	Test	0.049703	0.924935	0.1543	0.641056	-1.31009	0.112273	1.00295	-0.566479	-0.332816	-0.0141579	0.456644	0.330508	-0.054005	0.40732	0.221033	0.506444	0.0549605	-0.267452	0.308091	0.257759	0.342216	-0.28513	0.796055	1.90088	-0.826749
CHEMBL3218233	C1CCN(C2CCC3(CC2)OOC2(OO3)C3CC4CC(C3)CC2C4)C1	0.7	1	P. falciparum (3D7)	0.512493	Drug-sensitive	0.521358	Training	-0.934108	0.916092	-2.12622	0.493464	-1.0914	0.191296	1.40909	0.797615	-0.486	-0.0197468	1.23517	0.620357	0.632019	0.229683	0.879393	0.527333	0.269389	-0.598208	-1.02168	1.7694	0.509061	3.40052	0.534714	1.06522	-0.737464
CHEMBL3581500	CCCCOC(=O)c1cnc(Oc2ccc3c(c2)B(O)OC3)cn1	0.7	1	P. falciparum (3D7)	0.512493	Drug-sensitive	0.521358	Training	-0.579008	-0.7805	-0.394486	0.0330964	0.658735	0.0346021	-0.240268	-0.289944	-0.030299	-0.0196941	0.127677	-0.530316	-0.506648	-1.3773	-0.0428379	-0.30254	-0.488361	0.676162	-0.0889312	-0.79686	-0.663579	-0.643224	-0.276092	-0.551388	0.037485
CHEMBL3218235	C1CC(NC2CCC3(CC2)OOC2(OO3)C3CC4CC(C3)CC2C4)CCO1	0.7	1	P. falciparum (3D7)	0.512493	Drug-sensitive	0.521358	Training	-0.926056	0.552864	-2.11044	0.17444	-0.866759	0.386947	1.21412	1.67504	-0.47701	-0.0197423	-0.530271	0.56964	0.632019	0.258013	0.974375	0.447627	-0.0193634	-0.314347	-0.875381	1.4889	0.429785	3.94766	0.484038	0.84165	-0.596057
CHEMBL4214291	C[C@H]1[C@H](OC(=O)CCC(=O)NCCCN(CCCCCCCCN(CCCNC(=O)CCC(=O)O[C@@H]2O[C@@H]3O[C@@]4(C)CC[C@H]5[C@H](C)CC[C@@H]([C@H]2C)[C@@]35OO4)C(=O)OC(C)(C)C)C(=O)OC(C)(C)C)O[C@@H]2O[C@@]3(C)CC[C@H]4[C@H](C)CC[C@@H]1[C@@]24OO3	0.7	1	P. falciparum (NF54)	0.579006	Drug-sensitive	0.521358	Test	0.14609	0.787712	-1.84589	0.155206	-0.486863	-0.240551	0.202464	-1.43438	0.506003	-0.0195102	-0.530271	2.59901	3.80743	0.406815	1.56621	0.771546	-0.146616	0.194881	-0.087377	0.533139	0.987589	-0.548964	0.377091	0.591158	0.323022
CHEMBL1487	CC(C)c1c(C(=O)Nc2ccccc2)c(-c2ccccc2)c(-c2ccc(F)cc2)n1CC[C@@H](O)C[C@@H](O)CC(=O)O	0.7	1	P. falciparum (3D7)	0.512493	Drug-sensitive	0.521358	Training	-0.0960378	0.0447204	-0.181231	-0.636725	0.226114	0.561934	-0.133593	0.268194	0.73127	-0.0195509	-0.088907	0.129236	-0.506648	0.265321	0.210809	-0.112456	0.214178	0.113439	-0.134856	-0.425457	-0.242009	-0.403289	-0.276092	0.228067	0.195555
CHEMBL207990	CC[C@H](C)[C@H](NC(=O)[C@H]([C@@H](C)CC)N(C)C(C)=O)C(=O)N[C@H](C(=O)N[C@@H](CC(C)C)C(=O)[C@@]1(C)CO1)[C@@H](C)O	0.7	1	P. falciparum (NF54)	0.579006	Drug-sensitive	0.521358	Training	-0.548392	-0.252809	-1.32919	-0.758793	0.383303	-2.30632	-2.52163	-2.02046	0.602522	-0.0195418	-0.530271	0.0906471	0.146694	0.417921	1.9296	0.922071	-1.29607	0.949186	0.579352	0.22357	0.843983	-1.36177	0.150932	-0.151319	1.14115
CHEMBL160	C/C=C/C[C@@H](C)[C@@H](O)[C@H]1C(=O)N[C@@H](CC)C(=O)N(C)CC(=O)N(C)[C@@H](CC(C)C)C(=O)N[C@@H](C(C)C)C(=O)N(C)[C@@H](CC(C)C)C(=O)N[C@@H](C)C(=O)N[C@H](C)C(=O)N(C)[C@@H](CC(C)C)C(=O)N(C)[C@@H](CC(C)C)C(=O)N(C)[C@@H](C(C)C)C(=O)N1C	0.71	1	P. falciparum (Dd2)	0.399461	Drug-resistant	0.48452	Training	0.55591	-0.461911	-0.873436	-0.417231	0.0135978	-1.21022	-1.62429	-1.37924	1.46828	-0.0244545	-0.438006	1.52238	-0.406577	0.274044	1.80068	0.749777	-1.27431	0.605136	0.441621	0.227838	0.926731	-1.24358	-0.221197	0.276332	1.12113
CHEMBL1117	CC(=O)[C@]1(O)Cc2c(O)c3c(c(O)c2[C@@H](O[C@H]2C[C@H](N)[C@H](O)[C@H](C)O2)C1)C(=O)c1ccccc1C3=O	0.71	1	P. falciparum (3D7)	0.512493	Drug-sensitive	0.521358	Test	-0.0792846	-0.0125318	-0.321043	-0.645683	-1.04894	-0.565108	0.30053	-0.360755	2.03728	-0.0195684	-0.530271	0.355006	0.146694	0.395834	1.1832	0.75805	-1.68369	1.22327	-0.229649	0.125916	0.181611	0.0969475	0.312711	1.53085	-0.587001
CHEMBL4649093	O=c1c2cc(Nc3ccccc3OC(F)(F)F)ccc2[nH]c2cc(F)cc(F)c12	0.73	1	P. falciparum (7G8)	0.323077	Drug-resistant	0.48452	Training	-0.0997537	0.3636	-0.0645433	0.432659	-0.352253	0.523338	0.0695338	0.125557	-0.359662	-0.024601	-0.438006	-0.274651	0.532324	-0.0849807	-0.0947866	0.292653	0.233181	-0.301637	0.121821	-0.796502	-0.343211	-0.0233336	-0.221197	0.432501	-0.317508
CHEMBL4634684	O=c1c2ccc(Nc3ccc(OC(F)(F)F)cc3)cc2[nH]c2cc(F)cc(F)c12	0.73	1	P. falciparum (7G8)	0.323077	Drug-resistant	0.48452	Training	-0.0986999	0.396995	-0.0645433	0.426534	-0.398988	0.494475	0.0387433	0.092289	-0.359669	-0.0246012	-0.438006	-0.2969	0.532324	-0.0849807	-0.0947866	0.280679	0.233181	-0.301637	0.121821	-0.80493	-0.321117	-0.0233336	-0.221197	0.270176	-0.274796
CHEMBL578741	Nc1ccc(-c2nc3ccc(-c4nc5ccc(N)cc5[nH]4)cc3[nH]2)cc1	0.74	1	P. falciparum (D10)	0.332432	Drug-sensitive	0.521358	Training	-0.0347516	-0.506351	0.542236	-0.30281	-0.553814	0.42655	0.482027	-0.0896186	1.20835	-0.0197335	0.352457	-0.381771	-0.506648	-0.024522	-1.29045	-0.584889	-0.944811	0.768233	-0.883072	-0.59711	-0.413154	-0.201253	-0.276092	0.089392	-0.642221
CHEMBL4637090	O=c1c2ccc(-c3ccc(OC(F)(F)F)cc3)cc2[nH]c2cc(F)cc(F)c12	0.75	1	P. falciparum (Dd2)	0.399461	Drug-resistant	0.48452	Test	-0.0729011	1.126	0.0912032	1.00022	-1.02345	0.466006	0.364605	0.246176	-0.366173	-0.0246023	-0.438006	-0.266751	0.532324	-0.071855	-0.000137338	0.36019	0.602432	-0.491985	0.0863422	-0.704257	-0.293116	0.0160292	-0.221197	0.436932	-0.385412
CHEMBL4649060	COc1cc2[nH]c3cc(Oc4ccc(CN5CCOCC5)cc4)ccc3c(=O)c2cc1Cl	0.76	1	P. falciparum (Dd2)	0.399461	Drug-resistant	0.48452	Training	0.179776	-0.140155	0.248478	0.178315	-0.205158	0.187733	0.500036	0.833526	-0.361614	-0.0221904	-0.438006	-0.150482	-0.406577	0.174903	-0.27866	-0.381356	0.0691732	-0.255581	-0.189738	-0.156621	-0.237035	0.401819	-0.221197	0.126757	-0.27973
CHEMBL4209396	C[C@H]1[C@H](OC(=O)CCC(=O)NCCCN(CCCCCCCCCCN(CCCNC(=O)CCC(=O)O[C@@H]2O[C@@H]3O[C@@]4(C)CC[C@H]5[C@H](C)CC[C@@H]([C@H]2C)[C@@]35OO4)C(=O)OC(C)(C)C)C(=O)OC(C)(C)C)O[C@@H]2O[C@@]3(C)CC[C@H]4[C@H](C)CC[C@@H]1[C@@]24OO3	0.8	1	P. falciparum (K1)	0.610256	Drug-resistant	0.48452	Training	-0.0591142	0.714366	-1.98726	0.0887678	-0.436443	-0.258603	0.131543	-1.50542	0.453707	-0.0246586	-0.438006	2.53973	3.7523	0.369119	1.51319	0.790659	-0.220812	0.228812	-0.134554	0.605243	0.978549	-0.476866	0.394945	0.507939	0.347233
CHEMBL4213779	C[C@H]1[C@H](OC(=O)CCC(=O)NCCCN(CCCCCCCN(CCCNC(=O)CCC(=O)O[C@@H]2O[C@@H]3O[C@@]4(C)CC[C@H]5[C@H](C)CC[C@@H]([C@H]2C)[C@@]35OO4)C(=O)OC(C)(C)C)C(=O)OC(C)(C)C)O[C@@H]2O[C@@]3(C)CC[C@H]4[C@H](C)CC[C@@H]1[C@@]24OO3	0.8	1	P. falciparum (K1)	0.610256	Drug-resistant	0.48452	Training	-0.0766597	0.77475	-1.96941	0.120346	-0.576432	-0.325234	0.150786	-1.48579	0.453675	-0.024661	-0.438006	2.53973	3.7523	0.338768	1.5284	0.838102	-0.322076	0.278669	-0.135576	0.581779	1.05081	-0.451309	0.415483	0.604026	0.263544
CHEMBL4214291	C[C@H]1[C@H](OC(=O)CCC(=O)NCCCN(CCCCCCCCN(CCCNC(=O)CCC(=O)O[C@@H]2O[C@@H]3O[C@@]4(C)CC[C@H]5[C@H](C)CC[C@@H]([C@H]2C)[C@@]35OO4)C(=O)OC(C)(C)C)C(=O)OC(C)(C)C)O[C@@H]2O[C@@]3(C)CC[C@H]4[C@H](C)CC[C@@H]1[C@@]24OO3	0.8	1	P. falciparum (K1)	0.610256	Drug-resistant	0.48452	Test	-0.0708112	0.754179	-1.97549	0.109589	-0.528744	-0.302536	0.144231	-1.49248	0.453686	-0.0246602	-0.438006	2.53973	3.7523	0.349107	1.52322	0.82194	-0.287579	0.261685	-0.135228	0.589772	1.02619	-0.460015	0.408487	0.571293	0.291736
CHEMBL4218712	C[C@H]1[C@H](OC(=O)CCC(=O)NCCCN(CCCCCCN(CCCNC(=O)CCC(=O)O[C@@H]2O[C@@H]3O[C@@]4(C)CC[C@H]5[C@H](C)CC[C@@H]([C@H]2C)[C@@]35OO4)C(=O)OC(C)(C)C)C(=O)OC(C)(C)C)O[C@@H]2O[C@@]3(C)CC[C@H]4[C@H](C)CC[C@@H]1[C@@]24OO3	0.8	1	P. falciparum (NF54)	0.579006	Drug-sensitive	0.521358	Training	0.134697	0.828236	-1.83391	0.176399	-0.58081	-0.285267	0.215378	-1.42121	0.505981	-0.0195119	-0.530271	2.59901	3.80743	0.385124	1.57708	0.805452	-0.218988	0.230513	-0.0881075	0.51637	1.03923	-0.530698	0.391769	0.659831	0.265033
CHEMBL4217237	C[C@H]1[C@H](OC(=O)CCC(=O)NCCCN(CCCCCCCCN(CCCNC(=O)CCC(=O)O[C@@H]2O[C@@H]3O[C@@]4(C)CC[C@H]5[C@H](C)CC[C@@H]([C@H]2C)[C@@]35OO4)C(=O)CCC(=O)O[C@@H]2O[C@@H]3O[C@@]4(C)CC[C@H]5[C@H](C)CC[C@@H]([C@H]2C)[C@@]35OO4)C(=O)CCC(=O)O[C@@H]2O[C@@H]3O[C@@]4(C)CC[C@H]5[C@H](C)CC[C@@H]([C@H]2C)[C@@]35OO4)O[C@@H]2O[C@@]3(C)CC[C@H]4[C@H](C)CC[C@@H]1[C@@]24OO3	0.8	1	P. falciparum (NF54)	0.579006	Drug-sensitive	0.521358	Training	0.791734	0.472362	-1.99025	0.349416	-0.717543	-0.505573	0.945703	-1.24186	0.872635	-0.0194238	-0.530271	5.53397	4.22576	0.379487	1.55934	0.859333	-0.497786	0.129112	-0.359051	1.00935	0.465513	-0.281983	0.59164	1.25264	-0.192509
CHEMBL4209396	C[C@H]1[C@H](OC(=O)CCC(=O)NCCCN(CCCCCCCCCCN(CCCNC(=O)CCC(=O)O[C@@H]2O[C@@H]3O[C@@]4(C)CC[C@H]5[C@H](C)CC[C@@H]([C@H]2C)[C@@]35OO4)C(=O)OC(C)(C)C)C(=O)OC(C)(C)C)O[C@@H]2O[C@@]3(C)CC[C@H]4[C@H](C)CC[C@@H]1[C@@]24OO3	0.8	1	P. falciparum (NF54)	0.579006	Drug-sensitive	0.521358	Training	0.157484	0.748932	-1.85735	0.134925	-0.396956	-0.197758	0.190106	-1.44698	0.506025	-0.0195085	-0.530271	2.59901	3.80743	0.427573	1.5558	0.739097	-0.0773567	0.160781	-0.0866778	0.549187	0.93817	-0.566443	0.363044	0.52544	0.38059
CHEMBL4205524	C[C@H]1[C@H](OC(=O)CCC(=O)NCCCN(CCCCCCCN(CCCNC(=O)CCC(=O)O[C@@H]2O[C@@H]3O[C@@]4(C)CC[C@H]5[C@H](C)CC[C@@H]([C@H]2C)[C@@]35OO4)C(=O)CCC(=O)O[C@@H]2O[C@@H]3O[C@@]4(C)CC[C@H]5[C@H](C)CC[C@@H]([C@H]2C)[C@@]35OO4)C(=O)CCC(=O)O[C@@H]2O[C@@H]3O[C@@]4(C)CC[C@H]5[C@H](C)CC[C@@H]([C@H]2C)[C@@]35OO4)O[C@@H]2O[C@@]3(C)CC[C@H]4[C@H](C)CC[C@@H]1[C@@]24OO3	0.8	1	P. falciparum (NF54)	0.579006	Drug-sensitive	0.521358	Test	0.786037	0.483303	-1.98739	0.357778	-0.749979	-0.522153	0.955394	-1.23614	0.872624	-0.0194246	-0.530271	5.53397	4.22576	0.372189	1.56284	0.871073	-0.524048	0.140287	-0.361288	1.00737	0.478571	-0.274043	0.59802	1.27998	-0.208631
CHEMBL269671	C[C@@H]1CC[C@H]2[C@@H](C)C(=O)O[C@@H]3O[C@@]4(C)CC[C@@H]1[C@]32OO4	0.81	1	P. falciparum (D6)	0.619883	Drug-sensitive	0.521358	Training	-1.19243	1.69454	-2.2138	1.05122	-1.96485	-1.1335	1.50632	-0.587331	-0.339919	-0.0197163	-0.530271	0.674247	0.676452	0.32942	1.54574	1.35588	-0.257281	-0.000997515	-0.536751	1.45883	0.993911	0.185558	1.01607	2.29253	-0.847963
CHEMBL2387268	CN1CCN(C2CCN(C(=O)CC3CCC4(CC3)OOC3(OO4)C4CC5CC(C4)CC3C5)CC2)CC1	0.819	1	P. falciparum (3D7)	0.512493	Drug-sensitive	0.521358	Training	-0.685839	0.460288	-1.72922	0.224083	-0.86095	0.0737	1.01116	1.12478	-0.32717	-0.0197101	-0.530271	0.901376	0.632019	0.29575	0.94131	0.3709	-0.158766	-0.492683	-0.811545	1.55381	0.509339	3.29109	0.303055	0.695943	-0.44968
CHEMBL4126561	O=C(c1ccc(C2CCC3(CC2)OOC2(OO3)C3CC4CC(C3)CC2C4)cc1)N1CCCNCC1	0.82	1	P. falciparum (3D7)	0.512493	Drug-sensitive	0.521358	Training	-0.546787	0.542444	-1.39003	0.309693	-0.692529	0.132157	1.44006	0.65558	-0.321487	-0.0197158	-0.530271	0.719705	0.632019	0.126074	0.687973	0.406801	0.126524	-0.390636	-0.863538	1.13439	0.217724	2.43365	0.317181	0.75188	-0.554951
CHEMBL4634377	COc1cc2[nH]c3cc(Oc4ccc(OC(F)(F)F)cc4)ccc3c(=O)c2cc1Cl	0.83	1	P. falciparum (Dd2)	0.399461	Drug-resistant	0.48452	Test	0.129632	0.752954	0.215101	0.808273	-0.682153	0.0791797	0.268016	0.147666	-0.361012	-0.0220471	-0.438006	-0.234995	0.532324	0.0207901	0.00021164	0.271463	0.360811	-0.219679	0.425871	-0.626856	-0.249196	-0.0603108	-0.221197	0.229909	-0.196514
CHEMBL65	CC[C@@]1(O)C(=O)OCc2c1cc1n(c2=O)Cc2cc3ccccc3nc2-1	0.83	1	P. falciparum (3D7)	0.512493	Drug-sensitive	0.521358	Training	-0.277174	0.163012	-0.0641319	0.563479	-0.833165	-0.731385	1.16714	-0.00245777	0.118256	-0.0196792	0.0939013	0.0165509	0.0777159	0.134739	0.326645	0.631705	-0.906839	0.216052	-0.700038	-0.000357798	-0.105324	-0.167534	0.70265	1.45743	-0.87766
CHEMBL4129314	CNCCNC(=O)c1ccc(C2CCC3(CC2)OOC2(OO3)C3CC4CC(C3)CC2C4)cc1	0.84	1	P. falciparum (3D7)	0.512493	Drug-sensitive	0.521358	Training	-0.587249	0.519966	-1.3569	0.111211	-0.423501	-0.12283	1.16138	0.8448	-0.315023	-0.0197007	-0.530271	0.627448	0.632019	0.0808996	0.687155	0.444797	-0.0229343	-0.17473	-0.709642	1.02522	0.237096	2.73329	0.364018	0.708119	-0.483075
CHEMBL4436307	CCCN(CCC)CCOc1ccc2c(=O)c3c(F)cc(F)cc3[nH]c2c1	0.86	1	P. falciparum (Dd2)	0.399461	Drug-resistant	0.48452	Training	-0.294393	0.0560856	-0.165152	0.217324	0.371418	-0.0704488	0.334613	-0.314626	-0.366733	-0.0247265	-0.438006	-0.294877	-0.406577	0.180078	-0.0347303	-0.352127	0.648391	-0.374776	-0.0598423	-0.349242	-0.379222	-0.320709	-0.221197	0.135097	-0.013965
CHEMBL2393394	C[C@H]1[C@@H](CC(CO)C[C@H]2O[C@@H]3O[C@@]4(C)CC[C@H]5[C@H](C)CC[C@@H]([C@H]2C)[C@@]35OO4)O[C@@H]2O[C@@]3(C)CC[C@H]4[C@H](C)CC[C@@H]1[C@@]24OO3	0.87	1	P. falciparum (NF54)	0.579006	Drug-sensitive	0.521358	Test	-0.62126	1.40534	-2.37005	0.142244	-1.37287	-1.04055	1.75836	-0.953786	-0.166973	-0.019664	-0.530271	2.57247	1.85955	0.543304	1.16304	0.946134	-0.106843	-0.276886	-0.718638	1.82464	1.06409	0.117539	0.912701	2.25808	-0.676179
CHEMBL3355639	CS(=O)(=O)c1ccc(-c2cnc3ccc(-c4cccc(S(=O)(=O)C5CC5)c4)nn23)cc1	0.88	1	P. falciparum (NF54)	0.579006	Drug-sensitive	0.521358	Training	0.0846179	0.772934	0.11307	0.821665	-1.03566	-0.0420308	-0.235206	-0.203296	0.519174	-0.0193546	-0.074427	0.154024	1.03924	-1.27411	0.181845	4.01616	-0.496299	0.558423	0.220858	1.27247	1.36812	-0.415119	1.24869	0.0920187	-0.440097
CHEMBL4648872	O=c1c2ccc(Oc3ccc(OC(F)(F)F)cc3)cc2[nH]c2cc(Cl)cc(Cl)c12	0.88	1	P. falciparum (Dd2)	0.399461	Drug-resistant	0.48452	Training	0.301334	1.0449	0.376437	1.03232	-0.954337	0.58416	0.249697	0.195382	-0.363419	-0.0194157	-0.438006	-0.170982	0.532324	0.114315	0.0316524	0.308596	0.714033	-0.351577	0.846154	-0.557252	-0.0775307	-0.0233336	-0.221197	0.270176	-0.19055
CHEMBL1448	O=C(Nc1ccc([N+](=O)[O-])cc1Cl)c1cc(Cl)ccc1O	0.89	1	P. falciparum (7G8)	0.323077	Drug-resistant	0.48452	Training	0.018204	0.0416317	0.607147	1.18318	0.265754	-0.289615	-1.17299	-0.195675	0.706387	-0.0194851	-0.438006	-0.403277	-0.406577	-0.419404	0.348201	-0.0337946	0.378233	1.13204	1.55097	-0.542431	-0.0110644	-0.276381	-0.221197	-0.193756	0.0849915
CHEMBL1448	O=C(Nc1ccc([N+](=O)[O-])cc1Cl)c1cc(Cl)ccc1O	0.89	1	P. falciparum (3D7)	0.512493	Drug-sensitive	0.521358	Test	-0.0978154	0.508911	0.979348	1.80806	-0.0286767	-0.385782	-1.41443	-0.320351	0.768135	-0.0141419	-0.530271	-0.453819	-0.506648	-0.390376	0.347344	-0.116124	0.544044	1.09772	1.66175	-0.641316	-0.0883749	-0.358476	-0.276092	-0.202441	0.108562
CHEMBL4218712	C[C@H]1[C@H](OC(=O)CCC(=O)NCCCN(CCCCCCN(CCCNC(=O)CCC(=O)O[C@@H]2O[C@@H]3O[C@@]4(C)CC[C@H]5[C@H](C)CC[C@@H]([C@H]2C)[C@@]35OO4)C(=O)OC(C)(C)C)C(=O)OC(C)(C)C)O[C@@H]2O[C@@]3(C)CC[C@H]4[C@H](C)CC[C@@H]1[C@@]24OO3	0.9	1	P. falciparum (K1)	0.610256	Drug-resistant	0.48452	Training	-0.0825082	0.795782	-1.96319	0.131346	-0.625193	-0.348442	0.157488	-1.47896	0.453665	-0.0246619	-0.438006	2.53973	3.7523	0.328196	1.5337	0.854627	-0.357348	0.296035	-0.135932	0.573606	1.07597	-0.442407	0.422637	0.637494	0.235834
CHEMBL3218234	FC1(F)CCC(NC2CCC3(CC2)OOC2(OO3)C3CC4CC(C3)CC2C4)CC1	0.9	1	P. falciparum (K1)	0.610256	Drug-resistant	0.48452	Training	-1.12499	1.5313	-2.57963	0.523917	-1.44175	-0.226827	0.883287	0.882361	-0.496117	-0.0247907	-0.438006	0.662614	1.50423	0.253203	1.11047	0.917267	0.209241	-0.445205	-0.653288	1.49708	0.687121	3.74601	0.468482	0.838782	-0.54128
CHEMBL307261	C[C@H]1[C@@H](O)O[C@@H]2O[C@@]3(C)CC[C@H]4[C@H](C)CC[C@@H]1[C@@]24OO3	0.9	1	P. falciparum (W2)	0.480579	Drug-resistant	0.48452	Training	-1.14957	1.3557	-2.22457	-0.0296522	-1.5622	-0.900136	1.27552	-0.666478	-0.215984	-0.0248589	-0.438006	0.734887	0.73396	0.39003	1.15683	1.08586	-0.576262	0.151269	-0.568436	1.59722	1.09069	0.306517	1.02448	2.21145	-0.809183
CHEMBL307261	C[C@H]1[C@@H](O)O[C@@H]2O[C@@]3(C)CC[C@H]4[C@H](C)CC[C@@H]1[C@@]24OO3	0.9	1	P. falciparum (D6)	0.619883	Drug-sensitive	0.521358	Test	-1.23333	1.57524	-2.42652	0.183142	-1.96485	-1.1335	1.50632	-0.587331	-0.188658	-0.0197163	-0.530271	0.726819	0.676452	0.449265	1.18615	1.04532	-0.446071	0.0803444	-0.536751	1.57818	1.05449	0.246175	1.01607	2.29253	-0.818982
CHEMBL307261	C[C@H]1[C@@H](O)O[C@@H]2O[C@@]3(C)CC[C@H]4[C@H](C)CC[C@@H]1[C@@]24OO3	0.9	1	P. falciparum (NF54)	0.579006	Drug-sensitive	0.521358	Training	-0.999207	1.33483	-2.39935	-0.107531	-1.51789	-1.08687	1.31839	-0.861022	-0.188658	-0.0197163	-0.530271	0.726819	0.676452	0.449265	1.18615	1.04532	-0.446071	0.0803444	-0.536751	1.57818	1.05449	0.246175	1.01607	2.29253	-0.818982
CHEMBL1813081	CCCCCCc1cc(Cc2ccc(F)cc2)c(/C=C2\N=C(c3ccc[nH]3)C=C2OC)[nH]1	0.9	1	P. falciparum (Dd2)	0.399461	Drug-resistant	0.48452	Training	-0.211878	-0.267777	-0.406409	-0.0673488	0.466224	0.255008	0.10274	-0.821683	-0.495938	-0.0247969	1.335	-0.323247	-0.406577	0.221792	0.117255	-0.277049	0.611541	-0.399866	-0.465689	-0.222196	-0.474648	-0.89258	-0.221197	-0.546641	0.0941889
CHEMBL3397306	CCN(CC)CCNc1c(C)cnc2cc(Cl)ccc12	0.9	1	P. falciparum (D6)	0.619883	Drug-sensitive	0.521358	Training	-0.544875	0.0412446	0.650798	-0.0785951	0.918393	-1.91073	-0.572388	-0.354579	-0.508876	-0.0169773	-0.530271	-0.404526	-0.506648	0.510139	-0.485135	-0.616207	0.885615	-0.596855	0.516571	0.0938881	-0.103486	-0.483698	-0.276092	-0.237345	0.256884
CHEMBL1813081	CCCCCCc1cc(Cc2ccc(F)cc2)c(/C=C2\N=C(c3ccc[nH]3)C=C2OC)[nH]1	0.9	1	P. falciparum (D6)	0.619883	Drug-sensitive	0.521358	Test	-0.55762	-0.081662	-0.418253	0.179323	0.45667	-0.028938	-0.0927821	-1.09245	-0.479059	-0.019652	1.3089	-0.370802	-0.506648	0.274748	0.10778	-0.368456	0.786059	-0.491358	-0.43017	-0.309131	-0.569259	-0.997671	-0.276092	-0.568494	0.118103
CHEMBL2334048	C[C@@H](NC[C@@H](O)[C@H](Cc1ccccc1)NC(=O)c1ccc(C(=O)N2CCCCC2)cc1)c1ccccc1	0.9	1	P. falciparum (NF54)	0.579006	Drug-sensitive	0.521358	Training	-0.13625	-0.637059	-0.11387	-0.689273	0.721988	0.0207087	-1.00634	1.20997	0.116394	-0.0196697	-0.530271	-0.262396	-0.506648	0.326924	0.18743	-0.157797	0.200258	-0.181951	-0.366213	-0.0800331	-0.44539	0.599271	-0.276092	-0.657713	0.415165
CHEMBL123	Cc1c2ccncc2c(C)c2c1[nH]c1ccccc12	0.93	1	P. falciparum (7G8)	0.323077	Drug-resistant	0.48452	Training	-0.245158	0.0700684	0.31166	-0.0100357	-0.135576	0.232217	0.696772	0.592752	-0.514403	-0.0248912	0.0376987	-0.0418633	-0.406577	0.0154219	-1.31061	-0.485786	0.316571	-0.522866	-1.07108	0.166598	-0.137468	0.0614646	-0.221197	1.34411	-0.926055
CHEMBL58	O=C1c2c(O)ccc(O)c2C(=O)c2c(NCCNCCO)ccc(NCCNCCO)c21	0.93	1	P. falciparum (7G8)	0.323077	Drug-resistant	0.48452	Training	-0.072989	-0.994991	0.0691133	-1.66805	1.12337	-0.152076	0.173567	-0.63115	0.976376	-0.0247076	-0.438006	-0.144819	-0.406577	0.258413	0.548127	0.169885	-1.20394	1.47233	0.0503171	-0.474488	-0.547795	-0.498349	-0.221197	0.646599	0.0208434
CHEMBL3218233	C1CCN(C2CCC3(CC2)OOC2(OO3)C3CC4CC(C3)CC2C4)C1	1	1	P. falciparum (K1)	0.610256	Drug-resistant	0.48452	Test	-1.18218	0.934806	-2.49735	0.521743	-1.18646	-0.116524	1.30059	0.676236	-0.502629	-0.0248883	1.26392	0.632254	0.691125	0.178347	0.861109	0.586513	0.113459	-0.502872	-1.03591	1.78156	0.564879	3.34738	0.560439	1.0283	-0.730598
CHEMBL269671	C[C@@H]1CC[C@H]2[C@@H](C)C(=O)O[C@@H]3O[C@@]4(C)CC[C@@H]1[C@]32OO4	1	1	P. falciparum (W2)	0.480579	Drug-resistant	0.48452	Training	-1.11356	1.46074	-2.03727	0.734686	-1.5622	-0.900136	1.27552	-0.666478	-0.361803	-0.0248589	-0.438006	0.684205	0.73396	0.274497	1.50349	1.38525	-0.394264	0.0728533	-0.568436	1.48216	1.03229	0.248081	1.02448	2.21145	-0.837122
CHEMBL1215500	CC(C)CN(NC(=O)c1cncc(-c2ccc(CN3CCN(C)CC3)cc2)c1)c1nc(C#N)ncc1Br	1	1	P. falciparum (W2)	0.480579	Drug-resistant	0.48452	Training	1.09668	-0.254222	0.476986	0.216662	0.123176	-0.164188	-0.303411	0.260899	0.210688	0.492255	-0.438006	-0.0858462	-0.406577	-0.0202097	0.204948	-0.00430752	-0.459634	0.178218	0.756429	-0.144394	0.272075	0.0138493	-0.221197	-0.290648	0.277239
CHEMBL3218246	CC(C)(C)OC(=O)NC1CCN(C2CCC3(CC2)OOC2(OO3)C3CC4CC(C3)CC2C4)CC1	1	1	P. falciparum (3D7)	0.512493	Drug-sensitive	0.521358	Training	-0.757029	1.24687	-1.92564	0.296205	-1.19214	0.304509	0.85204	0.778492	-0.31622	-0.0197062	-0.530271	0.757619	1.60596	0.264786	1.08661	0.60338	0.155783	-0.19923	-0.622397	1.1175	1.29311	3.06084	0.347605	0.651355	-0.334292
CHEMBL3759763	CC(CNCCC12CC3CC(CC(C3)C1)C2)Nc1ccnc2cc(Cl)ccc12	1	1	P. falciparum (D6)	0.619883	Drug-sensitive	0.521358	Test	-0.450541	0.898243	-0.691145	0.198716	-0.992376	0.782242	0.67246	0.965844	-0.502207	-0.0169953	-0.530271	0.661129	0.125945	0.849498	0.0897044	-0.167816	0.565288	-0.707133	-0.455556	1.16911	0.872571	2.76005	-0.276092	0.255468	-0.27889
CHEMBL3758628	CC(CNCC12CC3CC(CC(C3)C1)C2)Nc1ccnc2cc(Cl)ccc12	1	1	P. falciparum (D6)	0.619883	Drug-sensitive	0.521358	Training	-0.451981	0.931054	-0.635845	0.2267	-1.13496	0.749376	0.778642	1.05465	-0.502218	-0.0169962	-0.530271	0.605157	0.125945	0.832641	0.0576824	-0.152227	0.484365	-0.68508	-0.468481	1.11674	0.94299	2.89301	-0.276092	0.326828	-0.355639
CHEMBL1082723	C[C@H]1Cc2c([nH]c3cc(Cl)c(F)cc23)[C@@]2(N1)C(=O)Nc1ccc(Cl)cc12	1	1	P. falciparum (D6)	0.619883	Drug-sensitive	0.521358	Training	-0.0864067	1.20091	0.128289	1.03271	-1.80145	-0.157247	1.07044	-0.495046	-0.332816	-0.0141579	0.456644	0.330508	-0.054005	0.40732	0.221033	0.506444	0.0549605	-0.267452	0.308091	0.257759	0.342216	-0.28513	0.796055	1.90088	-0.826749
CHEMBL5267960	COc1ccc2c(=O)c(CCCCCCCCCCC(F)(F)F)c(C)[nH]c2c1	1	1	P. falciparum (Dd2)	0.399461	Drug-resistant	0.48452	Training	-0.480879	0.564747	-0.920678	0.132262	0.476871	-0.0112692	-0.222054	-0.651082	-0.367028	-0.0246967	-0.438006	-0.351168	0.532324	0.409153	0.658761	0.272023	1.04088	-0.438542	0.329518	0.0271187	-0.401368	-0.638434	-0.221197	-0.610644	0.998434
CHEMBL578741	Nc1ccc(-c2nc3ccc(-c4nc5ccc(N)cc5[nH]4)cc3[nH]2)cc1	1	1	P. falciparum (Dd2)	0.399461	Drug-resistant	0.48452	Test	0.165773	-0.63753	0.606162	-0.28467	-0.769923	0.677728	0.723881	0.191151	1.13077	-0.0248755	0.412965	-0.333821	-0.406577	-0.0667119	-1.23067	-0.485695	-1.05706	0.81441	-0.902298	-0.499815	-0.324159	-0.124814	-0.221197	0.0875778	-0.638782
CHEMBL58	O=C1c2c(O)ccc(O)c2C(=O)c2c(NCCNCCO)ccc(NCCNCCO)c21	1	1	P. falciparum (Dd2)	0.399461	Drug-resistant	0.48452	Training	-0.0652496	-0.758151	0.162468	-1.52241	0.738442	-0.134771	0.399613	-0.609045	0.976376	-0.0247076	-0.438006	-0.144819	-0.406577	0.258413	0.548127	0.169885	-1.20394	1.47233	0.0503171	-0.474488	-0.547795	-0.498349	-0.221197	0.646599	0.0208434
CHEMBL2431813	CCCCCCCc1c(C)[nH]c2cc(F)cc(F)c2c1=O	1	1	P. falciparum (Dd2)	0.399461	Drug-resistant	0.48452	Training	-0.563803	0.263935	-0.696662	0.394243	0.470009	-0.0845282	-0.17117	-0.603104	-0.369596	-0.0247372	-0.438006	-0.353965	-0.406577	0.273097	0.402292	-0.251099	0.917921	-0.414424	0.136078	-0.0141678	-0.37047	-0.510678	-0.221197	0.0958871	0.0848967
CHEMBL215692	N=C(N)c1ccc(-c2ccc(-c3ccc(C(=N)N)cc3)cc2)cc1	1	1	P. falciparum (K1)	0.610256	Drug-resistant	0.48452	Training	-0.258541	0.455275	1.08355	-1.49135	0.164821	-0.491817	-0.460767	0.688871	2.23361	-0.0248538	-0.438006	-0.416543	-0.406577	0.0668329	-0.542091	-0.318499	0.737046	0.922559	-0.513526	-0.437824	-0.325193	0.17391	-0.221197	-0.457288	-0.191797
CHEMBL1256686	CNc1ccc2oc(C[C@H]3O[C@@]4(CC[C@H]3C)O[C@H]([C@H](C)C(=O)c3ccc[nH]3)[C@H](C)C[C@H]4C)nc2c1C(=O)O	1	1	P. falciparum (W2)	0.480579	Drug-resistant	0.48452	Test	-0.445305	0.20982	-0.936253	0.0726911	-0.566657	-0.760748	-0.179449	-0.984872	0.112911	-0.0247845	0.641791	0.554077	0.138878	-0.169207	0.583628	0.468894	-0.651198	0.454568	-0.390445	0.480165	0.289559	-0.373469	0.16106	0.728305	-0.344446
CHEMBL1117	CC(=O)[C@]1(O)Cc2c(O)c3c(c(O)c2[C@@H](O[C@H]2C[C@H](N)[C@H](O)[C@H](C)O2)C1)C(=O)c1ccccc1C3=O	1	1	P. falciparum (W2)	0.480579	Drug-resistant	0.48452	Training	-0.264614	0.118294	-0.435376	-0.527642	-1.16544	-0.696501	0.211531	-0.386006	1.92987	-0.0247163	-0.438006	0.37645	0.22326	0.338522	1.15398	0.80893	-1.76936	1.25308	-0.272381	0.197199	0.249208	0.162658	0.346423	1.47718	-0.585548
CHEMBL1256686	CNc1ccc2oc(C[C@H]3O[C@@]4(CC[C@H]3C)O[C@H]([C@H](C)C(=O)c3ccc[nH]3)[C@H](C)C[C@H]4C)nc2c1C(=O)O	1	1	P. falciparum (3D7)	0.512493	Drug-sensitive	0.521358	Training	-0.265878	0.0819849	-0.838285	-0.0257366	-0.430597	-0.631454	-0.103223	-0.979187	0.15251	-0.0196391	0.589822	0.539263	0.0591633	-0.130842	0.591556	0.405324	-0.523804	0.394962	-0.352118	0.419442	0.223467	-0.459187	0.120431	0.75403	-0.336902
CHEMBL1448	O=C(Nc1ccc([N+](=O)[O-])cc1Cl)c1cc(Cl)ccc1O	1	1	P. falciparum (D10)	0.332432	Drug-sensitive	0.521358	Training	-0.152998	0.435136	0.683244	1.46028	-0.0477482	-0.454169	-1.1797	-0.377862	0.768135	-0.0141419	-0.530271	-0.453819	-0.506648	-0.390376	0.347344	-0.116124	0.544044	1.09772	1.66175	-0.641316	-0.0883749	-0.358476	-0.276092	-0.202441	0.108562
CHEMBL5267960	COc1ccc2c(=O)c(CCCCCCCCCCC(F)(F)F)c(C)[nH]c2c1	1	1	P. falciparum (D6)	0.619883	Drug-sensitive	0.521358	Test	-0.892718	0.955423	-1.05888	0.427981	0.469933	-0.360643	-0.497381	-0.879929	-0.345339	-0.0195481	-0.530271	-0.399765	0.467292	0.469102	0.669493	0.201106	1.23142	-0.531477	0.394713	-0.0505117	-0.493244	-0.734041	-0.276092	-0.634886	1.05609
CHEMBL1117	CC(=O)[C@]1(O)Cc2c(O)c3c(c(O)c2[C@@H](O[C@H]2C[C@H](N)[C@H](O)[C@H](C)O2)C1)C(=O)c1ccccc1C3=O	1.05	1	P. falciparum (7G8)	0.323077	Drug-resistant	0.48452	Training	0.032917	-0.372383	-0.425336	-0.765041	-0.544317	-0.431996	0.188646	-0.227755	1.92987	-0.0247163	-0.438006	0.37645	0.22326	0.338522	1.15398	0.80893	-1.76936	1.25308	-0.272381	0.197199	0.249208	0.162658	0.346423	1.47718	-0.585548
CHEMBL1256686	CNc1ccc2oc(C[C@H]3O[C@@]4(CC[C@H]3C)O[C@H]([C@H](C)C(=O)c3ccc[nH]3)[C@H](C)C[C@H]4C)nc2c1C(=O)O	1.05	1	P. falciparum (7G8)	0.323077	Drug-resistant	0.48452	Training	-0.115234	-0.297339	-0.836015	-0.272816	-0.0533623	-0.484673	-0.131926	-0.718776	0.112911	-0.0247845	0.641791	0.554077	0.138878	-0.169207	0.583628	0.468894	-0.651198	0.454568	-0.390445	0.480165	0.289559	-0.373469	0.16106	0.728305	-0.344446
CHEMBL301267	CCO[C@H]1O[C@@H]2O[C@@]3(C)CC[C@H]4[C@H](C)CC[C@@H]([C@H]1C)[C@@]24OO3	1.08	1	P. falciparum (K1)	0.610256	Drug-resistant	0.48452	Training	-1.22845	1.18424	-2.47348	0.134675	-0.903261	-1.1932	1.35196	-0.999081	-0.512021	-0.0248684	-0.438006	0.781044	0.73396	0.422226	1.17739	0.970766	-0.0464	-0.213314	-0.531272	1.4357	0.900905	0.182509	0.924828	2.0347	-0.702901
CHEMBL3218236	CN1CCC(NC2CCC3(CC2)OOC2(OO3)C3CC4CC(C3)CC2C4)CC1	1.1	1	P. falciparum (K1)	0.610256	Drug-resistant	0.48452	Test	-1.11014	0.655694	-2.34229	0.128509	-1.10719	-0.119144	1.02171	1.15529	-0.496104	-0.0248804	-0.438006	0.654791	0.691125	0.240887	0.811585	0.484304	-0.197865	-0.364268	-0.911016	1.63815	0.673841	3.7951	0.489381	0.831504	-0.56151
CHEMBL4217759	C[C@H]1[C@H](OC(=O)CCC(=O)NCCCN(CCCCCCCCCCN(CCCNC(=O)CCC(=O)O[C@@H]2O[C@@H]3O[C@@]4(C)CC[C@H]5[C@H](C)CC[C@@H]([C@H]2C)[C@@]35OO4)C(=O)CCC(=O)O[C@@H]2O[C@@H]3O[C@@]4(C)CC[C@H]5[C@H](C)CC[C@@H]([C@H]2C)[C@@]35OO4)C(=O)CCC(=O)O[C@@H]2O[C@@H]3O[C@@]4(C)CC[C@H]5[C@H](C)CC[C@@H]([C@H]2C)[C@@]35OO4)O[C@@H]2O[C@@]3(C)CC[C@H]4[C@H](C)CC[C@@H]1[C@@]24OO3	1.1	1	P. falciparum (K1)	0.610256	Drug-resistant	0.48452	Training	0.603724	0.408452	-2.12944	0.292171	-0.700405	-0.541307	0.887796	-1.30634	0.807149	-0.0245752	-0.438006	5.36909	4.15558	0.33653	1.50998	0.884423	-0.576573	0.1772	-0.392909	1.0526	0.498263	-0.217617	0.603281	1.15742	-0.174394
CHEMBL4475292	Fc1ccc2nc(-c3ccc(CN4CCOCC4)cc3)cc(CNCCN3CCCC3)c2c1	1.1	1	P. falciparum (K1)	0.610256	Drug-resistant	0.48452	Training	-0.369055	-0.624295	-0.152732	-0.356317	0.353826	0.699543	-0.0134305	0.322422	-0.521822	-0.0248255	1.26392	-0.227052	-0.406577	0.3867	-0.244711	-0.484804	0.0788436	-0.64017	-0.625885	0.101505	-0.35648	0.114453	-0.221197	-0.43812	0.0246746
CHEMBL4127402	NCCNC(=O)c1ccc(C2CCC3(CC2)OOC2(OO3)C3CC4CC(C3)CC2C4)cc1	1.1	1	P. falciparum (3D7)	0.512493	Drug-sensitive	0.521358	Training	-0.600462	0.58479	-1.37356	0.0506498	-0.528043	-0.17731	1.13814	0.914692	0.513363	-0.019695	-0.530271	0.627768	0.632019	0.063386	0.707611	0.478248	-0.118224	0.0819932	-0.727338	1.02798	0.278921	2.84396	0.381318	0.802294	-0.536572
CHEMBL3355638	C[S+]([O-])c1ccc(-c2cnc3ccc(-c4cccc(S(=O)(=O)C5CC5)c4)nn23)cc1	1.1	1	P. falciparum (NF54)	0.579006	Drug-sensitive	0.521358	Test	-0.0208574	0.254006	0.0541619	-0.173259	-0.67807	-0.143521	-0.122271	-0.14985	1.82953	-0.01932	-0.074427	0.0861531	0.168121	-0.935767	0.588617	4.02606	-0.51853	0.717444	0.14815	1.24284	0.823333	-0.387277	0.677797	0.0896479	-0.450947
CHEMBL4475292	Fc1ccc2nc(-c3ccc(CN4CCOCC4)cc3)cc(CNCCN3CCCC3)c2c1	1.1	1	P. falciparum (NF54)	0.579006	Drug-sensitive	0.521358	Training	-0.144416	-0.555003	-0.0704152	-0.298613	0.372812	0.735532	0.048893	0.333445	-0.505909	-0.0196817	1.23517	-0.271017	-0.506648	0.44581	-0.267695	-0.583964	0.233482	-0.74063	-0.596345	0.0266511	-0.446681	0.0469426	-0.276092	-0.455924	0.0459941
CHEMBL1812891	CCCCCCc1cc(CCCCCC)c(/C=C2\N=C(c3ccc[nH]3)C=C2OC)[nH]1	1.1	1	P. falciparum (Dd2)	0.399461	Drug-resistant	0.48452	Training	-0.418839	-0.505894	-0.815651	-0.313989	1.1764	0.111999	0.090355	-1.37924	-0.496057	-0.0248483	1.335	-0.37321	-0.406577	0.418794	0.373781	-0.290935	0.836366	-0.318581	-0.395364	0.0461026	-0.604683	-1.24358	-0.221197	-0.730335	0.492661
CHEMBL2393394	C[C@H]1[C@@H](CC(CO)C[C@H]2O[C@@H]3O[C@@]4(C)CC[C@H]5[C@H](C)CC[C@@H]([C@H]2C)[C@@]35OO4)O[C@@H]2O[C@@]3(C)CC[C@H]4[C@H](C)CC[C@@H]1[C@@]24OO3	1.1	1	P. falciparum (3D7)	0.512493	Drug-sensitive	0.521358	Training	-0.637579	1.33163	-2.14112	0.103568	-1.32223	-0.731815	1.8132	-0.737663	-0.166973	-0.019664	-0.530271	2.57247	1.85955	0.543304	1.16304	0.946134	-0.106843	-0.276886	-0.718638	1.82464	1.06409	0.117539	0.912701	2.25808	-0.676179
CHEMBL2387268	CN1CCN(C2CCN(C(=O)CC3CCC4(CC3)OOC3(OO4)C4CC5CC(C4)CC3C5)CC2)CC1	1.119	1	P. falciparum (K1)	0.610256	Drug-resistant	0.48452	Test	-0.911261	0.437424	-2.06413	0.22779	-0.934992	-0.244847	0.866362	1.03325	-0.349513	-0.024853	-0.438006	0.903163	0.691125	0.242038	0.920798	0.435708	-0.299292	-0.401144	-0.833344	1.57373	0.565146	3.24188	0.337114	0.672308	-0.453167
CHEMBL58	O=C1c2c(O)ccc(O)c2C(=O)c2c(NCCNCCO)ccc(NCCNCCO)c21	1.12	1	P. falciparum (W2)	0.480579	Drug-resistant	0.48452	Training	-0.393781	-0.641059	0.167671	-1.62899	0.868521	-0.355101	0.19314	-0.878001	0.976376	-0.0247076	-0.438006	-0.144819	-0.406577	0.258413	0.548127	0.169885	-1.20394	1.47233	0.0503171	-0.474488	-0.547795	-0.498349	-0.221197	0.646599	0.0208434
CHEMBL65	CC[C@@]1(O)C(=O)OCc2c1cc1n(c2=O)Cc2cc3ccccc3nc2-1	1.12	1	P. falciparum (D10)	0.332432	Drug-sensitive	0.521358	Training	-0.297452	0.156552	-0.157167	0.457907	-0.695677	-0.732515	0.899471	-0.121833	0.118256	-0.0196792	0.0939013	0.0165509	0.0777159	0.134739	0.326645	0.631705	-0.906839	0.216052	-0.700038	-0.000357798	-0.105324	-0.167534	0.70265	1.45743	-0.87766
CHEMBL1082723	C[C@H]1Cc2c([nH]c3cc(Cl)c(F)cc23)[C@@]2(N1)C(=O)Nc1ccc(Cl)cc12	1.2	1	P. falciparum (7G8)	0.323077	Drug-resistant	0.48452	Training	0.13533	0.371946	-0.0479232	0.256603	-0.75166	0.105831	0.746351	-0.391095	-0.354956	-0.0195004	0.513404	0.352832	0.0297816	0.349594	0.226435	0.566376	-0.0932551	-0.184016	0.246012	0.324299	0.404036	-0.205673	0.812379	1.83389	-0.816671
CHEMBL3218242	NC1CCN(C2CCC3(CC2)OOC2(OO3)C3CC4CC(C3)CC2C4)CC1	1.2	1	P. falciparum (K1)	0.610256	Drug-resistant	0.48452	Test	-1.13148	0.720991	-2.38471	0.0541215	-1.19517	-0.274698	1.24647	1.25683	0.306679	-0.0248766	-0.438006	0.690073	0.691125	0.227802	0.838631	0.535923	-0.305002	-0.0865369	-0.936239	1.71515	0.636825	3.95256	0.511587	0.991932	-0.645227
CHEMBL3581498	CC(C)OC(=O)c1cnc(Oc2ccc3c(c2)B(O)OC3)cn1	1.2	1	P. falciparum (W2)	0.480579	Drug-resistant	0.48452	Training	-0.743039	-0.319707	-0.461426	0.224386	-0.208095	0.131155	-0.529307	-0.261221	-0.0630953	-0.0248407	0.196272	-0.460252	-0.406577	-1.47684	-0.0713334	-0.156232	-0.843282	0.805354	-0.13804	-0.870729	-0.211949	-0.523177	-0.221197	-0.400124	-0.0940112
CHEMBL3218242	NC1CCN(C2CCC3(CC2)OOC2(OO3)C3CC4CC(C3)CC2C4)CC1	1.2	1	P. falciparum (3D7)	0.512493	Drug-sensitive	0.521358	Training	-0.887653	0.720151	-2.023	0.0649326	-1.09937	0.0463446	1.3595	1.32968	0.35351	-0.0197347	-0.530271	0.680333	0.632019	0.280983	0.856076	0.474855	-0.164689	-0.166336	-0.91828	1.70051	0.583693	4.02828	0.484038	1.0275	-0.648907
CHEMBL4648872	O=c1c2ccc(Oc3ccc(OC(F)(F)F)cc3)cc2[nH]c2cc(Cl)cc(Cl)c12	1.2	1	P. falciparum (7G8)	0.323077	Drug-resistant	0.48452	Training	0.256688	0.626536	0.26154	0.62947	-0.398988	0.494475	0.0387433	0.092289	-0.363419	-0.0194157	-0.438006	-0.170982	0.532324	0.114315	0.0316524	0.308596	0.714033	-0.351577	0.846154	-0.557252	-0.0775307	-0.0233336	-0.221197	0.270176	-0.19055
CHEMBL1812892	CCCCCCCc1cc(CCCCCC)c(/C=C2\N=C(c3ccc[nH]3)C=C2OC)[nH]1	1.2	1	P. falciparum (Dd2)	0.399461	Drug-resistant	0.48452	Test	-0.414107	-0.517533	-0.851591	-0.323545	1.22715	0.16085	0.0948254	-1.37924	-0.496046	-0.0248475	1.335	-0.37321	-0.406577	0.44488	0.394479	-0.301289	0.896388	-0.347318	-0.386531	0.0843772	-0.622394	-1.24358	-0.221197	-0.780164	0.582736
CHEMBL1813082	CCCCCCCCc1cc(Cc2ccc(F)cc2)c(/C=C2\N=C(c3ccc[nH]3)C=C2OC)[nH]1	1.2	1	P. falciparum (Dd2)	0.399461	Drug-resistant	0.48452	Training	-0.202414	-0.301409	-0.492638	-0.0977282	0.595142	0.334417	0.103135	-0.851821	-0.495917	-0.0247952	1.335	-0.323247	-0.406577	0.278973	0.168042	-0.296269	0.730761	-0.446734	-0.446133	-0.13942	-0.51327	-0.911553	-0.221197	-0.645453	0.251131
CHEMBL4642666	O=c1c2ccc(Nc3ccc(OC(F)(F)F)cc3)cc2[nH]c2cc(Cl)cc(Cl)c12	1.2	1	P. falciparum (Dd2)	0.399461	Drug-resistant	0.48452	Training	0.311769	0.974347	0.405127	0.813823	-0.954337	0.58416	0.249697	0.195382	-0.359669	-0.0194165	-0.438006	-0.156217	0.532324	0.136459	-0.0823907	0.284967	0.605427	-0.301637	0.804799	-0.495019	-0.0442113	-0.0233336	-0.221197	0.270176	-0.19055
CHEMBL4639326	COc1cc2[nH]c3cc(Oc4ccc(OC(F)(F)F)cc4)ccc3c(=O)c2cc1F	1.2	1	P. falciparum (Dd2)	0.399461	Drug-resistant	0.48452	Training	-0.0726929	0.663411	0.0253906	0.805886	-0.682153	0.0791797	0.268016	0.147666	-0.361012	-0.024639	-0.438006	-0.299559	0.532324	-0.0865744	-0.00579853	0.26922	0.180328	-0.219679	0.0947302	-0.798777	-0.373814	-0.0603108	-0.221197	0.229909	-0.237576
CHEMBL522749	[C-]#[N+]C(C)(C)C[C@@H]1C[C@H](C)[C@H]2CC[C@H](C)[C@@]3([N+]#[C-])CCC(=C)[C@@H]1[C@H]23	1.2	1	P. falciparum (3D7)	0.512493	Drug-sensitive	0.521358	Test	-0.843457	0.901532	-1.69424	0.252128	-0.475838	-2.22523	0.475671	-0.712504	-0.522312	-0.0197059	-0.530271	1.46913	0.84288	0.128142	1.88476	1.4508	-0.601245	-1.1922	-0.585564	2.29429	2.08581	1.02274	0.647637	1.70038	-0.494339
CHEMBL468935	Nc1cccc(-c2csc(NC(=O)CCCCCCC(=O)NO)n2)c1	1.25	1	P. falciparum (3D7)	0.512493	Drug-sensitive	0.521358	Training	-0.4557	-1.37403	-0.0446842	-0.972868	1.23133	0.0347675	-0.93067	-0.891067	1.67077	-0.0195566	0.78561	-0.512757	-0.506648	-1.26421	0.354393	-0.246414	-1.14556	1.92424	0.686849	-0.184682	-0.569387	-0.871636	-0.276092	-1.17935	1.17018
CHEMBL160	C/C=C/C[C@@H](C)[C@@H](O)[C@H]1C(=O)N[C@@H](CC)C(=O)N(C)CC(=O)N(C)[C@@H](CC(C)C)C(=O)N[C@@H](C(C)C)C(=O)N(C)[C@@H](CC(C)C)C(=O)N[C@@H](C)C(=O)N[C@H](C)C(=O)N(C)[C@@H](CC(C)C)C(=O)N(C)[C@@H](CC(C)C)C(=O)N(C)[C@@H](C(C)C)C(=O)N1C	1.26	1	P. falciparum (D10)	0.332432	Drug-sensitive	0.521358	Training	0.321152	-0.346143	-0.807529	-0.42374	0.160953	-1.29573	-1.6601	-1.52221	1.55846	-0.0192968	-0.530271	1.5437	-0.506648	0.32895	1.85402	0.696689	-1.17017	0.551149	0.510999	0.157699	0.884417	-1.36177	-0.276092	0.285191	1.18336
CHEMBL1117	CC(=O)[C@]1(O)Cc2c(O)c3c(c(O)c2[C@@H](O[C@H]2C[C@H](N)[C@H](O)[C@H](C)O2)C1)C(=O)c1ccccc1C3=O	1.26	1	P. falciparum (D10)	0.332432	Drug-sensitive	0.521358	Training	-0.138073	0.0151698	-0.364082	-0.515943	-0.869465	-0.598597	0.20151	-0.410403	2.03728	-0.0195684	-0.530271	0.355006	0.146694	0.395834	1.1832	0.75805	-1.68369	1.22327	-0.229649	0.125916	0.181611	0.0969475	0.312711	1.53085	-0.587001
CHEMBL3218239	FC1(F)CCN(C2CCC3(CC2)OOC2(OO3)C3CC4CC(C3)CC2C4)CC1	1.3	1	P. falciparum (K1)	0.610256	Drug-resistant	0.48452	Test	-1.10813	1.71743	-2.47186	0.67069	-1.5372	-0.380938	1.11653	0.972559	-0.502448	-0.0247914	-0.438006	0.700679	1.50423	0.20331	1.07844	0.965933	0.283685	-0.572331	-0.669937	1.54421	0.711782	3.6792	0.489381	0.984085	-0.621089
CHEMBL3218244	CC(C)(C)NC1CCC2(CC1)OOC1(OO2)C2CC3CC(C2)CC1C3	1.3	1	P. falciparum (3D7)	0.512493	Drug-sensitive	0.521358	Training	-0.930854	1.80196	-2.23411	0.29185	-1.56943	0.271268	0.988946	0.885161	-0.478935	-0.0197369	-0.530271	0.634071	1.60596	0.212468	0.912121	0.725335	0.341358	-0.391428	-0.7697	1.31639	1.98857	3.56473	0.562673	1.03761	-0.539325
CHEMBL4127539	c1cc(C2CCC3(CC2)OOC2(OO3)C3CC4CC(C3)CC2C4)ccc1CN1CCOCC1	1.3	1	P. falciparum (3D7)	0.512493	Drug-sensitive	0.521358	Training	-0.609359	0.558085	-1.45762	0.236877	-0.762119	0.377781	1.20827	1.62862	-0.483417	-0.0197392	-0.530271	0.69503	0.632019	0.205888	0.533754	0.25566	0.23585	-0.640988	-0.940266	1.22367	0.328717	3.16519	0.347605	0.690904	-0.559994
CHEMBL5192558	C[C@H]1[C@H](Nc2ccc(F)cc2)O[C@@H]2O[C@]3(C)CC[C@H]4[C@H](C)CC[C@@H]1[C@@]24OO3	1.3	1	P. falciparum (NF54)	0.579006	Drug-sensitive	0.521358	Training	-0.714241	1.12876	-1.6539	0.274258	-1.13236	-0.548491	1.11023	-0.402369	-0.49143	-0.019672	-0.530271	0.840212	0.676452	0.346559	0.629765	0.603886	0.230596	-0.455901	-0.568299	1.0184	0.623267	0.242303	0.682612	1.59849	-0.665544
CHEMBL4646340	COc1ccc2c(=O)c3ccc(Oc4ccc(OC(F)(F)F)cc4)cc3[nH]c2c1	1.3	1	P. falciparum (7G8)	0.323077	Drug-resistant	0.48452	Test	-0.0988405	0.183102	-0.00863758	0.292392	-0.0688151	0.124482	0.166843	0.205873	-0.36106	-0.0247011	-0.438006	-0.319825	0.532324	-0.0711407	-0.141891	0.251774	0.177465	-0.186953	-0.0440815	-0.762067	-0.397838	0.0212102	-0.221197	0.0979348	-0.217877
CHEMBL269671	C[C@@H]1CC[C@H]2[C@@H](C)C(=O)O[C@@H]3O[C@@]4(C)CC[C@@H]1[C@]32OO4	1.3	1	P. falciparum (7G8)	0.323077	Drug-resistant	0.48452	Training	-0.663148	0.728318	-1.73876	0.269965	-0.869625	-0.59896	1.06103	-0.457719	-0.361803	-0.0248589	-0.438006	0.684205	0.73396	0.274497	1.50349	1.38525	-0.394264	0.0728533	-0.568436	1.48216	1.03229	0.248081	1.02448	2.21145	-0.837122
CHEMBL4639240	COc1cc(F)c2c(=O)c3cc(Oc4ccc(OC(F)(F)F)cc4)ccc3[nH]c2c1	1.3	1	P. falciparum (7G8)	0.323077	Drug-resistant	0.48452	Training	-0.0796596	0.29452	-0.0541637	0.423332	-0.154206	0.109089	0.0383985	0.0493771	-0.361012	-0.024639	-0.438006	-0.290691	0.532324	-0.0865744	-0.00579853	0.267836	0.180328	-0.219679	0.0947302	-0.804205	-0.374398	-0.0603108	-0.221197	0.305576	-0.237576
CHEMBL1812890	CCCc1cc(CCC2CCCCC2)c(/C=C2\N=C(c3ccc[nH]3)C=C2OC)[nH]1	1.3	1	P. falciparum (Dd2)	0.399461	Drug-resistant	0.48452	Training	-0.405997	-0.356485	-0.840565	-0.162494	0.499966	0.22821	0.123677	-0.46451	-0.496001	-0.0248605	1.335	-0.267863	-0.406577	0.418794	0.373781	-0.238186	0.529928	-0.318581	-0.644627	0.305197	-0.382302	0.166976	-0.221197	-0.531124	0.013131
CHEMBL4639240	COc1cc(F)c2c(=O)c3cc(Oc4ccc(OC(F)(F)F)cc4)ccc3[nH]c2c1	1.3	1	P. falciparum (Dd2)	0.399461	Drug-resistant	0.48452	Test	-0.0726669	0.675717	0.0253906	0.803104	-0.682153	0.15563	0.249313	0.147666	-0.361012	-0.024639	-0.438006	-0.290691	0.532324	-0.0865744	-0.00579853	0.267836	0.180328	-0.219679	0.0947302	-0.804205	-0.374398	-0.0603108	-0.221197	0.305576	-0.237576
CHEMBL4639323	O=c1c2ccc(-c3ccccc3)cc2[nH]c2cc(F)cc(F)c12	1.3	1	P. falciparum (Dd2)	0.399461	Drug-resistant	0.48452	Training	-0.174435	0.503061	0.390509	0.645002	-0.565666	0.457636	0.583471	0.934034	-0.369428	-0.0247524	-0.438006	-0.296283	-0.406577	-0.0898779	-0.638207	-0.305708	0.690337	-0.545576	-0.51441	-0.45194	-0.365533	0.331371	-0.221197	0.589747	-0.666235
CHEMBL1813082	CCCCCCCCc1cc(Cc2ccc(F)cc2)c(/C=C2\N=C(c3ccc[nH]3)C=C2OC)[nH]1	1.3	1	P. falciparum (D6)	0.619883	Drug-sensitive	0.521358	Training	-0.545831	-0.123558	-0.525669	0.141479	0.617265	0.0699826	-0.0922905	-1.12999	-0.479038	-0.0196503	1.3089	-0.370802	-0.506648	0.334063	0.160461	-0.388394	0.909727	-0.539975	-0.409884	-0.223265	-0.609322	-1.01735	-0.276092	-0.670995	0.280902
CHEMBL65	CC[C@@]1(O)C(=O)OCc2c1cc1n(c2=O)Cc2cc3ccccc3nc2-1	1.32	1	P. falciparum (Dd2)	0.399461	Drug-resistant	0.48452	Training	-0.122197	0.0891377	-0.160516	0.549221	-0.925432	-0.592827	1.18148	0.155838	0.0798887	-0.0248231	0.163711	0.0501705	0.156764	0.0868192	0.328247	0.687131	-1.02045	0.282094	-0.725849	0.0754682	-0.0274042	-0.0923076	0.722333	1.4064	-0.86575
CHEMBL1256686	CNc1ccc2oc(C[C@H]3O[C@@]4(CC[C@H]3C)O[C@H]([C@H](C)C(=O)c3ccc[nH]3)[C@H](C)C[C@H]4C)nc2c1C(=O)O	1.32	1	P. falciparum (D10)	0.332432	Drug-sensitive	0.521358	Test	-0.288354	0.0912929	-0.780664	-0.016643	-0.371452	-0.652031	-0.12367	-0.908483	0.15251	-0.0196391	0.589822	0.539263	0.0591633	-0.130842	0.591556	0.405324	-0.523804	0.394962	-0.352118	0.419442	0.223467	-0.459187	0.120431	0.75403	-0.336902
CHEMBL301267	CCO[C@H]1O[C@@H]2O[C@@]3(C)CC[C@H]4[C@H](C)CC[C@@H]([C@H]1C)[C@@]24OO3	1.37	1	P. falciparum (3D7)	0.512493	Drug-sensitive	0.521358	Training	-0.976509	1.14467	-2.10434	0.138752	-0.831872	-0.795372	1.45617	-0.737655	-0.495743	-0.0197262	-0.530271	0.774699	0.676452	0.482662	1.20747	0.925925	0.103564	-0.297844	-0.4982	1.41064	0.857627	0.117539	0.912701	2.10918	-0.708733
CHEMBL576926	Oc1ccc(Nc2ccnc3cc(Cl)ccc23)cc1CN1CCN(c2ccccn2)CC1	1.4	1	P. falciparum (K1)	0.610256	Drug-resistant	0.48452	Training	0.0711475	-0.327723	0.541922	-0.288545	0.0334896	0.389488	0.0851378	1.03081	-0.217807	-0.0222135	-0.438006	-0.174071	-0.406577	0.221651	-0.796537	-0.517909	0.116186	-0.244007	-0.300019	-0.143247	-0.234621	0.495873	-0.221197	-0.141688	-0.190641
CHEMBL3581479	COC(=O)c1cnc(Oc2ccc3c(c2)B(O)OC3)cn1	1.4	1	P. falciparum (W2)	0.480579	Drug-resistant	0.48452	Training	-0.752401	-0.638292	-0.265518	0.164746	0.13634	-0.732607	-0.404646	-0.134129	-0.0635022	-0.0248294	0.196272	-0.482011	-0.406577	-1.71653	-0.169432	-0.163043	-1.25538	0.985551	-0.14101	-0.795602	-0.484239	-0.460533	-0.221197	-0.346154	-0.308973
CHEMBL5177723	C[C@H]1[C@H](N2CCNCC2)O[C@@H]2O[C@]3(C)CC[C@H]4[C@H](C)CC[C@@H]1[C@@]24OO3	1.4	1	P. falciparum (W2)	0.480579	Drug-resistant	0.48452	Test	-1.04352	0.90698	-1.92122	-0.00796508	-1.13985	-0.333209	1.30047	0.222083	-0.508567	-0.0248776	-0.438006	0.955698	0.73396	0.500783	0.920017	0.770561	-0.358003	-0.239765	-0.747295	1.54465	0.774191	0.83833	0.766755	1.81979	-0.706757
CHEMBL1828814	CC(CN1CCNCC1)C(=O)CC1CCC2(CC1)OOC1(OO2)C2CC3CC(C2)CC1C3	1.4	1	P. falciparum (3D7)	0.512493	Drug-sensitive	0.521358	Training	-0.795706	0.465225	-1.84161	0.149234	-0.737418	0.166324	0.734122	1.21339	-0.321768	-0.0197128	-0.530271	0.716501	0.632019	0.306747	1.09907	0.540991	-0.164587	-0.282515	-0.727338	1.4397	0.547475	3.19267	0.381318	0.646496	-0.414646
CHEMBL3581498	CC(C)OC(=O)c1cnc(Oc2ccc3c(c2)B(O)OC3)cn1	1.4	1	P. falciparum (3D7)	0.512493	Drug-sensitive	0.521358	Training	-0.573339	-0.464842	-0.347945	0.130914	-0.0603213	0.289588	-0.464511	-0.231894	-0.0300636	-0.0196975	0.127677	-0.512919	-0.506648	-1.48727	-0.0878468	-0.24313	-0.723056	0.758839	-0.0902937	-0.981866	-0.296756	-0.614482	-0.276092	-0.41651	-0.0771209
CHEMBL4780826	CCCCCCCCNc1nc(N2CCCC2)nc2cc(OC)c(OC)cc12	1.4	1	P. falciparum (NF54)	0.579006	Drug-sensitive	0.521358	Training	-0.409176	-0.586093	-0.327848	-0.234906	1.60974	-0.693103	0.176401	-1.23732	-0.494108	-0.0196932	1.23517	-0.41866	-0.506648	0.499201	-0.036824	-0.609931	0.703159	-0.216339	-0.23995	-0.0101007	-0.747494	-0.852039	-0.276092	-0.271448	0.324759
CHEMBL3827978	COc1cccc2c(-c3ccc4c(c3O)[C@@H](C)N[C@H](C)C4)c(C)c(-c3c(C)c(-c4ccc5c(c4O)[C@@H](C)N[C@H](C)C5)c4cccc(OC)c4c3O)c(O)c12	1.4	1	P. falciparum (NF54)	0.579006	Drug-sensitive	0.521358	Test	1.01764	0.882275	0.168748	-0.37128	-0.64469	-0.95793	0.825822	-0.432441	0.733218	-0.0195727	-0.530271	1.32722	-0.506648	0.30866	-0.360472	-0.336102	0.411594	-0.192693	-0.688995	0.25787	0.0534039	-0.0083814	-0.276092	1.96888	-0.619986
CHEMBL4438337	CCCC(=O)N(C)[C@@H](C)C(=O)N1CCC[C@H]1C(=O)N(C)[C@@H](Cc1ccccc1)C(=O)N[C@@H](CC(C)C)C(=O)N(C)[C@@H](C(=O)N[C@H](C(=O)NCC(=O)N(C)[C@H](Cc1ccccc1)C(=O)N1CCC[C@H]1C(=O)OC)C(C)C)C(C)C	1.4	1	P. falciparum (3D7)	0.512493	Drug-sensitive	0.521358	Training	0.537438	-0.727388	-0.611177	-0.219743	0.416068	-0.932931	-1.32136	-0.922559	1.08588	-0.0193904	2.35269	0.918925	-0.506648	0.241139	1.50504	0.56759	-0.998054	0.330265	0.164621	0.103224	0.175639	-0.998442	-0.276092	0.0162896	0.682052
CHEMBL65	CC[C@@]1(O)C(=O)OCc2c1cc1n(c2=O)Cc2cc3ccccc3nc2-1	1.41	1	P. falciparum (7G8)	0.323077	Drug-resistant	0.48452	Training	-0.124203	-0.233005	-0.221354	0.195009	-0.372993	-0.564016	0.876715	0.056726	0.0798887	-0.0248231	0.163711	0.0501705	0.156764	0.0868192	0.328247	0.687131	-1.02045	0.282094	-0.725849	0.0754682	-0.0274042	-0.0923076	0.722333	1.4064	-0.86575
CHEMBL1256686	CNc1ccc2oc(C[C@H]3O[C@@]4(CC[C@H]3C)O[C@H]([C@H](C)C(=O)c3ccc[nH]3)[C@H](C)C[C@H]4C)nc2c1C(=O)O	1.41	1	P. falciparum (Dd2)	0.399461	Drug-resistant	0.48452	Training	-0.112224	0.0176017	-0.843987	0.0290239	-0.57002	-0.504602	0.0599216	-0.706481	0.112911	-0.0247845	0.641791	0.554077	0.138878	-0.169207	0.583628	0.468894	-0.651198	0.454568	-0.390445	0.480165	0.289559	-0.373469	0.16106	0.728305	-0.344446
CHEMBL1117	CC(=O)[C@]1(O)Cc2c(O)c3c(c(O)c2[C@@H](O[C@H]2C[C@H](N)[C@H](O)[C@H](C)O2)C1)C(=O)c1ccccc1C3=O	1.41	1	P. falciparum (Dd2)	0.399461	Drug-resistant	0.48452	Test	0.0525124	-0.0658436	-0.387334	-0.518304	-1.11594	-0.446027	0.416381	-0.16049	1.92987	-0.0247163	-0.438006	0.37645	0.22326	0.338522	1.15398	0.80893	-1.76936	1.25308	-0.272381	0.197199	0.249208	0.162658	0.346423	1.47718	-0.585548
CHEMBL123	Cc1c2ccncc2c(C)c2c1[nH]c1ccccc12	1.41	1	P. falciparum (Dd2)	0.399461	Drug-resistant	0.48452	Training	-0.256692	0.426139	0.432167	0.321222	-0.661437	0.292543	0.98139	0.751871	-0.514403	-0.0248912	0.0376987	-0.0418633	-0.406577	0.0154219	-1.31061	-0.485786	0.316571	-0.522866	-1.07108	0.166598	-0.137468	0.0614646	-0.221197	1.34411	-0.926055
CHEMBL307261	C[C@H]1[C@@H](O)O[C@@H]2O[C@@]3(C)CC[C@H]4[C@H](C)CC[C@@H]1[C@@]24OO3	1.42	1	P. falciparum (K1)	0.610256	Drug-resistant	0.48452	Training	-1.24661	1.31587	-2.54369	-0.160146	-1.58723	-1.1714	1.28988	-0.903856	-0.215984	-0.0248589	-0.438006	0.734887	0.73396	0.39003	1.15683	1.08586	-0.576262	0.151269	-0.568436	1.59722	1.09069	0.306517	1.02448	2.21145	-0.809183
CHEMBL1448	O=C(Nc1ccc([N+](=O)[O-])cc1Cl)c1cc(Cl)ccc1O	1.48	1	P. falciparum (Dd2)	0.399461	Drug-resistant	0.48452	Training	0.0361523	0.394519	0.760734	1.64801	-0.215179	-0.287707	-1.09769	-0.124819	0.706387	-0.0194851	-0.438006	-0.403277	-0.406577	-0.419404	0.348201	-0.0337946	0.378233	1.13204	1.55097	-0.542431	-0.0110644	-0.276381	-0.221197	-0.193756	0.0849915
CHEMBL58	O=C1c2c(O)ccc(O)c2C(=O)c2c(NCCNCCO)ccc(NCCNCCO)c21	1.48	1	P. falciparum (D10)	0.332432	Drug-sensitive	0.521358	Test	-0.245502	-0.616388	0.137475	-1.43194	0.822193	-0.314653	0.186214	-0.819598	1.0482	-0.0195594	-0.530271	-0.185715	-0.506648	0.312736	0.554731	0.0951572	-1.09717	1.45071	0.105093	-0.570837	-0.645135	-0.588728	-0.276092	0.669275	0.0420199
CHEMBL3218243	C1C2CC3CC1CC(C2)C31OOC2(CCC(NC3CC3)CC2)OO1	1.5	1	P. falciparum (3D7)	0.512493	Drug-sensitive	0.521358	Training	-0.95331	1.08698	-2.23959	0.427822	-1.31276	0.231157	1.20187	0.885161	-0.47944	-0.0197477	-0.530271	0.508903	0.632019	0.193458	0.912121	0.596402	-0.0084745	-0.391428	-1.05501	1.39452	0.609807	3.56473	0.562673	0.960729	-0.695355
CHEMBL4649060	COc1cc2[nH]c3cc(Oc4ccc(CN5CCOCC5)cc4)ccc3c(=O)c2cc1Cl	1.5	1	P. falciparum (7G8)	0.323077	Drug-resistant	0.48452	Training	0.147368	-0.439213	0.146463	-0.138556	0.274767	0.137959	0.263879	0.666187	-0.361614	-0.0221904	-0.438006	-0.150482	-0.406577	0.174903	-0.27866	-0.381356	0.0691732	-0.255581	-0.189738	-0.156621	-0.237035	0.401819	-0.221197	0.126757	-0.27973
CHEMBL4638186	COc1cc2[nH]c3cc(Nc4cccc(OC(F)(F)F)c4)ccc3c(=O)c2cc1F	1.5	1	P. falciparum (Dd2)	0.399461	Drug-resistant	0.48452	Training	-0.062213	0.594994	0.0532112	0.594198	-0.682153	0.186751	0.347728	0.147666	-0.357262	-0.0246398	-0.438006	-0.282653	0.532324	-0.0651015	-0.116386	0.24704	0.0750132	-0.171252	0.0546281	-0.749348	-0.341505	-0.0603108	-0.221197	0.230148	-0.237576
CHEMBL3585412	C[C@H]1[C@H](OC(=O)CCC(=O)NCCCNc2c3ccccc3nc3c2[nH]c2ccccc23)O[C@@H]2O[C@@]3(C)CC[C@H]4[C@H](C)CC[C@@H]1[C@@]24OO3	1.52	1	P. falciparum (NF54)	0.579006	Drug-sensitive	0.521358	Test	0.195185	0.0325786	-0.877358	0.256979	-0.610549	0.027782	1.27975	-0.469272	-0.138518	-0.0196726	-0.0368136	1.19763	0.676452	0.229404	0.330511	0.274281	-0.474125	0.0412366	-0.658212	0.429188	0.0649895	-0.109389	0.264268	1.17303	-0.502889
CHEMBL577389	Oc1ccc(Nc2ccnc3cc(Cl)ccc23)cc1CN1CCN(c2nc3ccccc3[nH]2)CC1	1.54	1	P. falciparum (K1)	0.610256	Drug-resistant	0.48452	Training	0.277723	-0.433229	0.513175	-0.181651	-0.305505	0.446614	0.439063	0.453388	-0.200054	-0.0222128	-0.0125205	-0.111273	-0.406577	0.176871	-0.88094	-0.514669	-0.170235	-0.120996	-0.446677	-0.12986	-0.217658	0.354345	-0.221197	0.0158652	-0.354644
CHEMBL1084470	C[C@H]1[C@@H](CCOC(=O)NCCCCC[C@@H]2SC[C@@H]3NC(=O)N[C@@H]32)O[C@@H]2O[C@]3(C)CC[C@H]4[C@H](C)CC[C@@H]1[C@@]24OO3	1.6	1	P. falciparum (3D7)	0.512493	Drug-sensitive	0.521358	Training	-0.408296	0.182511	-1.42712	-0.0672562	-0.516757	0.0896498	0.880748	-1.17101	-0.0563885	-0.019602	2.90181	1.34229	0.676452	0.605699	1.74262	1.16949	-0.349306	0.515627	-0.150222	1.67075	0.457074	-0.521254	0.399358	0.835021	-0.275359
CHEMBL221773	CC(C)(N)CNC(=O)C[C@H]1CC[C@@]2(CC1)OOC1(O2)C2CC3CC(C2)CC1C3	1.6	1	P. falciparum (NF54)	0.579006	Drug-sensitive	0.521358	Training	-0.837202	1.30224	-2.19811	-0.0723657	-1.44581	0.180752	0.410451	0.0964413	0.50944	-0.0197104	-0.261672	0.707003	1.60596	0.56524	1.20069	0.792224	-0.329698	0.141343	-0.659715	1.29531	1.60293	3.00332	0.484038	0.850116	-0.401535
CHEMBL4640206	COc1cc(F)c2c(=O)c3ccc(Oc4ccc(OC(F)(F)F)cc4)cc3[nH]c2c1	1.6	1	P. falciparum (7G8)	0.323077	Drug-resistant	0.48452	Test	-0.0796315	0.29452	-0.0541637	0.423364	-0.154206	0.109089	0.0780877	0.0493771	-0.361012	-0.024639	-0.438006	-0.29337	0.532324	-0.0865744	-0.00579853	0.267836	0.180328	-0.219679	0.0947302	-0.804205	-0.374398	-0.0603108	-0.221197	0.285499	-0.237576
CHEMBL2334043	CCCN(CCC)C(=O)c1ccc(C(=O)N[C@@H](Cc2ccccc2)[C@H](O)CN[C@H](C)c2ccccc2)cc1	1.6	1	P. falciparum (NF54)	0.579006	Drug-sensitive	0.521358	Training	-0.138073	-0.621372	-0.0808672	-0.825532	1.28145	-0.523676	-1.13192	0.328934	0.116375	-0.0196477	-0.530271	-0.260916	-0.506648	0.326924	0.18743	-0.164357	0.434119	-0.181951	-0.159361	-0.25005	-0.44539	-0.307441	-0.276092	-0.64297	0.753767
CHEMBL4634377	COc1cc2[nH]c3cc(Oc4ccc(OC(F)(F)F)cc4)ccc3c(=O)c2cc1Cl	1.61	1	P. falciparum (7G8)	0.323077	Drug-resistant	0.48452	Training	0.102272	0.36398	0.116447	0.42798	-0.154206	0.0403349	0.0552187	0.0493771	-0.361012	-0.0220471	-0.438006	-0.234995	0.532324	0.0207901	0.00021164	0.271463	0.360811	-0.219679	0.425871	-0.626856	-0.249196	-0.0603108	-0.221197	0.229909	-0.196514
CHEMBL573295	CCN(CCNC(=S)Nc1ccccc1)Cc1cc(Nc2ccnc3cc(Cl)ccc23)ccc1O	1.63	1	P. falciparum (3D7)	0.512493	Drug-sensitive	0.521358	Training	2.22639	-0.481454	0.988308	-0.56071	0.556651	0.234058	-0.157923	0.390149	1.75108	-0.0154853	-0.530271	-0.27339	-0.506648	-0.0472505	-0.488796	-0.458497	0.288128	0.237988	0.333689	-0.335489	-0.300852	-0.168733	-0.276092	-0.475444	0.373457
CHEMBL4987660	O=C(Nc1[nH]c(=O)ncc1F)c1cc(F)c(F)cc1Br	1.66	1	P. falciparum (NF54)	0.579006	Drug-sensitive	0.521358	Test	0.795095	0.207806	0.812086	1.13254	-0.173736	-0.788084	-1.7585	-0.670008	-0.171816	0.516862	-0.530271	-0.456952	-0.506648	-0.0630245	0.784558	0.0207786	-0.277786	0.719459	2.92413	-0.756595	-0.133093	-0.554107	-0.276092	-0.102192	0.0125995
CHEMBL3585411	C[C@H]1[C@H](OC(=O)CCC(=O)NCCCNc2nc3ccccc3c3[nH]c4ccccc4c23)O[C@@H]2O[C@@]3(C)CC[C@H]4[C@H](C)CC[C@@H]1[C@@]24OO3	1.67	1	P. falciparum (NF54)	0.579006	Drug-sensitive	0.521358	Training	0.13277	0.247882	-0.933701	0.255399	-0.610549	0.0553945	1.30611	-0.469272	-0.138238	-0.0196725	-0.0368136	1.21704	0.676452	0.229404	0.330511	0.274081	-0.239228	0.0412366	-0.658212	0.430825	0.0649895	-0.109389	0.264268	1.19631	-0.502889
CHEMBL575525	Oc1ccc(Nc2ccnc3cc(Cl)ccc23)cc1CN1CCN(c2nc3ccccc3o2)CC1	1.68	1	P. falciparum (3D7)	0.512493	Drug-sensitive	0.521358	Training	0.394685	-0.273516	0.606642	0.0551531	-0.284084	0.707359	0.619582	0.593396	-0.180531	-0.0169707	-0.169897	-0.172287	-0.506648	-0.387453	-0.927666	-0.614944	0.0652352	-0.241304	-0.376129	-0.270155	-0.322946	0.295787	-0.276092	0.0150032	-0.34748
CHEMBL5177723	C[C@H]1[C@H](N2CCNCC2)O[C@@H]2O[C@]3(C)CC[C@H]4[C@H](C)CC[C@@H]1[C@@]24OO3	1.7	1	P. falciparum (Dd2)	0.399461	Drug-resistant	0.48452	Training	-0.657621	0.653207	-1.74199	-0.0445109	-1.0926	-0.114812	1.40917	0.393908	-0.508567	-0.0248776	-0.438006	0.955698	0.73396	0.500783	0.920017	0.770561	-0.358003	-0.239765	-0.747295	1.54465	0.774191	0.83833	0.766755	1.81979	-0.706757
CHEMBL457986	CCOC(=O)/N=C(\N)Nc1ccc(-c2ccc(-c3ccc(N/C(N)=N/C(=O)OCC)cc3)cc2)cc1	1.7	1	P. falciparum (K1)	0.610256	Drug-resistant	0.48452	Test	-0.202047	-0.738392	0.36372	-0.665322	0.99405	-0.282183	-0.85234	-0.189986	1.425	-0.0247957	-0.438006	-0.393462	-0.406577	0.00694574	0.123578	-0.222267	-0.165288	1.0374	-0.0355661	-0.876422	-0.543622	-0.273719	-0.221197	-0.739278	0.667002
CHEMBL1812891	CCCCCCc1cc(CCCCCC)c(/C=C2\N=C(c3ccc[nH]3)C=C2OC)[nH]1	1.7	1	P. falciparum (D6)	0.619883	Drug-sensitive	0.521358	Training	-0.815434	-0.378287	-0.928051	-0.127919	1.34134	-0.207086	-0.10821	-1.787	-0.479182	-0.0197053	1.3089	-0.42263	-0.506648	0.479102	0.373879	-0.38286	1.01927	-0.407039	-0.357221	-0.0308193	-0.704146	-1.36177	-0.276092	-0.759044	0.531445
CHEMBL1812890	CCCc1cc(CCC2CCCCC2)c(/C=C2\N=C(c3ccc[nH]3)C=C2OC)[nH]1	1.7	1	P. falciparum (D6)	0.619883	Drug-sensitive	0.521358	Training	-0.799436	-0.192167	-0.959086	0.0608002	0.498703	-0.0623213	-0.0667001	-0.647513	-0.479124	-0.0197179	1.3089	-0.313351	-0.506648	0.479102	0.373879	-0.328143	0.7014	-0.407039	-0.615785	0.237944	-0.473467	0.101426	-0.276092	-0.552398	0.0340197
CHEMBL381399	CCC1CCCCCCCCC2=N/C(=C\c3[nH]c(-c4ccc[nH]4)cc3OC)C1=C2	1.7	1	P. falciparum (D6)	0.619883	Drug-sensitive	0.521358	Training	-0.832601	-0.400763	-1.01908	0.0675161	0.563437	-0.285164	0.479201	-1.787	-0.479117	-0.0197177	1.3089	-0.278642	-0.506648	0.49633	0.434314	-0.270069	0.529271	-0.407039	-0.615785	0.271173	-0.565763	-1.36177	-0.276092	-0.393155	-0.0223258
CHEMBL123	Cc1c2ccncc2c(C)c2c1[nH]c1ccccc12	1.78	1	P. falciparum (D10)	0.332432	Drug-sensitive	0.521358	Test	-0.420146	0.463982	0.383509	0.249915	-0.454848	0.0751644	0.716941	0.421899	-0.498214	-0.0197498	-0.0368136	-0.0789175	-0.506648	0.060677	-1.37337	-0.584982	0.480081	-0.618948	-1.05815	0.0941724	-0.219496	-0.0080228	-0.276092	1.39281	-0.940215
CHEMBL576964	Oc1ccc(Nc2ccnc3cc(Cl)ccc23)cc1CN1CCN(c2ccccc2)CC1	1.8	1	P. falciparum (K1)	0.610256	Drug-resistant	0.48452	Training	0.0603639	-0.253487	0.576146	-0.360492	0.0334896	0.389488	0.0851378	1.03081	-0.225703	-0.0222143	-0.438006	-0.15555	-0.406577	0.251176	-0.796537	-0.517909	0.304239	-0.448366	-0.33684	-0.0701749	-0.218351	0.584681	-0.221197	-0.141688	-0.183152
CHEMBL4126164	FC1CCN(Cc2ccc(C3CCC4(CC3)OOC3(OO4)C4CC5CC(C4)CC3C5)cc2)CC1	1.8	1	P. falciparum (3D7)	0.512493	Drug-sensitive	0.521358	Training	-0.608611	0.794364	-1.52896	0.369886	-0.890133	0.214623	1.15842	1.26808	-0.485785	-0.019678	-0.530271	0.738448	0.632019	0.267201	0.644166	0.296619	0.474994	-0.796346	-0.866481	1.30036	0.386381	3.26886	0.332012	0.710703	-0.534251
CHEMBL4752262	CCCCNc1nc(N2CCCC2)nc2cc(OC)c(OC)cc12	1.8	1	P. falciparum (NF54)	0.579006	Drug-sensitive	0.521358	Training	-0.431963	-0.520017	-0.0122877	-0.149838	1.28912	-1.06886	0.305129	-1.11684	-0.494151	-0.0196966	1.23517	-0.41866	-0.506648	0.364913	-0.20901	-0.590335	0.338425	-0.0356589	-0.268425	-0.208482	-0.660889	-0.773619	-0.276092	0.0659822	-0.0725435
CHEMBL1812884	CCCCCCCCc1cc[nH]c1/C=C1\N=C(c2ccc[nH]2)C=C1OC	1.8	1	P. falciparum (Dd2)	0.399461	Drug-resistant	0.48452	Test	-0.444894	-0.599526	-0.616141	-0.358632	1.04636	0.141295	-0.018149	-1.37924	-0.496682	-0.0248604	1.41997	-0.447044	-0.406577	0.321123	0.276207	-0.259882	0.621692	-0.183105	-0.437003	-0.0835752	-0.648262	-1.24358	-0.221197	-0.798039	0.256437
CHEMBL1813077	CCCCCCc1cc(Cc2ccc(Cl)cc2)c(/C=C2\N=C(c3ccc[nH]3)C=C2OC)[nH]1	1.8	1	P. falciparum (Dd2)	0.399461	Drug-resistant	0.48452	Training	-0.00898558	-0.183351	-0.227539	-0.0628813	0.466224	0.255008	0.10274	-0.821683	-0.495938	-0.0222041	1.335	-0.291644	-0.406577	0.323021	0.122922	-0.275224	0.781711	-0.399866	-0.153471	-0.0839133	-0.338974	-0.89258	-0.221197	-0.546641	0.139539
CHEMBL4644361	COc1cc2[nH]c3cc(Oc4cccc(OC(F)(F)F)c4)ccc3c(=O)c2cc1Cl	1.8	1	P. falciparum (Dd2)	0.399461	Drug-resistant	0.48452	Training	0.129677	0.752954	0.215101	0.808497	-0.682153	0.186751	0.347728	0.147666	-0.361012	-0.0220471	-0.438006	-0.23339	0.532324	0.0207901	0.00021164	0.27226	0.360811	-0.219679	0.425871	-0.636671	-0.249196	-0.0603108	-0.221197	0.230148	-0.196514
CHEMBL3289672	Cc1cc(Nc2cc(F)c(C(F)(F)F)c(F)c2)n2nc(C(F)(F)F)nc2n1	1.8	1	P. falciparum (3D7)	0.512493	Drug-sensitive	0.521358	Training	-0.367075	1.58279	-0.423041	1.58726	-1.44266	0.484534	-0.500382	-0.979012	-0.484946	-0.0193189	-0.177177	-0.438221	1.23559	-0.459215	0.468013	1.03478	-0.0750212	-0.265669	0.939517	-1.23606	-0.23602	-0.803868	0.987226	0.304377	-0.232508
CHEMBL2391095	COC(=O)c1ccc2c(c1)c(NCCCNC(=S)Nc1ccccc1)c1c3ccccc3nc-1n2C	1.81	1	P. falciparum (NF54)	0.579006	Drug-sensitive	0.521358	Test	2.33946	-0.0751243	0.804179	-0.0196856	0.334446	-0.0981616	0.565038	0.0640557	1.60352	-0.0182194	-0.088907	-0.042059	-0.506648	-0.208284	-0.457557	-0.2672	0.350023	0.271408	-0.227627	-0.343168	-0.469684	-0.239131	-0.276092	0.381344	-0.272817
CHEMBL5177723	C[C@H]1[C@H](N2CCNCC2)O[C@@H]2O[C@]3(C)CC[C@H]4[C@H](C)CC[C@@H]1[C@@]24OO3	1.9	1	P. falciparum (K1)	0.610256	Drug-resistant	0.48452	Training	-1.1271	0.810221	-2.20186	-0.135708	-1.11129	-0.532544	1.318	0.0974359	-0.508567	-0.0248776	-0.438006	0.955698	0.73396	0.500783	0.920017	0.770561	-0.358003	-0.239765	-0.747295	1.54465	0.774191	0.83833	0.766755	1.81979	-0.706757
CHEMBL3581479	COC(=O)c1cnc(Oc2ccc3c(c2)B(O)OC3)cn1	1.9	1	P. falciparum (3D7)	0.512493	Drug-sensitive	0.521358	Training	-0.583008	-0.793835	-0.145637	0.0693263	0.295367	-0.602394	-0.335777	-0.100649	-0.0304857	-0.0196857	0.127677	-0.535491	-0.506648	-1.73591	-0.189606	-0.250196	-1.15054	0.945761	-0.0933742	-0.903935	-0.579208	-0.549501	-0.276092	-0.360526	-0.300104
CHEMBL4635811	COc1cc(F)c2c(=O)c3ccc(-c4ccc(OC(F)(F)F)cc4)cc3[nH]c2c1	1.9	1	P. falciparum (Dd2)	0.399461	Drug-resistant	0.48452	Training	-0.0412637	0.92743	0.129378	0.772038	-0.740604	0.0277768	0.40613	0.195382	-0.363766	-0.0246408	-0.438006	-0.248455	0.532324	-0.0517648	-0.0253692	0.320833	0.427782	-0.351577	0.018158	-0.644422	-0.315618	-0.0233336	-0.221197	0.447522	-0.350418
CHEMBL4640720	COc1cc2[nH]c3cc(OCc4ccc(OC(F)(F)F)cc4)ccc3c(=O)c2cc1F	1.9	1	P. falciparum (Dd2)	0.399461	Drug-resistant	0.48452	Test	-0.0362969	0.588607	0.0574524	0.659903	-0.578231	0.0231516	0.274139	0.102757	-0.361214	-0.0246374	-0.438006	-0.29109	0.532324	-0.0333658	0.0802883	0.254231	0.176562	-0.25048	0.0888885	-0.726631	-0.346723	-0.0951129	-0.221197	0.127614	-0.165317
CHEMBL458214	CCOC(=O)/N=C(\N)Nc1ccc(-c2ccc(-c3ccc(N/C(N)=N/C(=O)OCC)cn3)cc2)nc1	1.9	1	P. falciparum (K1)	0.610256	Drug-resistant	0.48452	Training	-0.255591	-1.289	0.191283	-0.526755	0.99405	-0.282183	-0.85234	-0.189986	1.4407	-0.0247941	-0.438006	-0.431685	-0.406577	-0.0489968	0.123578	-0.222267	-0.956105	1.42461	0.0342002	-1.02509	-0.578087	-0.419455	-0.221197	-0.739278	0.647073
CHEMBL5185298	CCCc1cc(=O)oc2cc(C)cc(O[C@H](C)C(=O)N3Cc4[nH]c5ccccc5c4C[C@H]3C(=O)OC)c12	1.9	1	P. falciparum (K1)	0.610256	Drug-resistant	0.48452	Training	-0.297885	-0.113625	-0.374104	0.443083	-0.139997	-0.507092	0.567032	-0.587776	-0.048656	-0.0247784	0.0376987	0.169622	-0.406577	-0.496196	0.344726	0.101832	-0.375932	0.150767	-0.429765	-0.114117	-0.152178	-0.21218	-0.221197	0.751585	-0.373084
CHEMBL5185298	CCCc1cc(=O)oc2cc(C)cc(O[C@H](C)C(=O)N3Cc4[nH]c5ccccc5c4C[C@H]3C(=O)OC)c12	1.9	1	P. falciparum (3D7)	0.512493	Drug-sensitive	0.521358	Training	-0.123738	-0.0446964	-0.180469	0.421379	-0.132412	-0.166623	0.736854	-0.360733	-0.0150854	-0.0196328	-0.0368136	0.140461	-0.506648	-0.470034	0.34374	0.0245642	-0.238266	0.0798233	-0.392906	-0.197018	-0.234754	-0.291879	-0.276092	0.778179	-0.366608
CHEMBL5005658	CC(C)c1nc(C(=O)Nc2[nH]c(=O)ncc2F)cs1	1.95	1	P. falciparum (NF54)	0.579006	Drug-sensitive	0.521358	Test	-0.499619	-1.11959	0.0872463	0.670802	0.0284868	-0.497956	-1.55577	-1.18982	-0.00998609	-0.0195613	0.78561	-0.478799	-0.506648	-1.38896	0.50015	0.00584703	-1.6971	2.04251	1.01266	-0.110972	0.0160706	-0.991618	-0.276092	-0.519433	0.100974
CHEMBL1946557	CC[C@H]1OC(=O)[C@H](C)[C@@H](O[C@H]2C[C@@](C)(OC)[C@@H](O)[C@H](C)O2)[C@H](C)[C@@H](O[C@@H]2O[C@H](C)C[C@H](N(C)CCCNc3ccnc4ccc(Cl)cc34)[C@H]2O)[C@](C)(O)C[C@@H](C)CN(C)[C@H](C)[C@@H](O)[C@]1(C)O	2	1	P. falciparum (W2)	0.480579	Drug-resistant	0.48452	Training	0.241447	0.263249	-1.03216	-0.979818	-0.519808	-1.21898	-0.937635	-1.00592	1.14418	-0.0220071	-0.438006	1.5455	1.60102	0.717816	0.826731	0.402544	-1.01504	0.40456	0.192568	0.692741	0.925839	-0.595716	0.684593	0.400565	0.305043
CHEMBL1215501	CC(C)CN(NC(=O)c1cncc(-c2cccc(CN3CCN(C)CC3)c2)c1)c1nc(C#N)ncc1Br	2	1	P. falciparum (W2)	0.480579	Drug-resistant	0.48452	Training	1.09668	-0.254222	0.476986	0.216699	0.123176	-0.0668476	-0.301483	0.260899	0.210688	0.492255	-0.438006	-0.0736369	-0.406577	-0.0202097	0.204948	-0.00363714	-0.459634	0.178218	0.756429	-0.156366	0.272075	0.0138493	-0.221197	-0.26737	0.277239
CHEMBL3581502	CC(C)CCOC(=O)c1cnc(Oc2ccc3c(c2)B(O)OC3)cn1	2	1	P. falciparum (3D7)	0.512493	Drug-sensitive	0.521358	Training	-0.559663	-0.46098	-0.446933	0.014866	0.199299	0.259433	-0.360952	-0.343695	-0.0302628	-0.0196951	0.127677	-0.521193	-0.506648	-1.27547	-0.00116287	-0.28764	-0.386702	0.599609	-0.0876695	-0.755927	-0.140739	-0.669837	-0.276092	-0.595193	0.143007
CHEMBL3758195	CC(CNc1ccnc2cc(Cl)ccc12)NCC12CC3CC(CC(C3)C1)C2	2	1	P. falciparum (D6)	0.619883	Drug-sensitive	0.521358	Test	-0.452032	0.915544	-0.635845	0.225942	-1.13496	0.606728	0.719946	1.05465	-0.502218	-0.0169962	-0.530271	0.622687	0.125945	0.832641	0.0576824	-0.153088	0.484365	-0.68508	-0.468481	1.15943	0.94299	2.89301	-0.276092	0.327568	-0.355639
CHEMBL4469345	CN1CCN(Cc2ccc(-c3cc(NC(=O)CCN4CCCC4)c4cc(F)ccc4n3)cc2)CC1	2	1	P. falciparum (NF54)	0.579006	Drug-sensitive	0.521358	Training	-0.0580655	-0.503861	-0.0493509	-0.0884383	0.0347074	0.458774	-0.12277	-0.0884651	-0.348577	-0.0196546	1.23517	-0.213066	-0.506648	0.382582	-0.0940084	-0.447219	-0.0933523	-0.605768	-0.533319	0.0509355	-0.244435	0.0259412	-0.276092	-0.345918	0.0551743
CHEMBL1812893	CCCCCCCCc1cc(CCCCCC)[nH]c1/C=C1\N=C(c2ccc[nH]2)C=C1OC	2	1	P. falciparum (Dd2)	0.399461	Drug-resistant	0.48452	Training	-0.409375	-0.528487	-0.885416	-0.33254	1.27492	0.206827	0.0915129	-1.37924	-0.496036	-0.0248467	1.335	-0.37321	-0.406577	0.469431	0.413959	-0.308751	0.95288	-0.374365	-0.378218	0.1204	-0.639063	-1.24358	-0.221197	-0.827061	0.677231
CHEMBL5279315	CCCCCCCc1c(C)[nH]c2cc(Cl)ccc2c1=O	2	1	P. falciparum (Dd2)	0.399461	Drug-resistant	0.48452	Training	-0.38227	0.196252	-0.35579	0.160197	0.669559	-0.0698824	-0.116124	-0.373689	-0.369645	-0.0222065	-0.438006	-0.337212	-0.406577	0.482457	0.22379	-0.297376	1.2323	-0.373829	0.446888	0.302125	-0.179877	-0.407902	-0.221197	-0.152477	0.236696
CHEMBL4644082	COc1cc2[nH]c3cc(Nc4ccc(OC(F)(F)F)cc4)ccc3c(=O)c2cc1F	2	1	P. falciparum (Dd2)	0.399461	Drug-resistant	0.48452	Test	-0.0622585	0.594994	0.0532112	0.594012	-0.682153	0.0791797	0.268016	0.147666	-0.357262	-0.0246398	-0.438006	-0.284793	0.532324	-0.0651015	-0.116386	0.246307	0.0750132	-0.171252	0.0546281	-0.73843	-0.341505	-0.0603108	-0.221197	0.229909	-0.237576
CHEMBL5195901	COc1ccc2c3ccnc(C)c3n(CCNC(=O)CNc3ccnc4cc(Cl)ccc34)c2c1	2	1	P. falciparum (3D7)	0.512493	Drug-sensitive	0.521358	Training	0.270929	-0.362737	0.532191	0.115641	0.0681252	0.0154466	0.856588	-0.0460955	-0.332268	-0.0169421	-0.088907	-0.0282426	-0.506648	0.109915	-0.663132	-0.496343	-0.372791	-0.127678	-0.175299	-0.311887	-0.355008	-0.331002	-0.276092	0.479552	-0.345639
CHEMBL5192696	CCCCc1cc(=O)oc2cc(C)cc(O[C@H](C)C(=O)N3Cc4[nH]c5ccccc5c4C[C@H]3C(=O)OC)c12	2	1	P. falciparum (3D7)	0.512493	Drug-sensitive	0.521358	Training	-0.118378	-0.066156	-0.227351	0.392989	-0.0472459	-0.117586	0.711367	-0.393601	-0.0150746	-0.0196319	-0.0368136	0.142111	-0.506648	-0.426174	0.361327	0.00647784	-0.159404	0.0448094	-0.384857	-0.148557	-0.260366	-0.317353	-0.276092	0.704427	-0.310099
CHEMBL1813077	CCCCCCc1cc(Cc2ccc(Cl)cc2)c(/C=C2\N=C(c3ccc[nH]3)C=C2OC)[nH]1	2	1	P. falciparum (D6)	0.619883	Drug-sensitive	0.521358	Training	-0.304875	0.0235089	-0.195432	0.184889	0.45667	-0.028938	-0.0927821	-1.09245	-0.479059	-0.0169624	1.3089	-0.33802	-0.506648	0.379755	0.113658	-0.366563	0.962579	-0.491358	-0.106301	-0.165687	-0.428522	-0.997671	-0.276092	-0.568494	0.165145
CHEMBL575999	Clc1ccc2c(NCCCNCCN(Cc3ccccc3)Cc3ccccc3)ccnc2c1	2	1	P. falciparum (D6)	0.619883	Drug-sensitive	0.521358	Test	-0.0087858	-0.600291	0.68423	-0.317602	0.693297	0.933137	-0.115461	1.22268	-0.502592	-0.0169923	-0.530271	-0.353416	-0.506648	0.414976	-0.721243	-0.65728	0.661986	-0.729807	-0.143004	-0.303726	-0.504888	-0.000263205	-0.276092	-0.845005	0.551701
CHEMBL572751	Clc1ccc2c(NCCN(CCN(Cc3ccccc3)Cc3ccccc3)CCN(Cc3ccccc3)Cc3ccccc3)ccnc2c1	2	1	P. falciparum (D6)	0.619883	Drug-sensitive	0.521358	Training	0.658499	-0.453449	0.670971	-0.205573	0.464973	0.894898	-0.150526	1.56997	-0.507935	-0.0169836	-0.530271	-0.103881	-0.506648	0.393708	-0.755533	-0.636749	0.785456	-1.01097	-0.394609	-0.200644	-0.403781	0.0908948	-0.276092	-0.830488	0.555017
CHEMBL2334401	CCCN(CCC)C(=O)c1cccc(C(=O)N[C@@H](Cc2ccccc2)[C@H](O)CN[C@H](C)c2ccccc2)c1	2	1	P. falciparum (NF54)	0.579006	Drug-sensitive	0.521358	Training	-0.138068	-0.621372	-0.0808672	-0.825474	1.28145	-0.416831	-1.15871	0.328934	0.116375	-0.0196477	-0.530271	-0.250728	-0.506648	0.326924	0.18743	-0.163605	0.434119	-0.181951	-0.159361	-0.260338	-0.44539	-0.307441	-0.276092	-0.598919	0.753767
CHEMBL4995739	CC1CC(C(=O)Nc2[nH]c(=O)ncc2F)CC(C)(C)C1	2.04	1	P. falciparum (NF54)	0.579006	Drug-sensitive	0.521358	Training	-0.773618	0.669885	-1.07325	0.162459	-0.645833	-0.0171188	-1.88345	-0.670008	-0.17174	-0.0196347	-0.530271	-0.0918667	0.336806	0.361379	1.10198	0.389518	-0.640272	0.719459	0.238482	-0.0178504	1.89559	0.278046	-0.276092	-0.264532	0.309348
CHEMBL1782073	CC(C)C[C@H](NC(=O)c1ccc(CO[C@H]2O[C@@H]3O[C@@]4(C)CC[C@H]5[C@H](C)CC[C@@H]([C@H]2C)[C@@]35OO4)cc1)C(=O)N[C@H](/C=C/S(=O)(=O)c1ccccc1)CCc1ccccc1	2.08	1	P. falciparum (W2)	0.480579	Drug-resistant	0.48452	Test	0.0993061	0.453863	-0.807113	0.079232	-0.48151	-0.111219	0.115425	-0.00541597	0.299944	-0.0246216	-0.438006	1.33435	1.46123	-0.252444	0.760536	1.41804	-0.150169	0.042862	-0.22965	0.780226	0.612357	-0.051265	0.499562	0.397746	-0.0354128
CHEMBL1828818	CC(C)CN1CCN(C(=O)C[C@H]2CC[C@]3(CC2)OO[C@]2(O3)C3CC4CC(C3)CC2C4)CC1	2.1	1	P. falciparum (3D7)	0.512493	Drug-sensitive	0.521358	Training	-0.774619	0.828582	-1.80879	0.243488	-0.989506	0.39928	0.773626	0.57866	-0.342293	-0.0197143	-0.261672	0.882379	0.632019	0.584874	1.09128	0.511441	0.154882	-0.570857	-0.801603	1.46569	0.837897	3.03339	0.381318	0.792134	-0.440144
CHEMBL416956	OC(c1cc(C(F)(F)F)nc2c(C(F)(F)F)cccc12)C1CCCCN1	2.1	1	P. falciparum (3D7)	0.512493	Drug-sensitive	0.521358	Training	-0.485864	1.33886	-0.622265	0.403542	-0.883699	0.348382	-0.292697	0.429669	-0.198946	-0.0194277	-0.530271	-0.251032	1.23559	0.410601	0.728225	1.1691	0.104483	-0.436087	0.582001	-0.355863	-0.265845	0.479214	1.1191	0.441502	-0.157305
CHEMBL4747451	CCCCNc1nc(NCCCC)c2cc(OC)c(OC)cc2n1	2.1	1	P. falciparum (NF54)	0.579006	Drug-sensitive	0.521358	Training	-0.486827	-0.951973	-0.0255746	-0.54754	2.15526	-1.41012	0.229071	-1.0807	-0.487552	-0.0196847	-0.530271	-0.483131	-0.506648	0.350353	-0.214581	-0.64382	0.31156	0.226708	0.0539961	-0.499215	-0.788998	-0.750093	-0.276092	-0.173312	0.479669
CHEMBL4639326	COc1cc2[nH]c3cc(Oc4ccc(OC(F)(F)F)cc4)ccc3c(=O)c2cc1F	2.1	1	P. falciparum (7G8)	0.323077	Drug-resistant	0.48452	Test	-0.0796829	0.283452	-0.0541637	0.425833	-0.154206	0.0403349	0.0552187	0.0493771	-0.361012	-0.024639	-0.438006	-0.299559	0.532324	-0.0865744	-0.00579853	0.26922	0.180328	-0.219679	0.0947302	-0.798777	-0.373814	-0.0603108	-0.221197	0.229909	-0.237576
CHEMBL5185298	CCCc1cc(=O)oc2cc(C)cc(O[C@H](C)C(=O)N3Cc4[nH]c5ccccc5c4C[C@H]3C(=O)OC)c12	2.1	1	P. falciparum (Dd2)	0.399461	Drug-resistant	0.48452	Training	0.0132663	-0.0942406	-0.263225	0.423766	-0.306763	-0.0942199	0.801595	-0.16047	-0.048656	-0.0247784	0.0376987	0.169622	-0.406577	-0.496196	0.344726	0.101832	-0.375932	0.150767	-0.429765	-0.114117	-0.152178	-0.21218	-0.221197	0.751585	-0.373084
CHEMBL1812892	CCCCCCCc1cc(CCCCCC)c(/C=C2\N=C(c3ccc[nH]3)C=C2OC)[nH]1	2.1	1	P. falciparum (D6)	0.619883	Drug-sensitive	0.521358	Training	-0.80954	-0.392785	-0.972821	-0.139824	1.40456	-0.146232	-0.102641	-1.787	-0.479171	-0.0197045	1.3089	-0.42263	-0.506648	0.506161	0.395349	-0.393601	1.08154	-0.436849	-0.348058	0.00888359	-0.722518	-1.36177	-0.276092	-0.810732	0.624882
CHEMBL2322224	Cn1c2nc3ccccc3c-2c(NCCCNC(=O)Nc2ccccc2)c2cc([N+](=O)[O-])ccc21	2.1	1	P. falciparum (NF54)	0.579006	Drug-sensitive	0.521358	Training	0.112497	-0.264384	0.274296	0.993135	0.0885082	0.370459	0.588509	0.117505	0.482175	-0.0196555	-0.088907	-0.0935259	-0.506648	-0.305349	-0.61732	-0.427549	-0.00400725	0.341656	-0.48058	-0.499642	-0.56268	-0.210346	-0.276092	0.384367	-0.361603
CHEMBL572593	CCN(CCNC(=O)OC(C)(C)C)Cc1cc(Nc2ccnc3cc(Cl)ccc23)ccc1O	2.12	1	P. falciparum (K1)	0.610256	Drug-resistant	0.48452	Test	-0.112536	0.295107	0.124246	-0.510355	0.109731	-0.18876	-0.653595	-0.602743	-0.0628022	-0.0221686	-0.438006	-0.245348	0.532324	0.274937	-0.0663467	-0.166723	0.109521	0.147235	0.263667	-0.464994	0.773271	-0.400181	-0.221197	-0.439373	0.625294
CHEMBL572593	CCN(CCNC(=O)OC(C)(C)C)Cc1cc(Nc2ccnc3cc(Cl)ccc23)ccc1O	2.12	1	P. falciparum (3D7)	0.512493	Drug-sensitive	0.521358	Training	0.0461166	0.329869	0.276222	-0.452357	0.0964401	0.125099	-0.381736	-0.374449	-0.0297595	-0.0169256	-0.530271	-0.289996	0.467292	0.329877	-0.082674	-0.254013	0.265304	0.0761596	0.326404	-0.56099	0.725231	-0.486896	-0.276092	-0.457223	0.669027
CHEMBL2391090	Cn1c2nc3ccc(Br)cc3c-2c(NCCCN)c2cc(Cl)ccc21	2.16	1	P. falciparum (NF54)	0.579006	Drug-sensitive	0.521358	Training	1.34638	0.635567	1.076	0.124865	-0.114558	-0.040671	1.08716	-0.597854	0.326331	0.519423	-0.088907	-0.00147171	-0.506648	0.456542	-0.66491	-0.492446	0.693682	-0.209418	1.50221	0.144795	0.100937	-0.344496	-0.276092	1.08293	-0.505908
CHEMBL4789365	CCCCNc1nc(NCc2cccnc2)nc2cc(OC)c(OC)cc12	2.17	1	P. falciparum (NF54)	0.579006	Drug-sensitive	0.521358	Training	-0.227107	-1.17724	0.362475	-0.384691	1.46884	-0.819951	0.105079	0.00488296	-0.479705	-0.0196927	-0.530271	-0.455173	-0.506648	0.180785	-0.547904	-0.639607	-0.410527	0.266763	-0.198918	-0.660624	-0.713959	-0.441413	-0.276092	-0.244793	0.159818
CHEMBL3628222	CS(=O)(=O)c1ccc(-c2cnn3ccc(-c4cccc(S(C)(=O)=O)c4)nc23)cc1	2.2	1	P. falciparum (K1)	0.610256	Drug-resistant	0.48452	Test	-0.0991659	0.717639	0.444131	0.67238	-1.06979	0.0728447	-0.153542	-0.0537176	0.466128	-0.0244841	0.00143855	-0.00673745	1.27299	-1.49389	0.107268	3.60013	-0.632838	0.78831	0.4361	0.721148	1.57916	-0.245431	1.04019	0.0575235	-0.32956
CHEMBL4642934	O=c1c2ccc(F)cc2[nH]c2cc(Oc3ccc(OC(F)(F)F)cc3)ccc12	2.2	1	P. falciparum (7G8)	0.323077	Drug-resistant	0.48452	Training	-0.127293	0.350788	-0.0445173	0.494268	-0.318738	0.522797	0.0964729	0.255217	-0.363467	-0.0246626	-0.438006	-0.335044	0.532324	-0.091856	-0.120418	0.288808	0.344039	-0.32205	0.022095	-0.826084	-0.377987	0.0620099	-0.221197	0.105735	-0.251816
CHEMBL4638186	COc1cc2[nH]c3cc(Nc4cccc(OC(F)(F)F)c4)ccc3c(=O)c2cc1F	2.2	1	P. falciparum (7G8)	0.323077	Drug-resistant	0.48452	Training	-0.0702582	0.221923	-0.029144	0.235458	-0.154206	0.137076	0.126905	0.0493771	-0.357262	-0.0246398	-0.438006	-0.282653	0.532324	-0.0651015	-0.116386	0.24704	0.0750132	-0.171252	0.0546281	-0.749348	-0.341505	-0.0603108	-0.221197	0.230148	-0.237576
CHEMBL1813078	CCCCCCCc1cc(Cc2ccc(Cl)cc2)c(/C=C2\N=C(c3ccc[nH]3)C=C2OC)[nH]1	2.2	1	P. falciparum (Dd2)	0.399461	Drug-resistant	0.48452	Training	-0.00425377	-0.202979	-0.276819	-0.078617	0.532473	0.295816	0.106494	-0.837171	-0.495927	-0.0222033	1.335	-0.291644	-0.406577	0.349594	0.148863	-0.285152	0.83825	-0.423951	-0.152094	-0.0452167	-0.36259	-0.90233	-0.221197	-0.597419	0.216285
CHEMBL5192696	CCCCc1cc(=O)oc2cc(C)cc(O[C@H](C)C(=O)N3Cc4[nH]c5ccccc5c4C[C@H]3C(=O)OC)c12	2.2	1	P. falciparum (Dd2)	0.399461	Drug-resistant	0.48452	Test	0.0179981	-0.113186	-0.304616	0.398702	-0.231573	-0.0509272	0.779094	-0.189488	-0.0486455	-0.0247776	0.0376987	0.171214	-0.406577	-0.453914	0.361681	0.0843963	-0.299908	0.117012	-0.422006	-0.0673994	-0.176868	-0.236737	-0.221197	0.680486	-0.318608
CHEMBL2151383	COc1ccc2c(c1)c(NCCCNC(=O)Nc1ccccc1)c1c3ccccc3nc-1n2C	2.2	1	P. falciparum (K1)	0.610256	Drug-resistant	0.48452	Training	-0.125132	-0.357635	0.300116	-0.231702	0.346677	0.0101685	0.648262	0.158492	-0.354402	-0.0248375	-0.0125205	-0.0613818	-0.406577	-4.7075e-05	-0.776239	-0.443994	0.0257867	-0.0621863	-0.629678	-0.328134	-0.489484	-0.104369	-0.221197	0.378736	-0.343632
CHEMBL207990	CC[C@H](C)[C@H](NC(=O)[C@H]([C@@H](C)CC)N(C)C(C)=O)C(=O)N[C@H](C(=O)N[C@@H](CC(C)C)C(=O)[C@@]1(C)CO1)[C@@H](C)O	2.2	1	P. falciparum (3D7)	0.512493	Drug-sensitive	0.521358	Training	-0.569023	-0.228369	-1.16187	-0.744138	0.33	-1.92267	-2.21347	-1.74121	0.602522	-0.0195418	-0.530271	0.0906471	0.146694	0.417921	1.9296	0.922071	-1.29607	0.949186	0.579352	0.22357	0.843983	-1.36177	0.150932	-0.151319	1.14115
CHEMBL2322221	Cn1c2nc3ccccc3c-2c(NCCCNC(=O)Nc2ccccc2)c2cc(Cl)ccc21	2.2	1	P. falciparum (NF54)	0.579006	Drug-sensitive	0.521358	Training	0.288192	-0.161979	0.520759	0.0288488	0.107465	0.515733	0.597912	0.233071	-0.334738	-0.0169646	-0.088907	-0.068588	-0.506648	0.142851	-0.68473	-0.467271	0.353373	-0.254993	-0.252818	-0.335893	-0.436836	-0.148106	-0.276092	0.413876	-0.334642
CHEMBL584771	Oc1ccc(Nc2ccnc3cc(Cl)ccc23)cc1CN1CCN(c2cccs2)CC1	2.22	1	P. falciparum (3D7)	0.512493	Drug-sensitive	0.521358	Test	0.255197	-0.04715	0.716379	-0.191256	-0.0710844	0.619639	0.292303	0.257082	-0.0459514	-0.0168989	1.43134	-0.112314	-0.506648	-0.423549	-0.815099	-0.6099	0.486625	-0.0397121	0.0913049	0.308358	-0.179433	0.16848	-0.276092	-0.152449	-0.176128
CHEMBL1783729	C[C@H]1[C@@H](OCc2ccc(C(=O)N[C@@H](Cc3ccccc3)C(=O)N[C@H](/C=C/S(=O)(=O)c3ccccc3)Cc3ccccc3)cc2)O[C@@H]2O[C@@]3(C)CC[C@H]4[C@H](C)CC[C@@H]1[C@@]24OO3	2.27	1	P. falciparum (W2)	0.480579	Drug-resistant	0.48452	Training	0.293232	0.3039	-0.588581	0.10217	-0.452106	0.0272673	0.2025	0.396882	0.300007	-0.0246295	-0.438006	1.33255	1.46123	-0.289605	0.587899	1.33212	-0.210136	-0.0157846	-0.34307	0.681174	0.38059	0.107071	0.467289	0.368478	-0.144505
CHEMBL2391088	COC(=O)c1ccc2nc3n(C)c4ccc(Br)cc4c(NCCCN)c-3c2c1	2.27	1	P. falciparum (NF54)	0.579006	Drug-sensitive	0.521358	Training	1.24309	0.310377	0.855451	0.0399741	0.199806	-0.778947	1.02707	-0.735526	0.487529	0.516718	-0.088907	-0.00890403	-0.506648	0.284317	-0.274152	-0.251312	0.163155	0.178543	1.00786	-0.0694775	-0.12221	-0.442942	-0.276092	0.974764	-0.465741
CHEMBL1828816	O=C(CC1CCC2(CC1)OOC1(OO2)C2CC3CC(C2)CC1C3)NC1CC1	2.3	1	P. falciparum (3D7)	0.512493	Drug-sensitive	0.521358	Training	-0.899124	0.889711	-2.1341	0.505638	-1.15824	0.261296	0.833158	0.638939	-0.320562	-0.0197219	-0.530271	0.536401	0.632019	0.125933	1.14925	0.63456	-0.206569	-0.169296	-0.875381	1.23246	0.578907	3.10287	0.484038	0.760242	-0.565909
CHEMBL3125599	COc1cc(CCCOC(=O)CCC(=O)O[C@@H]2O[C@@H]3O[C@@]4(C)CC[C@H]5[C@H](C)CC[C@@H]([C@H]2C)[C@@]35OO4)cc2cc(-c3ccc4c(c3)OCO4)oc12	2.3	1	P. falciparum (3D7)	0.512493	Drug-sensitive	0.521358	Test	-0.0732071	0.464587	-1.00008	0.468387	-0.589797	-0.0440882	1.03103	-0.832964	-0.157761	-0.0196438	0.400208	1.12545	0.676452	-0.173789	0.771976	0.332497	0.0319659	-0.0368454	-0.492502	0.315816	0.0776672	-0.351655	0.245308	0.899411	-0.41414
CHEMBL5400440	C[C@H]1C[C@@H]2C[C@@H]3CC[C@H]4OC(C(F)(F)F)=C(COCCOC(=O)CCC(=O)OC(c5cc(C(F)(F)F)nc6c(C(F)(F)F)cccc56)C5CCCCN5)[C@H](C1)[C@]24OO3	2.4	1	P. falciparum (FCB)	0.649573	Drug-resistant	0.48452	Training	0.537945	1.00186	-1.48759	-0.210035	-1.2026	1.15811	0.890607	-0.402003	-0.18929	-0.0243775	-0.438006	1.22978	2.54912	0.273474	1.32021	1.19313	-0.279567	-0.246346	0.173446	0.169682	0.0331911	0.118625	1.10995	0.849686	-0.128209
CHEMBL5411717	CC1=C(CN2CCCCC2C(O)c2cc(C(F)(F)F)nc3c(C(F)(F)F)cccc23)[C@@H]2C[C@@H](C)C[C@@H]3C[C@]4(C)CC[C@@H](O1)[C@@]32OO4	2.4	1	P. falciparum (FCB)	0.649573	Drug-resistant	0.48452	Training	0.316304	1.64559	-1.54778	-0.37596	-1.84921	0.756976	1.2176	-0.319068	-0.210564	-0.0245546	-0.438006	1.54782	2.41352	0.354704	0.838631	1.09445	-0.133538	-0.563906	-0.234044	0.759648	0.613661	0.345804	1.08103	1.4559	-0.491526
CHEMBL5400440	C[C@H]1C[C@@H]2C[C@@H]3CC[C@H]4OC(C(F)(F)F)=C(COCCOC(=O)CCC(=O)OC(c5cc(C(F)(F)F)nc6c(C(F)(F)F)cccc56)C5CCCCN5)[C@H](C1)[C@]24OO3	2.4	1	P. falciparum (K1)	0.610256	Drug-resistant	0.48452	Training	-0.02469	0.9098	-1.3974	0.781264	-0.911225	0.232902	0.634084	-0.587551	-0.18929	-0.0243775	-0.438006	1.22978	2.54912	0.273474	1.32021	1.19313	-0.279567	-0.246346	0.173446	0.169682	0.0331911	0.118625	1.10995	0.849686	-0.128209
CHEMBL5411717	CC1=C(CN2CCCCC2C(O)c2cc(C(F)(F)F)nc3c(C(F)(F)F)cccc23)[C@@H]2C[C@@H](C)C[C@@H]3C[C@]4(C)CC[C@@H](O1)[C@@]32OO4	2.4	1	P. falciparum (K1)	0.610256	Drug-resistant	0.48452	Test	-0.239519	1.53375	-1.45575	0.620439	-1.53796	-0.155906	0.951029	-0.507166	-0.210564	-0.0245546	-0.438006	1.54782	2.41352	0.354704	0.838631	1.09445	-0.133538	-0.563906	-0.234044	0.759648	0.613661	0.345804	1.08103	1.4559	-0.491526
CHEMBL3628220	CS(=O)(=O)c1ccc(-c2cnn3ccc(-c4cccc(S(=O)(=O)C5CC5)c4)cc23)cc1	2.4	1	P. falciparum (K1)	0.610256	Drug-resistant	0.48452	Training	-0.0653473	0.841806	0.236297	0.650289	-1.09216	-0.0987284	-0.305096	-0.228614	0.458055	-0.0245106	0.00143855	0.229866	1.08369	-1.24097	0.188656	3.94982	-0.496963	0.401951	0.124045	1.41014	1.43382	-0.269702	1.24873	0.09011	-0.437382
CHEMBL1084724	O=C(NCCCC[C@H]1SC[C@H]2NC(=O)N[C@H]21)NCc1cccc(CNC(=O)C23CC4CC(C2)[C@]2(OO[C@]5(CCCCC5)O2)C(C4)C3)c1	2.4	1	P. falciparum (3D7)	0.512493	Drug-sensitive	0.521358	Training	-0.0636068	0.0471498	-1.13453	-0.0528399	-0.577054	0.456305	0.701949	-0.175547	0.110577	-0.0195885	3.17041	1.50507	1.19783	0.483887	1.33613	1.03939	-0.673847	0.411142	-0.438969	1.36862	0.367819	1.38908	0.482762	0.536419	-0.340042
CHEMBL3218240	C1CCN(C2CCN(C3CCC4(CC3)OOC3(OO4)C4CC5CC(C4)CC3C5)CC2)CC1	2.4	1	P. falciparum (3D7)	0.512493	Drug-sensitive	0.521358	Training	-0.825	0.624993	-1.97907	0.287052	-0.823253	0.262709	1.31934	1.7173	-0.485629	-0.0197424	-0.530271	0.891107	0.632019	0.419409	0.831171	0.328615	0.308936	-0.714582	-0.999691	1.79499	0.371728	4.13166	0.364018	0.850756	-0.573837
CHEMBL3261970	O=C(NCCCNc1nc2ccccc2c2[nH]c3ccccc3c12)Nc1ccccc1	2.4	1	P. falciparum (NF54)	0.579006	Drug-sensitive	0.521358	Test	-0.015999	-0.607501	0.416747	-0.259784	0.354646	0.878428	0.697228	0.662097	-0.317604	-0.0197249	-0.0368136	-0.26328	-0.506648	0.0253564	-0.991445	-0.5693	0.158473	-0.00638844	-0.725536	-0.531047	-0.69429	-0.0299678	-0.276092	0.115205	-0.351257
CHEMBL4643282	O=c1c2cc(OCc3ccc(Cl)cc3)ccc2[nH]c2cc(F)cc(F)c12	2.4	1	P. falciparum (7G8)	0.323077	Drug-resistant	0.48452	Training	0.0359151	0.0526929	0.314748	0.315804	-0.0384987	0.246499	0.175684	0.238781	-0.366834	-0.0220942	-0.438006	-0.289739	-0.406577	0.0395789	-0.293251	-0.319905	0.568645	-0.438542	0.156236	-0.450162	-0.188152	0.102899	-0.221197	0.302812	-0.399839
CHEMBL4639209	O=c1c2ccc(Cl)cc2[nH]c2cc(Oc3ccc(OC(F)(F)F)cc3)ccc12	2.4	1	P. falciparum (Dd2)	0.399461	Drug-resistant	0.48452	Training	0.0772597	0.833604	0.238067	0.886964	-0.865104	0.615652	0.313889	0.376549	-0.363467	-0.0220698	-0.438006	-0.295997	0.532324	0.0224352	-0.11402	0.290875	0.536167	-0.32205	0.374599	-0.680417	-0.224808	0.0620099	-0.221197	0.105735	-0.207741
CHEMBL4640006	COc1cc2[nH]c3cc(Nc4ccccc4OC(F)(F)F)ccc3c(=O)c2cc1F	2.4	1	P. falciparum (Dd2)	0.399461	Drug-resistant	0.48452	Training	-0.063399	0.558986	0.0532112	0.600657	-0.631761	0.1103	0.344806	0.183537	-0.357255	-0.0246395	-0.438006	-0.265889	0.532324	-0.0651015	-0.116386	0.257918	0.0750132	-0.171252	0.0546281	-0.730257	-0.36293	-0.0603108	-0.221197	0.367238	-0.280085
CHEMBL516268	C[C@H]1[C@H](N2CCS(=O)(=O)CC2)O[C@@H]2O[C@@]3(C)CC[C@H]4[C@H](C)CC[C@@H]1[C@@]24OO3	2.4	1	P. falciparum (K1)	0.610256	Drug-resistant	0.48452	Test	-0.951707	1.03438	-1.95993	0.310456	-1.64918	-0.847066	1.13452	-0.627504	-0.022474	-0.0246958	-0.438006	1.18979	1.54707	-0.134715	1.40741	2.71999	-0.928335	0.255324	-0.148026	2.3703	1.58243	1.96566	0.703016	1.75748	-0.642494
CHEMBL3218237	O=S1(=O)CC[N+]([O-])(C2CCC3(CC2)OOC2(OO3)C3CC4CC(C3)CC2C4)CC1	2.5	1	P. falciparum (K1)	0.610256	Drug-resistant	0.48452	Training	-0.937074	1.25221	-2.19423	1.43713	-1.77032	-0.688461	0.85077	0.749344	0.494538	-0.0246838	-0.438006	1.26161	2.13407	-0.754997	1.2108	2.45909	-0.909446	0.453721	-0.300822	2.56813	1.54403	4.90636	0.913681	1.14336	-0.632603
CHEMBL3581499	CC(C)COC(=O)c1cnc(Oc2ccc3c(c2)B(O)OC3)cn1	2.5	1	P. falciparum (3D7)	0.512493	Drug-sensitive	0.521358	Training	-0.562549	-0.454882	-0.381449	0.0495071	0.0744816	0.196607	-0.467035	-0.289944	-0.0302737	-0.0196959	0.127677	-0.515932	-0.506648	-1.3773	-0.0428379	-0.269545	-0.519803	0.676162	-0.0889312	-0.926777	-0.0957514	-0.643224	-0.276092	-0.488247	0.037485
CHEMBL2337347	CC(=O)c1cccc(N[C@H]2[C@H](N)[C@@](NC(=O)N(C)C)([C@H](C)O)[C@@](C)(O)[C@@]2(O)CO)c1	2.5	1	P. falciparum (7G8)	0.323077	Drug-resistant	0.48452	Training	-0.260248	-0.194183	-0.592636	-1.97466	-0.122607	-1.56482	-1.10408	-0.757681	1.78648	-0.024711	0.196272	0.839595	1.0481	0.35388	0.900691	1.40143	-2.51995	1.83316	0.322544	0.454747	0.946546	-0.847289	4.41015	1.46569	-0.326261
CHEMBL458512	CC(=O)c1cccc(N[C@H]2[C@H](N)[C@@](NC(=O)N(C)C)([C@H](C)O)[C@@](C)(O)[C@@]2(O)COC(=O)c2c(C)cccc2O)c1	2.5	1	P. falciparum (7G8)	0.323077	Drug-resistant	0.48452	Test	0.065947	-0.110522	-0.360027	-1.33411	-0.184291	-0.848502	-0.934955	-0.592569	1.94537	-0.0246966	0.196272	0.997709	1.0481	0.242038	0.797075	1.1143	-1.63309	1.37863	0.147084	0.207794	0.647047	-0.697771	3.19718	1.14046	-0.242819
CHEMBL404431	CC(C)(N)CNC(=O)C[C@H]1CC[C@]2(CC1)OO[C@]1(O2)C2CC3CC(C2)CC1C3	2.5	1	P. falciparum (K1)	0.610256	Drug-resistant	0.48452	Training	-1.08029	1.28242	-2.33709	-0.124044	-1.51323	0.129988	0.357756	0.0791064	0.456999	-0.0248532	-0.179071	0.715783	1.63003	0.501833	1.17084	0.841874	-0.464075	0.210073	-0.686976	1.32452	1.61939	2.96447	0.511587	0.820934	-0.406755
CHEMBL36	CCc1nc(N)nc(N)c1-c1ccc(Cl)cc1	2.5	1	P. falciparum (3D7)	0.512493	Drug-sensitive	0.521358	Training	-0.349503	-0.133168	0.990638	-0.552797	0.456954	-0.780238	-0.930083	0.100739	1.17631	-0.0169731	-0.530271	-0.4561	-0.506648	0.29502	-0.494932	-0.480759	-0.000284537	1.16885	0.688201	-0.492456	-0.212719	-0.335212	-0.276092	0.184964	-0.162146
CHEMBL307261	C[C@H]1[C@@H](O)O[C@@H]2O[C@@]3(C)CC[C@H]4[C@H](C)CC[C@@H]1[C@@]24OO3	2.59	1	P. falciparum (D10)	0.332432	Drug-sensitive	0.521358	Training	-0.874098	1.04433	-1.85216	-0.101762	-1.19945	-0.767961	1.08643	-0.643673	-0.188658	-0.0197163	-0.530271	0.726819	0.676452	0.449265	1.18615	1.04532	-0.446071	0.0803444	-0.536751	1.57818	1.05449	0.246175	1.01607	2.29253	-0.818982
CHEMBL3093730	O=C(CC1CCC2(CC1)OOC1(OO2)C2CC3CC(C2)CC1C3)NCc1cccc(CNC(=O)CC2CCC3(CC2)OOC2(OO3)C3CC4CC(C3)CC2C4)c1	2.6	1	P. falciparum (K1)	0.610256	Drug-resistant	0.48452	Test	-0.456084	0.632814	-2.11101	0.476814	-1.10719	-0.0526608	1.15381	0.789833	-0.147648	-0.0248155	-0.438006	1.83291	1.78883	0.00468544	0.902338	0.596659	-0.328627	-0.125073	-0.870914	1.30924	0.549037	3.11616	0.489392	0.834481	-0.485403
CHEMBL3628222	CS(=O)(=O)c1ccc(-c2cnn3ccc(-c4cccc(S(C)(=O)=O)c4)nc23)cc1	2.6	1	P. falciparum (NF54)	0.579006	Drug-sensitive	0.521358	Training	0.118471	0.75212	0.510964	0.703398	-1.01388	0.125091	-0.0875835	-0.0329371	0.51891	-0.0193276	-0.074427	-0.0424808	1.23559	-1.50496	0.0974196	3.65341	-0.504759	0.741159	0.505272	0.669418	1.56119	-0.326371	1.03236	0.0582162	-0.32146
CHEMBL361497	C[C@H]1[C@H](OC(=O)CCC(=O)O)O[C@@H]2O[C@@]3(C)CC[C@H]4[C@H](C)CC[C@@H]1[C@@]24OO3	2.6	1	P. falciparum (NF54)	0.579006	Drug-sensitive	0.521358	Training	-0.847978	0.721035	-2.02266	0.198941	-0.962765	-0.625084	0.728515	-1.13156	0.133024	-0.0196615	-0.530271	0.78193	0.676452	0.327689	1.7476	1.06464	-0.695091	0.592987	-0.149533	0.903245	0.645126	-0.129013	0.714569	1.55363	-0.472908
CHEMBL1813076	CCCc1cc(Cc2ccc(Cl)cc2)c(/C=C2\N=C(c3ccc[nH]3)C=C2OC)[nH]1	2.6	1	P. falciparum (Dd2)	0.399461	Drug-resistant	0.48452	Training	-0.023181	-0.117105	-0.0612164	-0.00978833	0.242632	0.117283	0.125641	-0.769412	-0.495969	-0.0222066	1.335	-0.293982	-0.406577	0.233338	0.0353711	-0.241785	0.590893	-0.318581	-0.15812	-0.231353	-0.25927	-0.859673	-0.221197	-0.382177	-0.103092
CHEMBL5192696	CCCCc1cc(=O)oc2cc(C)cc(O[C@H](C)C(=O)N3Cc4[nH]c5ccccc5c4C[C@H]3C(=O)OC)c12	2.6	1	P. falciparum (K1)	0.610256	Drug-resistant	0.48452	Test	-0.292036	-0.137043	-0.425264	0.412104	-0.0470622	-0.453583	0.539221	-0.623643	-0.0486455	-0.0247776	0.0376987	0.171214	-0.406577	-0.453914	0.361681	0.0843963	-0.299908	0.117012	-0.422006	-0.0673994	-0.176868	-0.236737	-0.221197	0.680486	-0.318608
CHEMBL467401	CCOC(=O)/N=C(\NC)Nc1ccc(-c2ccc(-c3ccc(N/C(=N/C(=O)OCC)NC)cn3)cc2)nc1	2.6	1	P. falciparum (K1)	0.610256	Drug-resistant	0.48452	Training	-0.234667	-1.23801	0.132472	-0.349316	1.45242	-1.12544	-0.711177	-0.285195	-0.169358	-0.024784	-0.438006	-0.405194	-0.406577	-0.0135665	0.114705	-0.234789	-0.699616	0.890795	0.0272958	-0.936366	-0.623715	-0.460662	-0.221197	-0.63979	0.66154
CHEMBL3601865	C[C@H]1[C@@H](CCCOC(=O)C[C@H]2O[C@@H]3O[C@@]4(C)CC[C@H]5[C@H](C)CC[C@@H]([C@H]2C)[C@@]35OO4)O[C@@H]2O[C@@]3(C)CC[C@H]4[C@H](C)CC[C@@H]1[C@@]24OO3	2.6	1	P. falciparum (3D7)	0.512493	Drug-sensitive	0.521358	Training	-0.587599	1.14041	-2.04275	0.387113	-1.25165	-0.375324	1.63731	-0.776261	-0.311657	-0.0196812	-0.530271	2.44985	1.85955	0.472697	1.31028	0.967944	-0.0819265	-0.250617	-0.640266	1.58195	0.871786	0.0606426	0.866978	2.00936	-0.610543
CHEMBL3601864	C[C@H]1[C@H](OC(=O)CCC(=O)O[C@@H]2O[C@@H]3O[C@@]4(C)CC[C@H]5[C@H](C)CC[C@@H]([C@H]2C)[C@@]35OO4)O[C@@H]2O[C@@]3(C)CC[C@H]4[C@H](C)CC[C@@H]1[C@@]24OO3	2.6	1	P. falciparum (3D7)	0.512493	Drug-sensitive	0.521358	Training	-0.538927	1.05923	-1.98313	0.530531	-1.33903	-0.408387	1.47259	-0.794468	-0.149591	-0.0196566	-0.530271	2.28336	1.85955	0.380449	1.50395	1.08736	-0.379678	0.0216595	-0.525531	1.26988	0.81532	0.0338046	0.845411	2.0199	-0.610399
CHEMBL3093733	O=C(CC1CCC2(CC1)OOC1(OO2)C2CC3CC(C2)CC1C3)NCCCCNC(=O)CC1CCC2(CC1)OOC1(OO2)C2CC3CC(C2)CC1C3	2.7	1	P. falciparum (K1)	0.610256	Drug-resistant	0.48452	Test	-0.760527	0.660841	-2.46173	0.468216	-1.00585	-0.0557744	1.20218	0.630819	-0.147794	-0.0248165	-0.438006	1.74767	1.78883	0.0366748	1.12443	0.681518	-0.280215	-0.0314798	-0.803024	1.46277	0.556806	3.27212	0.547637	0.85288	-0.447924
CHEMBL3628220	CS(=O)(=O)c1ccc(-c2cnn3ccc(-c4cccc(S(=O)(=O)C5CC5)c4)cc23)cc1	2.7	1	P. falciparum (NF54)	0.579006	Drug-sensitive	0.521358	Training	0.151412	0.873066	0.308521	0.681881	-1.03566	-0.0420308	-0.235206	-0.203296	0.510535	-0.019355	-0.074427	0.202952	1.03924	-1.2426	0.181845	4.01616	-0.363813	0.340381	0.181571	1.38412	1.41043	-0.351548	1.24869	0.0920187	-0.433306
CHEMBL1812889	CCCCCCCCc1cc(CCC)c(/C=C2\N=C(c3ccc[nH]3)C=C2OC)[nH]1	2.7	1	P. falciparum (Dd2)	0.399461	Drug-resistant	0.48452	Training	-0.423571	-0.493505	-0.777394	-0.303829	1.12237	0.0599969	0.0805186	-1.37924	-0.496067	-0.0248492	1.335	-0.371986	-0.406577	0.391024	0.351749	-0.279913	0.772471	-0.28799	-0.404766	-0.0120236	-0.585829	-1.24358	-0.221197	-0.670552	0.395302
CHEMBL4923208	O=c1[nH]c(=O)n(S(=O)(=O)c2ccccc2)cc1F	2.75	1	P. falciparum (NF54)	0.579006	Drug-sensitive	0.521358	Training	-0.656631	0.326829	0.0747496	0.844421	-0.271323	-0.642939	-1.91802	0.452586	0.324183	-0.0194612	-0.530271	-0.252783	0.168121	-2.07105	0.289757	1.51999	-0.902866	1.64363	1.21335	0.512742	0.540686	-0.197671	1.31653	0.174612	-0.343824
CHEMBL458856	CCCCN(CCCC)CCC(C)c1cc2c(Cl)cc(Cl)cc2c2cc(C(F)(F)F)ccc12	2.8	1	P. falciparum (K1)	0.610256	Drug-resistant	0.48452	Test	-0.0175175	1.73908	-0.166419	0.488775	0.264158	-0.427084	-0.0544822	-1.00389	-0.538212	-0.0194134	-0.438006	0.163275	0.433199	0.624178	0.263457	0.215538	2.02458	-1.21408	0.765568	0.411344	0.129072	-0.448375	0.355435	0.237732	0.278665
CHEMBL1830032	O=C(O)C1CCC2(CC1)OOC1(O2)C2CC3CC(C2)CC1C3	2.8	1	P. falciparum (K1)	0.610256	Drug-resistant	0.48452	Training	-1.20299	1.12728	-2.47501	0.37228	-1.55649	-0.173472	1.13978	0.580633	-0.0642754	-0.0248479	-0.179071	0.611816	0.691125	0.407509	1.35278	1.01068	-0.415782	0.159735	-0.821619	1.67958	0.752729	3.93556	0.680691	1.28693	-0.786586
CHEMBL269671	C[C@@H]1CC[C@H]2[C@@H](C)C(=O)O[C@@H]3O[C@@]4(C)CC[C@@H]1[C@]32OO4	2.8	1	P. falciparum (K1)	0.610256	Drug-resistant	0.48452	Training	-1.20603	1.43424	-2.33263	0.701163	-1.58723	-1.1714	1.28988	-0.903856	-0.361803	-0.0248589	-0.438006	0.684205	0.73396	0.274497	1.50349	1.38525	-0.394264	0.0728533	-0.568436	1.48216	1.03229	0.248081	1.02448	2.21145	-0.837122
CHEMBL1107	CCCCN(CCCC)CCC(O)c1cc2c(Cl)cc(Cl)cc2c2cc(C(F)(F)F)ccc12	2.8	1	P. falciparum (K1)	0.610256	Drug-resistant	0.48452	Training	-0.00466086	1.51594	-0.123963	0.156751	0.264158	-0.427084	-0.0544822	-1.00389	-0.240112	-0.0193947	-0.438006	0.0810655	0.433199	0.59634	0.283857	0.222025	1.63441	-0.884185	0.841252	0.243075	0.0166795	-0.448375	0.355435	0.237732	0.273561
CHEMBL4854793	N=C(N)c1ccc(-c2ccc(-c3cc4cc(C(=N)N)ccc4[nH]3)o2)cc1	2.8	1	P. falciparum (K1)	0.610256	Drug-resistant	0.48452	Test	-0.385241	0.472536	0.179324	-1.09733	-0.444955	-0.0658473	0.000777266	-0.674356	2.25935	-0.0248524	0.629171	-0.362369	-0.406577	-0.827852	-0.655726	-0.321352	0.342775	1.26543	-0.609147	-0.508127	-0.299738	-0.453097	-0.221197	-0.146958	-0.464914
CHEMBL5440966	N=C(N)c1ccc(-c2ccc(-c3cc4cc(C(=N)N)ccc4[nH]3)s2)cc1	2.8	1	P. falciparum (K1)	0.610256	Drug-resistant	0.48452	Training	-0.190086	0.407241	0.594751	-1.08986	-0.444955	-0.0658473	0.000777266	-0.674356	2.39934	-0.024803	1.74897	-0.164066	-0.406577	-0.827852	-0.655726	-0.321352	0.262584	1.56261	-0.24124	0.265224	0.00659855	-0.453097	-0.221197	-0.146958	-0.41978
CHEMBL4641129	COc1cc(F)c2c(=O)c3ccc(Oc4ccc(Cl)cc4)cc3[nH]c2c1	2.8	1	P. falciparum (7G8)	0.323077	Drug-resistant	0.48452	Training	0.0316638	-0.051146	0.320867	0.249355	0.122031	-0.11731	0.243984	0.238781	-0.364225	-0.0221344	-0.438006	-0.289672	-0.406577	-0.000127452	-0.421827	-0.342624	0.394899	-0.256887	0.0875577	-0.465462	-0.241962	0.102899	-0.221197	0.419443	-0.437258
CHEMBL4644361	COc1cc2[nH]c3cc(Oc4cccc(OC(F)(F)F)c4)ccc3c(=O)c2cc1Cl	2.8	1	P. falciparum (7G8)	0.323077	Drug-resistant	0.48452	Training	0.102313	0.36398	0.116447	0.428182	-0.154206	0.137076	0.126905	0.0493771	-0.361012	-0.0220471	-0.438006	-0.23339	0.532324	0.0207901	0.00021164	0.27226	0.360811	-0.219679	0.425871	-0.636671	-0.249196	-0.0603108	-0.221197	0.230148	-0.196514
CHEMBL1813083	CCCCCCc1cc(Cc2ccc(Br)cc2)c(/C=C2\N=C(c3ccc[nH]3)C=C2OC)[nH]1	2.8	1	P. falciparum (Dd2)	0.399461	Drug-resistant	0.48452	Test	0.904997	-0.145167	-0.0582991	-0.0617636	0.466224	0.255008	0.10274	-0.821683	-0.495938	0.492239	1.335	-0.260524	-0.406577	0.363513	0.113855	-0.278082	0.846678	-0.399866	0.689966	0.0522561	-0.205375	-0.89258	-0.221197	-0.546641	0.163677
CHEMBL1813078	CCCCCCCc1cc(Cc2ccc(Cl)cc2)c(/C=C2\N=C(c3ccc[nH]3)C=C2OC)[nH]1	2.8	1	P. falciparum (D6)	0.619883	Drug-sensitive	0.521358	Training	-0.298981	-0.000942239	-0.256822	0.165286	0.539198	0.0218962	-0.0881058	-1.11174	-0.479048	-0.0169615	1.3089	-0.33802	-0.506648	0.40732	0.140567	-0.376862	1.02123	-0.516342	-0.104872	-0.125546	-0.453019	-1.00778	-0.276092	-0.621168	0.244755
CHEMBL4788690	CCC(C)Nc1nc(Nc2ccncc2)nc2cc(OC)c(OC)cc12	2.83	1	P. falciparum (NF54)	0.579006	Drug-sensitive	0.521358	Training	-0.259067	-0.9297	0.28383	-0.251334	1.03531	-1.25624	-0.0345632	0.0772167	-0.478986	-0.0196906	-0.530271	-0.42261	-0.506648	0.121832	-0.675197	-0.623739	-0.51487	0.325961	-0.204062	-0.607646	-0.473603	-0.408543	-0.276092	-0.03233	-0.00543675
CHEMBL4643279	C[C@H]1[C@H](Oc2cccc3ccccc23)O[C@@H]2O[C@]3(C)CC[C@H]4[C@H](C)CC[C@@H]1[C@@]24OO3	2.88	1	P. falciparum (K1)	0.610256	Drug-resistant	0.48452	Training	-0.756351	1.12553	-1.45761	0.385724	-1.08934	-0.357364	1.51129	-0.0641811	-0.51154	-0.0248757	-0.438006	0.922416	0.73396	0.259753	0.295191	0.53824	0.367914	-0.514342	-0.864957	0.974081	0.517328	0.430028	0.597392	1.63555	-0.737521
CHEMBL4469345	CN1CCN(Cc2ccc(-c3cc(NC(=O)CCN4CCCC4)c4cc(F)ccc4n3)cc2)CC1	2.9	1	P. falciparum (K1)	0.610256	Drug-resistant	0.48452	Test	-0.280404	-0.571791	-0.131106	-0.140545	0.00671662	0.415413	-0.189666	-0.110724	-0.37015	-0.0247994	1.26392	-0.171186	-0.406577	0.325746	-0.0772733	-0.352979	-0.236232	-0.51016	-0.565127	0.124916	-0.16151	0.0942067	-0.221197	-0.332072	0.0335245
CHEMBL3581503	O=C(OC1CCCCC1)c1cnc(Oc2ccc3c(c2)B(O)OC3)cn1	2.9	1	P. falciparum (3D7)	0.512493	Drug-sensitive	0.521358	Training	-0.551471	-0.666028	-0.639267	0.193882	0.10148	0.510737	-0.26193	0.703214	-0.0299876	-0.019705	0.127677	-0.465985	-0.506648	-1.09288	0.0735647	-0.278	-0.521901	0.462342	-0.37072	-0.362924	-0.583533	0.897006	-0.276092	-0.474981	-0.141014
CHEMBL4746538	COc1cc2nc(Nc3ccncc3)nc(NC(C)C)c2cc1OC	2.9	1	P. falciparum (NF54)	0.579006	Drug-sensitive	0.521358	Training	-0.263882	-0.861181	0.382453	-0.235243	0.706025	-0.527879	-0.029829	0.154909	-0.479004	-0.0196968	-0.530271	-0.431827	-0.506648	0.0755264	-0.740293	-0.628684	-0.647788	0.389543	-0.209588	-0.896023	-0.329364	-0.373238	-0.276092	0.00379946	-0.0437235
CHEMBL4640720	COc1cc2[nH]c3cc(OCc4ccc(OC(F)(F)F)cc4)ccc3c(=O)c2cc1F	2.9	1	P. falciparum (7G8)	0.323077	Drug-resistant	0.48452	Training	-0.0469512	0.21618	-0.0253298	0.294548	-0.0607469	-0.0100525	0.0607246	0.0089895	-0.361214	-0.0246374	-0.438006	-0.29109	0.532324	-0.0333658	0.0802883	0.254231	0.176562	-0.25048	0.0888885	-0.726631	-0.346723	-0.0951129	-0.221197	0.127614	-0.165317
CHEMBL1812894	CCCCCCCCc1cc(CCCCCCC)[nH]c1/C=C1\N=C(c2ccc[nH]2)C=C1OC	2.9	1	P. falciparum (Dd2)	0.399461	Drug-resistant	0.48452	Test	-0.404643	-0.538815	-0.917308	-0.34102	1.31995	0.250177	0.0956948	-1.37924	-0.496025	-0.0248458	1.335	-0.37321	-0.406577	0.49258	0.432326	-0.318005	1.00614	-0.399866	-0.37038	0.154365	-0.65478	-1.24358	-0.221197	-0.871278	0.764707
CHEMBL1813080	COC1=CC(c2ccc[nH]2)=N/C1=C\c1[nH]c(Cc2ccc(Cl)cc2)cc1CCC1CCCCC1	2.9	1	P. falciparum (Dd2)	0.399461	Drug-resistant	0.48452	Training	0.0176511	-0.113303	-0.388579	0.0200318	0.0848834	0.468848	0.0997751	-0.0954026	-0.495851	-0.0222137	1.335	-0.185214	-0.406577	0.384558	0.147587	-0.27205	0.684347	-0.468317	-0.359462	0.258431	-0.218825	0.267548	-0.221197	-0.52126	-0.0111465
CHEMBL1813084	CCCCCCCCc1cc(Cc2ccc(Br)cc2)c(/C=C2\N=C(c3ccc[nH]3)C=C2OC)[nH]1	2.9	1	P. falciparum (Dd2)	0.399461	Drug-resistant	0.48452	Training	0.914461	-0.185426	-0.163345	-0.0924449	0.595142	0.334417	0.103135	-0.851821	-0.495917	0.492241	1.335	-0.260524	-0.406577	0.413033	0.164825	-0.297247	0.953188	-0.446734	0.647055	0.120197	-0.258552	-0.911553	-0.221197	-0.645453	0.320781
CHEMBL4634180	COc1cc(Cl)c2c(=O)c3ccc(Oc4ccc(OC(F)(F)F)cc4)cc3[nH]c2c1	2.9	1	P. falciparum (Dd2)	0.399461	Drug-resistant	0.48452	Training	0.130079	0.765261	0.215101	0.80546	-0.682153	0.15563	0.293446	0.147666	-0.361012	-0.0220471	-0.438006	-0.203234	0.532324	0.0207901	0.00021164	0.270046	0.360811	-0.219679	0.425871	-0.6307	-0.24978	-0.0603108	-0.221197	0.285499	-0.196514
CHEMBL446515	CCOC(=O)/N=C(/Nc1ccc(-c2ccc(-c3ccc(N/C(=N/C(=O)OCC)NC(C)C)cn3)cc2)nc1)NC(C)C	2.9	1	P. falciparum (K1)	0.610256	Drug-resistant	0.48452	Test	-0.207814	-0.84412	-0.160992	-0.302749	0.909029	-0.00638767	-0.63616	-0.449648	-0.168089	-0.0247936	-0.438006	-0.366634	-0.406577	0.103998	0.20035	-0.243311	-0.281842	0.69464	0.0153699	-0.983709	-0.217673	-0.531836	-0.221197	-0.730756	0.971743
CHEMBL1812889	CCCCCCCCc1cc(CCC)c(/C=C2\N=C(c3ccc[nH]3)C=C2OC)[nH]1	2.9	1	P. falciparum (D6)	0.619883	Drug-sensitive	0.521358	Training	-0.821328	-0.362853	-0.880393	-0.115263	1.27404	-0.271866	-0.120464	-1.787	-0.479193	-0.0197062	1.3089	-0.42136	-0.506648	0.450296	0.351024	-0.371427	0.952994	-0.375306	-0.366974	-0.0911147	-0.684589	-1.36177	-0.276092	-0.69703	0.430453
CHEMBL1813083	CCCCCCc1cc(Cc2ccc(Br)cc2)c(/C=C2\N=C(c3ccc[nH]3)C=C2OC)[nH]1	2.9	1	P. falciparum (D6)	0.619883	Drug-sensitive	0.521358	Training	0.833683	0.0710749	0.0153914	0.186281	0.45667	-0.028938	-0.0927821	-1.09245	-0.479059	0.516679	1.3089	-0.305739	-0.506648	0.421758	0.104253	-0.369528	1.02997	-0.491358	0.768612	-0.0244362	-0.289937	-0.997671	-0.276092	-0.568494	0.190184
CHEMBL209953	CN(CCCNc1ccnc2cc(Cl)ccc12)CCCN1c2ccccc2CCc2ccccc21	2.9	1	P. falciparum (D6)	0.619883	Drug-sensitive	0.521358	Training	0.0601955	0.00912956	0.414418	0.171982	0.0639918	0.458289	0.804444	0.443482	-0.50825	-0.0169873	-0.530271	-0.0652038	-0.506648	0.424989	-0.661632	-0.596003	0.757831	-0.914088	-0.34838	0.0465347	-0.34239	-0.206087	-0.276092	-0.0400947	-0.0432953
CHEMBL2367931	C[C@H]1[C@H](Oc2ccccc2)O[C@@H]2O[C@]3(C)CC[C@H]4[C@H](C)CC[C@@H]1[C@@]24OO3	2.97	1	P. falciparum (K1)	0.610256	Drug-resistant	0.48452	Test	-0.99952	1.02701	-1.82741	0.276007	-1.01732	-0.404811	1.14549	0.0243822	-0.5117	-0.0248773	-0.438006	0.800526	0.73396	0.296448	0.617817	0.710069	0.185378	-0.388913	-0.725922	1.06788	0.63163	0.417676	0.733824	1.5461	-0.686751
CHEMBL361497	C[C@H]1[C@H](OC(=O)CCC(=O)O)O[C@@H]2O[C@@]3(C)CC[C@H]4[C@H](C)CC[C@@H]1[C@@]24OO3	3	1	P. falciparum (7G8)	0.323077	Drug-resistant	0.48452	Training	-0.579712	0.183693	-1.61094	-0.1278	-0.454956	-0.254011	0.620396	-0.659805	0.0941247	-0.0248061	-0.438006	0.788014	0.73396	0.272828	1.69809	1.10449	-0.816323	0.645469	-0.195148	0.946563	0.696048	-0.0551726	0.733824	1.49914	-0.475559
CHEMBL578587	COc1ccc2c(c1)C(=O)C(c1ccc(Cl)c(C)c1)=[N+]2[O-]	3	1	P. falciparum (FCB)	0.649573	Drug-resistant	0.48452	Training	0.110522	0.474321	0.522223	1.38064	-0.469639	-0.705118	-0.128992	-0.426322	0.209738	-0.0221674	-0.0125205	-0.276569	-0.406577	-0.384044	0.32727	0.305218	0.0039978	0.0326529	0.282536	-0.0617887	-0.040944	-0.318433	-0.221197	0.714845	-0.603179
CHEMBL3758628	CC(CNCC12CC3CC(CC(C3)C1)C2)Nc1ccnc2cc(Cl)ccc12	3	1	P. falciparum (W2)	0.480579	Drug-resistant	0.48452	Training	-0.461594	0.788496	-0.647887	0.00870031	-0.831482	0.757728	0.634802	0.779276	-0.518263	-0.0222367	-0.438006	0.617601	0.203258	0.759613	0.0689603	-0.0685986	0.320701	-0.586619	-0.502622	1.15238	0.983197	2.85813	-0.221197	0.316472	-0.36251
CHEMBL5192558	C[C@H]1[C@H](Nc2ccc(F)cc2)O[C@@H]2O[C@]3(C)CC[C@H]4[C@H](C)CC[C@@H]1[C@@]24OO3	3	1	P. falciparum (W2)	0.480579	Drug-resistant	0.48452	Test	-0.889956	1.16796	-1.54543	0.318176	-1.21096	-0.409645	1.08587	-0.248623	-0.507864	-0.0248162	-0.438006	0.8442	0.73396	0.29102	0.620461	0.660312	0.0760614	-0.365685	-0.598849	1.05757	0.674976	0.302784	0.703016	1.54238	-0.661265
CHEMBL1828817	O=C(CC1CCC2(CC1)OOC1(OO2)C2CC3CC(C2)CC1C3)NCc1ccc(F)cc1	3	1	P. falciparum (3D7)	0.512493	Drug-sensitive	0.521358	Training	-0.663593	0.637546	-1.53923	0.456986	-0.788325	0.155778	0.85179	0.914692	-0.320839	-0.019654	-0.530271	0.572915	0.632019	0.0435198	0.831054	0.422281	0.0694006	-0.334359	-0.634399	0.989337	0.359274	2.84396	0.381318	0.598724	-0.456619
CHEMBL1946557	CC[C@H]1OC(=O)[C@H](C)[C@@H](O[C@H]2C[C@@](C)(OC)[C@@H](O)[C@H](C)O2)[C@H](C)[C@@H](O[C@@H]2O[C@H](C)C[C@H](N(C)CCCNc3ccnc4ccc(Cl)cc34)[C@H]2O)[C@](C)(O)C[C@@H](C)CN(C)[C@H](C)[C@@H](O)[C@]1(C)O	3	1	P. falciparum (3D7)	0.512493	Drug-sensitive	0.521358	Training	0.443309	0.137159	-0.937326	-1.11263	-0.382217	-1.10465	-0.88618	-1.00093	1.22226	-0.0167581	-0.530271	1.56769	1.57587	0.789283	0.843731	0.336499	-0.901223	0.343088	0.252652	0.639951	0.883492	-0.689729	0.663501	0.414059	0.336826
CHEMBL4127953	O=C(c1ccc(C2CCC3(CC2)OOC2(OO3)C3CC4CC(C3)CC2C4)cc1)N1CCNCC1	3	1	P. falciparum (3D7)	0.512493	Drug-sensitive	0.521358	Training	-0.548243	0.580132	-1.37105	0.336746	-0.795955	0.0881377	1.10303	1.54437	-0.321498	-0.0197166	-0.530271	0.714646	0.632019	0.0949236	0.678113	0.436109	0.0528386	-0.365633	-0.883755	1.14317	0.255928	3.16968	0.332012	0.832296	-0.602648
CHEMBL1084349	C[C@H]1Cc2c([nH]c3ccc(F)cc23)[C@@]2(N1)C(=O)Nc1ccc(Cl)cc12	3	1	P. falciparum (NF54)	0.579006	Drug-sensitive	0.521358	Test	-0.159999	0.689367	-0.122579	0.504649	-1.26141	0.0718105	0.995818	-0.56099	-0.332866	-0.0169108	0.456644	0.269175	-0.054005	0.313854	0.0664703	0.491287	-0.171144	-0.228718	-0.236263	0.132303	0.194601	-0.197018	0.833026	1.87782	-0.865583
CHEMBL527822	CCCCCCCc1c(C)nc2cc(OC)ccc2c1O	3	1	P. falciparum (Dd2)	0.399461	Drug-resistant	0.48452	Training	-0.431087	-0.381467	-0.263363	-0.352086	1.00402	-0.682948	0.0149496	-0.419396	-0.230109	-0.0248378	-0.438006	-0.372964	-0.406577	0.381803	-0.109775	-0.481415	0.478066	-0.168225	-0.165388	0.0987062	-0.458867	-0.479036	-0.221197	-0.152086	0.194781
CHEMBL4649716	COc1cc(F)c2c(=O)c3ccc(-c4ccc(Cl)cc4)cc3[nH]c2c1	3	1	P. falciparum (Dd2)	0.399461	Drug-resistant	0.48452	Training	0.0824909	0.565299	0.576141	0.567196	-0.430823	-0.251222	0.637745	0.420328	-0.366979	-0.0221362	-0.438006	-0.242582	-0.406577	0.0427423	-0.459051	-0.303859	0.685367	-0.408958	-0.000209579	-0.270754	-0.170054	0.150988	-0.221197	0.607436	-0.548769
CHEMBL1800775	NCC(=O)N1CCn2c(nc(-c3ccc(F)cc3)c2Nc2ccc(Cl)c(F)c2)C1	3	1	P. falciparum (3D7)	0.512493	Drug-sensitive	0.521358	Training	-0.153435	0.112474	0.0954887	0.177712	-0.0997233	-0.405386	0.242224	-0.073631	0.485215	-0.0168257	-0.135505	-0.254807	-0.506648	0.123062	0.0125529	-0.265048	-0.142492	0.0186783	0.275677	-0.37282	-0.299381	-0.111799	-0.276092	0.166307	-0.276518
CHEMBL38827	CCCCN(CCCC)CC(O)c1cc(Cl)cc2c1-c1ccc(Cl)cc1/C2=C/c1ccc(Cl)cc1	3	1	P. falciparum (3D7)	0.512493	Drug-sensitive	0.521358	Test	0.596758	0.847223	0.623621	0.0231896	0.41831	0.218636	0.421004	-0.4574	-0.213711	-0.0114441	-0.0368136	0.154314	-0.506648	0.692635	0.152238	-0.298107	1.84555	-1.02509	0.675348	0.238789	0.000719521	-0.484483	-0.276092	0.402613	0.103007
CHEMBL1813076	CCCc1cc(Cc2ccc(Cl)cc2)c(/C=C2\N=C(c3ccc[nH]3)C=C2OC)[nH]1	3	1	P. falciparum (D6)	0.619883	Drug-sensitive	0.521358	Training	-0.322558	0.106031	0.0117573	0.251027	0.178139	-0.200503	-0.064254	-1.02733	-0.479092	-0.016965	1.3089	-0.340445	-0.506648	0.286726	0.0228398	-0.331876	0.76464	-0.407039	-0.111123	-0.318629	-0.345843	-0.963536	-0.276092	-0.397893	-0.0865403
CHEMBL4754279	CCNc1nc(Nc2ccncc2)nc2cc(OC)c(OC)cc12	3.07	1	P. falciparum (NF54)	0.579006	Drug-sensitive	0.521358	Training	-0.281492	-1.14494	0.512845	-0.258517	1.21212	-0.952027	0.126044	0.238577	-0.479389	-0.0196956	-0.530271	-0.459708	-0.506648	0.0256593	-0.810396	-0.649485	-0.702273	0.458016	-0.215539	-0.860023	-0.693145	-0.335217	-0.276092	0.0403562	-0.142917
CHEMBL577389	Oc1ccc(Nc2ccnc3cc(Cl)ccc23)cc1CN1CCN(c2nc3ccccc3[nH]2)CC1	3.08	1	P. falciparum (3D7)	0.512493	Drug-sensitive	0.521358	Training	0.403753	-0.337583	0.632639	-0.15113	-0.284084	0.707359	0.619582	0.593396	-0.172133	-0.0169714	-0.088907	-0.150917	-0.506648	0.228151	-0.927666	-0.614944	-0.0248917	-0.202081	-0.410448	-0.213349	-0.302678	0.295787	-0.276092	0.0150032	-0.34748
CHEMBL5177723	C[C@H]1[C@H](N2CCNCC2)O[C@@H]2O[C@]3(C)CC[C@H]4[C@H](C)CC[C@@H]1[C@@]24OO3	3.1	1	P. falciparum (NF54)	0.579006	Drug-sensitive	0.521358	Test	-0.882799	0.8423	-2.06639	-0.0837267	-1.0543	-0.464592	1.34579	0.114295	-0.49216	-0.0197357	-0.530271	0.955871	0.676452	0.564151	0.940499	0.71825	-0.219668	-0.325282	-0.722286	1.52366	0.726185	0.797834	0.748729	1.88625	-0.712733
CHEMBL522749	[C-]#[N+]C(C)(C)C[C@@H]1C[C@H](C)[C@H]2CC[C@H](C)[C@@]3([N+]#[C-])CCC(=C)[C@@H]1[C@H]23	3.1	1	P. falciparum (Dd2)	0.399461	Drug-resistant	0.48452	Training	-0.622147	0.74115	-1.59968	0.274341	-0.609961	-1.91168	0.571006	-0.471036	-0.537635	-0.0248489	-0.438006	1.4505	0.8944	0.08046	1.83031	1.47676	-0.725853	-1.07549	-0.615492	2.28756	2.0849	1.05515	0.6693	1.64061	-0.496219
CHEMBL1753	CCC[C@@H]1C[C@@H](C(=O)N[C@@H]([C@H]2O[C@H](SC)[C@H](O)[C@@H](O)[C@H]2O)[C@H](C)Cl)N(C)C1	3.12	1	P. falciparum (W2)	0.480579	Drug-resistant	0.48452	Training	-0.369338	-0.751694	-0.626674	-1.50622	0.24166	-1.63512	-1.13596	-1.43612	0.613725	-0.0218547	0.696622	0.194217	-0.406577	1.0582	2.06406	1.10653	-1.54696	1.33325	1.2106	1.21296	0.733232	-0.829927	-0.221197	0.279663	0.379911
CHEMBL4751257	CCCCNc1nc(NC(C)C)c2cc(OC)c(OC)cc2n1	3.14	1	P. falciparum (NF54)	0.579006	Drug-sensitive	0.521358	Training	-0.480687	-0.625185	0.0462869	-0.492356	1.4184	-1.17714	0.0329595	-1.04154	-0.487189	-0.0196876	-0.530271	-0.454281	-0.506648	0.307782	-0.268621	-0.612149	0.100415	0.294103	0.0585321	-0.686496	-0.332299	-0.724606	-0.276092	-0.0078725	0.35116
CHEMBL2368247	Cc1ccc(O[C@@H]2O[C@@H]3O[C@]4(C)CC[C@H]5[C@H](C)CC[C@@H]([C@H]2C)[C@@]35OO4)cc1	3.18	1	P. falciparum (K1)	0.610256	Drug-resistant	0.48452	Test	-0.953297	1.20947	-1.79002	0.306225	-1.19143	-0.618676	1.07617	-0.432989	-0.511658	-0.0248729	-0.438006	0.828551	0.73396	0.32245	0.692118	0.684863	0.21526	-0.417236	-0.705856	1.09158	0.760326	0.302784	0.703016	1.54238	-0.655318
CHEMBL4649716	COc1cc(F)c2c(=O)c3ccc(-c4ccc(Cl)cc4)cc3[nH]c2c1	3.2	1	P. falciparum (7G8)	0.323077	Drug-resistant	0.48452	Training	0.0598774	0.195218	0.441139	0.211174	0.0718208	-0.256803	0.387724	0.294588	-0.366979	-0.0221362	-0.438006	-0.242582	-0.406577	0.0427423	-0.459051	-0.303859	0.685367	-0.408958	-0.000209579	-0.270754	-0.170054	0.150988	-0.221197	0.607436	-0.548769
CHEMBL4647566	COc1cc2[nH]c3cc(OCc4ccc(C(F)(F)F)cc4)ccc3c(=O)c2cc1F	3.2	1	P. falciparum (Dd2)	0.399461	Drug-resistant	0.48452	Training	-0.0423813	0.738021	0.0758827	0.618964	-0.608142	-0.222437	0.367559	0.147666	-0.364239	-0.02464	-0.438006	-0.280287	0.433199	-0.0167875	0.00742385	0.294176	0.302868	-0.379315	0.0144596	-0.586792	-0.284269	-0.0603108	0.390383	0.199475	-0.316221
CHEMBL2402789	COc1ccc(CNCCNc2ccnc3cc(Cl)ccc23)cc1	3.22	1	P. falciparum (D6)	0.619883	Drug-sensitive	0.521358	Training	-0.301562	-0.512414	0.891673	-0.238904	0.678714	-0.302925	0.0697394	0.510317	-0.500435	-0.0169756	-0.530271	-0.464673	-0.506648	0.301303	-0.728101	-0.668355	0.263169	-0.339196	0.194129	-0.447056	-0.484262	-0.118381	-0.276092	-0.620243	0.23657
CHEMBL3289803	Nc1nc2ccc(C(F)(F)F)cc2n1CC(O)c1ccc(C(F)(F)F)cc1Cl	3.25	1	P. falciparum (7G8)	0.323077	Drug-resistant	0.48452	Test	0.0508163	1.0257	-0.118081	0.0937383	-0.677721	-0.00264508	-0.583774	-0.496509	0.579231	-0.0219165	-0.0574423	-0.205257	1.27299	0.207873	0.404937	1.07046	0.0708241	-0.0479877	1.03226	-0.466719	0.0286668	-0.534301	1.12428	0.188331	-0.14125
CHEMBL5184272	OC[C@H](Cc1ccccc1)NC[C@H](O)c1cc(C(F)(F)F)nc2c(C(F)(F)F)cccc12	3.3	1	P. falciparum (W2)	0.480579	Drug-resistant	0.48452	Training	-0.421436	1.02839	-0.323674	-0.0976978	-0.418082	-0.161018	-0.4521	0.00843656	0.0691552	-0.0245332	-0.438006	-0.219867	1.27299	0.263623	0.375459	0.867961	-0.140348	-0.1694	0.479632	-0.534596	-0.194683	-0.303534	0.886453	0.0301961	0.163681
CHEMBL4638013	O=c1c2cc(Oc3ccc(OC(F)(F)F)cc3)ccc2[nH]c2cc(F)cc(F)c12	3.3	1	P. falciparum (Dd2)	0.399461	Drug-resistant	0.48452	Training	-0.104304	0.860219	-0.014841	1.02512	-0.954337	0.58416	0.204186	0.195382	-0.363419	-0.0246005	-0.438006	-0.308987	0.532324	-0.107125	0.0192564	0.304308	0.341786	-0.351577	0.163177	-0.867163	-0.354437	-0.0233336	-0.221197	0.290881	-0.274796
CHEMBL2334041	C[C@@H](NC[C@@H](O)[C@H](Cc1ccccc1)NC(=O)c1ccc(Nc2ccc(CN3CCCCC3)c(O)c2)cc1)c1ccccc1	3.3	1	P. falciparum (NF54)	0.579006	Drug-sensitive	0.521358	Training	0.134301	-0.673826	-0.0458483	-0.994336	0.555953	0.304488	-0.739125	1.01765	0.274312	-0.0196657	-0.530271	-0.177255	-0.506648	0.384349	-0.233475	-0.411039	0.16156	-0.196062	-0.458052	-0.112096	-0.400753	0.502347	-0.276092	-0.685777	0.459533
CHEMBL572595	Oc1ccc(Nc2ccnc3cc(Cl)ccc23)cc1CN1CCN(c2ccncn2)CC1	3.48	1	P. falciparum (3D7)	0.512493	Drug-sensitive	0.521358	Test	0.254859	-0.448678	0.719952	-0.217077	0.0265723	0.655008	0.295243	1.12255	-0.182502	-0.016971	-0.530271	-0.221072	-0.506648	0.243975	-0.840114	-0.618304	-0.162223	-0.117698	-0.220122	-0.269691	-0.320274	0.371221	-0.276092	-0.148429	-0.185107
CHEMBL3218245	O=C1CN(C2CCC3(CC2)OOC2(OO3)C3CC4CC(C3)CC2C4)CCN1	3.5	1	P. falciparum (3D7)	0.512493	Drug-sensitive	0.521358	Training	-0.854077	0.49983	-1.90682	0.371675	-1.09937	0.171996	1.33	1.32968	-0.320739	-0.019721	-0.530271	0.633489	0.632019	0.0828642	1.04124	0.593859	-0.501827	-0.109352	-0.832412	1.40891	0.476901	3.66957	0.484038	1.05491	-0.677214
CHEMBL3093731	O=C(CC1CCC2(CC1)OOC1(OO2)C2CC3CC(C2)CC1C3)NCCCN1CCN(CCCNC(=O)CC2CCC3(CC2)OOC2(OO3)C3CC4CC(C3)CC2C4)CC1	3.5	1	P. falciparum (3D7)	0.512493	Drug-sensitive	0.521358	Training	-0.376976	0.477175	-1.90104	0.244883	-0.763711	0.286271	1.18882	0.750692	-0.117417	-0.0196669	-0.530271	1.93645	1.77069	0.193368	1.04477	0.472336	-0.124495	-0.219187	-0.765765	1.39548	0.431198	3.04788	0.418895	0.654083	-0.325912
CHEMBL1812896	COC1=CC(c2ccc[nH]2)=N/C1=C\c1[nH]c(CCC2CCCCC2)cc1CCC1CCCCC1	3.5	1	P. falciparum (Dd2)	0.399461	Drug-resistant	0.48452	Training	-0.364764	-0.314902	-1.04487	-0.108612	0.301585	0.56226	0.10074	0.161366	-0.495882	-0.0248677	1.335	-0.156261	-0.406577	0.540731	0.432564	-0.268962	0.633009	-0.468317	-0.769153	0.710263	-0.322432	1.13209	-0.221197	-0.636451	0.0912802
CHEMBL2337357	CCN(CC)C(=O)N[C@@]1([C@H](C)O)[C@@H](N)[C@H](Nc2cccc(C(F)(F)F)c2)[C@](O)(CO)[C@]1(C)O	3.5	1	P. falciparum (Dd2)	0.399461	Drug-resistant	0.48452	Test	-0.303591	0.774108	-0.873462	-1.47988	-0.446406	-2.24133	-1.10553	-0.805284	1.63428	-0.0245832	0.196272	0.856222	1.88787	0.414723	0.894631	1.63984	-1.51515	1.27308	0.616472	0.433611	0.676356	-0.882256	4.5951	1.34772	-0.231984
CHEMBL4646227	O=c1c2ccc(-c3ccc(Cl)cc3)cc2[nH]c2cc(F)cc(F)c12	3.5	1	P. falciparum (Dd2)	0.399461	Drug-resistant	0.48452	Training	0.0508535	0.779878	0.548858	0.821591	-0.744103	0.24159	0.598647	0.486978	-0.369386	-0.0220976	-0.438006	-0.260878	-0.406577	0.023176	-0.446144	-0.281807	0.895431	-0.572292	0.0773957	-0.325615	-0.138828	0.202638	-0.221197	0.6012	-0.589596
CHEMBL5178771	COC(=O)[C@@H]1Cc2c([nH]c3ccccc23)CN1C(=O)[C@@H](C)Oc1cc(C)cc2oc(=O)cc(CC3CC3)c12	3.5	1	P. falciparum (3D7)	0.512493	Drug-sensitive	0.521358	Training	-0.0920969	0.173445	-0.293053	0.49404	-0.536223	0.120634	0.636999	-0.424941	-0.0149913	-0.0196436	-0.0368136	0.16369	-0.506648	-0.435637	0.24317	-0.0619866	-0.320767	0.0114241	-0.569603	-0.172279	-0.113117	-0.341641	-0.276092	0.64831	-0.396625
CHEMBL576964	Oc1ccc(Nc2ccnc3cc(Cl)ccc23)cc1CN1CCN(c2ccccc2)CC1	3.52	1	P. falciparum (3D7)	0.512493	Drug-sensitive	0.521358	Training	0.204563	-0.172866	0.690346	-0.315022	0.0265723	0.655008	0.295243	1.12255	-0.198739	-0.016973	-0.530271	-0.196847	-0.506648	0.305229	-0.840114	-0.618304	0.467288	-0.541668	-0.296512	-0.151436	-0.303397	0.534719	-0.276092	-0.148429	-0.169589
CHEMBL566534	CO[C@H]1O[C@@H]2O[C@@]3(C)CC[C@H]4[C@H](C)CC[C@@H]([C@H]1C)[C@@]24OO3	3.53	1	P. falciparum (3D7)	0.512493	Drug-sensitive	0.521358	Test	-0.975547	1.2124	-2.08336	0.11728	-1.01006	-1.28554	1.4944	-0.695841	-0.495908	-0.0197161	-0.530271	0.765469	0.676452	0.445603	1.21269	0.99197	-0.209501	-0.252306	-0.516673	1.53235	0.947963	0.179177	0.962234	2.24711	-0.779145
CHEMBL5414878	N=C(N)c1ccc2cc(-c3ccc(-c4ccc(C(=N)N)nc4)o3)[nH]c2c1	3.6	1	P. falciparum (K1)	0.610256	Drug-resistant	0.48452	Training	-0.412641	0.111401	0.0663485	-1.0063	-0.444955	-0.0658473	0.000777266	-0.674356	2.2672	-0.0248516	0.629171	-0.377501	-0.406577	-0.864504	-0.655726	-0.321352	-0.175347	1.51912	-0.563438	-0.602927	-0.322319	-0.548579	-0.221197	-0.146958	-0.472925
CHEMBL38827	CCCCN(CCCC)CC(O)c1cc(Cl)cc2c1-c1ccc(Cl)cc1/C2=C/c1ccc(Cl)cc1	3.6	1	P. falciparum (Dd2)	0.399461	Drug-resistant	0.48452	Training	0.649365	0.693203	0.446676	0.072219	0.179449	0.245911	0.522743	-0.245815	-0.240136	-0.0168843	0.0376987	0.182977	-0.406577	0.624645	0.160114	-0.209231	1.63292	-0.914401	0.600057	0.306012	0.0748248	-0.397854	-0.221197	0.38953	0.079636
CHEMBL35228	COc1ccc2nc3cc(Cl)ccc3c(Nc3cc(CN4CCCC4)c(O)c(CN4CCCC4)c3)c2n1	3.6	1	P. falciparum (3D7)	0.512493	Drug-sensitive	0.521358	Training	0.425373	-0.415529	0.362578	-0.0198761	-0.144157	0.42438	0.626853	-0.536452	-0.186925	-0.0169477	3.00063	-0.0715116	-0.506648	0.396381	-0.463582	-0.573629	-0.121113	-0.351156	-0.360831	0.0687176	-0.250363	-0.515254	-0.276092	0.168552	-0.2814
CHEMBL1738786	Cc1cc(Nc2ccc(C(F)(F)F)cc2)n2nc(C(C)(F)F)nc2n1	3.6	1	P. falciparum (3D7)	0.512493	Drug-sensitive	0.521358	Test	-0.406351	1.19028	-0.286897	1.05364	-1.25329	0.538451	-0.325924	-0.513243	-0.485047	-0.0194959	-0.177177	-0.465634	1.23559	-0.404298	0.0430325	0.831032	-0.240772	-0.182329	0.478312	-1.06354	-0.0577091	-0.644537	1.27467	-0.0907653	-0.169875
CHEMBL3632753	[C-]#[N+][C@@]12CCC(=C)[C@H]3[C@H](CC(C)(C)NC(=O)CN(CCNc4ccnc5cc(Cl)ccc45)C(=O)c4ccncc4)C[C@H](C)[C@@H](CC[C@@H]1C)[C@@H]32	3.6	1	P. falciparum (3D7)	0.512493	Drug-sensitive	0.521358	Training	0.408577	0.165923	-0.432688	0.0907306	-0.312096	-0.319065	0.265405	-0.0354921	-0.175356	-0.0169023	-0.530271	1.80134	0.84288	0.301826	0.602333	0.399561	-0.463638	-0.386695	-0.267376	0.803833	0.787345	0.360079	0.168666	0.770631	-0.163855
CHEMBL1813094	COC1=CC(c2ccc[nH]2)=N/C1=C\c1[nH]c(Cc2ccccc2Cl)cc1Cc1ccccc1Cl	3.6	1	P. falciparum (D6)	0.619883	Drug-sensitive	0.521358	Training	0.202149	0.336838	0.42151	0.45417	-0.179292	0.0496636	-0.0917982	-0.429962	-0.478922	-0.014221	1.3089	-0.177119	-0.506648	0.281587	-0.156368	-0.334202	0.914836	-0.562364	0.105	-0.126848	-0.277265	-0.691059	-0.276092	-0.29151	-0.176675
CHEMBL2334036	CCN(CC)Cc1cc(Nc2ccc(C(=O)N[C@@H](Cc3ccccc3)[C@H](O)CN[C@H](C)c3ccccc3)cc2)ccc1O	3.6	1	P. falciparum (NF54)	0.579006	Drug-sensitive	0.521358	Training	0.120384	-0.634575	0.0842908	-1.125	0.906013	-0.65114	-0.853624	0.383641	0.274272	-0.0196455	-0.530271	-0.205423	-0.506648	0.353389	-0.248644	-0.389775	0.238293	-0.144118	-0.295711	-0.196657	-0.361202	-0.205049	-0.276092	-0.652076	0.604615
CHEMBL4227370	COc1ccc(-c2nc3ccc(C(=O)N4CC(CCl)c5c4cc(O)c4ccoc54)cc3[nH]2)cc1	3.7	1	P. falciparum (3D7)	0.512493	Drug-sensitive	0.521358	Test	0.39865	0.0979412	0.519843	0.297902	-0.315845	-0.443498	1.01431	-0.561158	-0.0177622	-0.0158123	1.16904	0.0447099	-0.506648	-0.515026	-0.391536	-0.243811	0.0386035	-0.000363887	-0.313969	-0.131812	-0.363852	-0.539808	-0.276092	0.812199	-0.645577
CHEMBL3218237	O=S1(=O)CC[N+]([O-])(C2CCC3(CC2)OOC2(OO3)C3CC4CC(C3)CC2C4)CC1	3.7	1	P. falciparum (3D7)	0.512493	Drug-sensitive	0.521358	Training	-0.709495	1.20696	-1.84844	1.33233	-1.62645	-0.33283	0.996873	0.864612	0.548379	-0.0195347	-0.530271	1.2732	2.12881	-0.738493	1.24214	2.46979	-0.791689	0.394083	-0.259151	2.58533	1.52475	5.01767	0.901138	1.18457	-0.635812
CHEMBL2334050	C[C@@H](NC[C@@H](O)[C@H](Cc1ccccc1)NC(=O)c1cccc(C(=O)N2CCCCCC2)c1)c1ccccc1	3.8	1	P. falciparum (NF54)	0.579006	Drug-sensitive	0.521358	Training	-0.130548	-0.646292	-0.169117	-0.691619	0.794471	0.167109	-0.625235	0.271632	0.116404	-0.0196688	-0.530271	-0.252208	-0.506648	0.352415	0.209258	-0.172018	0.270348	-0.211434	-0.358619	-0.0569135	-0.466489	-0.333156	-0.276092	-0.658811	0.493555
CHEMBL2368246	COc1ccc(O[C@@H]2O[C@@H]3O[C@]4(C)CC[C@H]5[C@H](C)CC[C@@H]([C@H]2C)[C@@]35OO4)cc1	3.82	1	P. falciparum (K1)	0.610256	Drug-resistant	0.48452	Training	-0.932735	0.955043	-1.72712	0.213371	-0.836656	-1.1352	1.1782	-0.484901	-0.509251	-0.0248539	-0.438006	0.820686	0.73396	0.277626	0.689879	0.646392	0.0264667	-0.279164	-0.604266	0.98093	0.591959	0.25446	0.674135	1.47249	-0.625366
CHEMBL76	CCN(CC)CCCC(C)Nc1ccnc2cc(Cl)ccc12	3.9	1	P. falciparum (NF54)	0.579006	Drug-sensitive	0.521358	Test	-0.350264	-0.235928	0.212052	-0.44245	1.3925	-1.34929	-0.712007	-0.532067	-0.508513	-0.0169762	-0.530271	-0.418328	-0.506648	0.617048	-0.348829	-0.615719	1.0526	-0.66589	0.466881	0.171018	-0.0992331	-0.510266	-0.276092	-0.578461	0.649294
CHEMBL3289670	Cc1cc(Nc2ccc(C(F)(F)F)c(F)c2)n2nc(C(C)(F)F)nc2n1	3.9	1	P. falciparum (3D7)	0.512493	Drug-sensitive	0.521358	Training	-0.38208	1.3377	-0.336951	1.23423	-1.35135	0.485015	-0.407756	-0.788313	-0.484996	-0.0194315	-0.177177	-0.442175	1.23559	-0.409767	0.202125	0.832048	-0.21668	-0.225488	0.63119	-1.10344	-0.0464093	-0.731136	1.1191	0.103326	-0.195378
CHEMBL1813080	COC1=CC(c2ccc[nH]2)=N/C1=C\c1[nH]c(Cc2ccc(Cl)cc2)cc1CCC1CCCCC1	3.9	1	P. falciparum (D6)	0.619883	Drug-sensitive	0.521358	Training	-0.271693	0.110769	-0.396043	0.288174	-0.0183702	0.237445	-0.0964756	-0.187712	-0.478969	-0.0169724	1.3089	-0.227618	-0.506648	0.443588	0.139244	-0.363271	0.861582	-0.562364	-0.319979	0.189433	-0.303889	0.205751	-0.276092	-0.542167	0.00883614
CHEMBL1783730	C[C@H]1[C@@H](OCc2ccc(C(=O)N[C@@H](Cc3ccccc3)C(=O)N[C@H](/C=C/S(=O)(=O)c3ccccc3)CCc3ccccc3)cc2)O[C@@H]2O[C@@]3(C)CC[C@H]4[C@H](C)CC[C@@H]1[C@@]24OO3	3.94	1	P. falciparum (W2)	0.480579	Drug-resistant	0.48452	Training	0.298338	0.295522	-0.612367	0.0907897	-0.398606	-0.00563181	0.191329	0.365711	0.300018	-0.0246287	-0.438006	1.33276	1.46123	-0.266528	0.594794	1.30179	-0.165618	-0.0341835	-0.339553	0.700443	0.357505	0.0872084	0.457164	0.316283	-0.109636
CHEMBL2402910	Clc1ccc2c(NCCCNCc3ccc(Br)cc3)ccnc2c1	3.95	1	P. falciparum (D6)	0.619883	Drug-sensitive	0.521358	Test	1.05167	-0.0997532	1.31662	0.0422658	0.430697	0.429237	-0.11533	0.510317	-0.502921	0.519396	-0.530271	-0.409667	-0.506648	0.548675	-0.584085	-0.641207	0.902845	-0.549372	1.88734	-0.0760357	-0.115271	-0.118381	-0.276092	-0.687287	0.428832
CHEMBL4218834	Clc1ccc2c(N[C@@H]3CCCC[C@H]3Nc3ccnc4cc(Cl)ccc34)ccnc2c1	4	1	P. falciparum (7G8)	0.323077	Drug-resistant	0.48452	Training	0.386494	-0.532288	0.327948	-0.0709998	0.19397	0.595433	0.535814	0.727889	-0.509792	-0.0195835	-0.438006	-0.0740405	-0.406577	0.404302	-0.613887	-0.45982	0.176182	-0.430265	0.0294367	0.193883	-0.110597	0.950986	-0.221197	0.174136	-0.303427
CHEMBL3426803	O=C(CCCCSc1nc(-c2ccc(-c3ccccc3)cc2)cc(=O)[nH]1)NO	4	1	P. falciparum (Dd2)	0.399461	Drug-resistant	0.48452	Training	-0.044631	-0.667965	0.283029	-0.324621	0.664213	0.218217	-0.120073	0.680604	0.72707	-0.0247143	-0.438006	-0.390857	-0.406577	-0.131667	0.530549	0.463935	-0.196181	1.0233	0.205741	-0.0488708	-0.503553	-0.123339	-0.221197	-0.734411	0.451061
CHEMBL76	CCN(CC)CCCC(C)Nc1ccnc2cc(Cl)ccc12	4	1	P. falciparum (K1)	0.610256	Drug-resistant	0.48452	Training	-0.580385	-0.296723	0.137259	-0.503984	1.40067	-1.44081	-0.794595	-0.566141	-0.524332	-0.0222173	-0.438006	-0.369063	-0.406577	0.551777	-0.322927	-0.515416	0.868489	-0.56812	0.39909	0.240679	-0.0215319	-0.42271	-0.221197	-0.556249	0.606271
CHEMBL4218834	Clc1ccc2c(N[C@@H]3CCCC[C@H]3Nc3ccnc4cc(Cl)ccc34)ccnc2c1	4	1	P. falciparum (W2)	0.480579	Drug-resistant	0.48452	Test	0.16662	-0.0767318	0.483355	0.318833	-0.265002	0.556585	0.634949	0.779529	-0.509792	-0.0195835	-0.438006	-0.0740405	-0.406577	0.404302	-0.613887	-0.45982	0.176182	-0.430265	0.0294367	0.193883	-0.110597	0.950986	-0.221197	0.174136	-0.303427
CHEMBL3741741	COc1ccc2c(=O)c(C)c(-c3cncc(-c4ccc(OC(F)(F)F)cc4)c3)[nH]c2c1	4	1	P. falciparum (W2)	0.480579	Drug-resistant	0.48452	Training	-0.335132	0.941518	0.0663851	0.660008	-0.522017	-0.29084	0.00681915	0.217505	-0.356278	-0.0246955	-0.438006	-0.208452	0.532324	-0.0281555	-0.0830469	0.289187	0.224821	-0.18904	-0.0865222	-0.574703	-0.283323	-0.0862157	-0.221197	0.21615	-0.23383
CHEMBL3759763	CC(CNCCC12CC3CC(CC(C3)C1)C2)Nc1ccnc2cc(Cl)ccc12	4	1	P. falciparum (W2)	0.480579	Drug-resistant	0.48452	Training	-0.460326	0.759607	-0.696578	-0.0159397	-0.705939	0.786666	0.541309	0.701087	-0.518253	-0.0222358	-0.438006	0.671559	0.203258	0.775864	0.0998302	-0.0836269	0.398713	-0.607878	-0.490161	1.20287	0.915311	2.72995	-0.221197	0.247679	-0.288521
CHEMBL3426803	O=C(CCCCSc1nc(-c2ccc(-c3ccccc3)cc2)cc(=O)[nH]1)NO	4	1	P. falciparum (3D7)	0.512493	Drug-sensitive	0.521358	Training	-0.189317	-0.694541	0.438261	-0.426303	0.967391	0.187268	-0.307099	0.591934	0.789589	-0.0195664	-0.530271	-0.440935	-0.506648	-0.0919015	0.536497	0.40018	-0.0518069	0.984921	0.266316	-0.129337	-0.599243	-0.199723	-0.276092	-0.763272	0.488293
CHEMBL3093730	O=C(CC1CCC2(CC1)OOC1(OO2)C2CC3CC(C2)CC1C3)NCc1cccc(CNC(=O)CC2CCC3(CC2)OOC2(OO3)C3CC4CC(C3)CC2C4)c1	4	1	P. falciparum (3D7)	0.512493	Drug-sensitive	0.521358	Test	-0.268713	0.639345	-1.77218	0.452291	-1.01876	0.249821	1.27458	0.901716	-0.117771	-0.0196713	-0.530271	1.86582	1.77069	0.0495399	0.922161	0.537857	-0.189195	-0.20631	-0.850517	1.27945	0.492629	3.16066	0.461015	0.864168	-0.483118
CHEMBL269671	C[C@@H]1CC[C@H]2[C@@H](C)C(=O)O[C@@H]3O[C@@]4(C)CC[C@@H]1[C@]32OO4	4	1	P. falciparum (3D7)	0.512493	Drug-sensitive	0.521358	Training	-0.955964	1.37378	-1.97527	0.657886	-1.45866	-0.775396	1.39927	-0.65039	-0.339919	-0.0197163	-0.530271	0.674247	0.676452	0.32942	1.54574	1.35588	-0.257281	-0.000997515	-0.536751	1.45883	0.993911	0.185558	1.01607	2.29253	-0.847963
CHEMBL3758274	CC(NCCCNc1ccnc2cc(Cl)ccc12)C12CC3CC(CC(C3)C1)C2	4	1	P. falciparum (D6)	0.619883	Drug-sensitive	0.521358	Training	-0.453265	0.822288	-0.691145	0.202361	-0.897299	0.577275	0.736083	0.965844	-0.502192	-0.016995	-0.530271	0.825423	0.0591633	0.849498	0.0897044	-0.107653	0.565288	-0.707133	-0.455556	1.32697	0.695029	2.76005	0.244344	0.420954	-0.358988
CHEMBL682	CCN(CC)Cc1cc(Nc2ccnc3cc(Cl)ccc23)ccc1O	4	1	P. falciparum (NF54)	0.579006	Drug-sensitive	0.521358	Training	-0.0713641	-0.275583	0.62384	-0.447856	0.706025	-1.0971	-0.202789	-0.137278	-0.199139	-0.0169563	-0.530271	-0.351922	-0.506648	0.35117	-0.659522	-0.599297	0.446689	-0.329683	0.184907	-0.184163	-0.217298	-0.227674	-0.276092	-0.133364	0.0315996
CHEMBL1086475	C[C@H]1Cc2c([nH]c3cc(Cl)ccc23)[C@@]2(N1)C(=O)Nc1ccc(Cl)cc12	4	1	P. falciparum (NF54)	0.579006	Drug-sensitive	0.521358	Test	0.0843078	0.81204	0.137324	0.511109	-1.26141	0.0718105	1.04134	-0.56099	-0.332866	-0.0142212	0.456644	0.306123	-0.054005	0.440587	0.0735647	0.493579	0.0418976	-0.228718	0.154614	0.293827	0.364455	-0.197018	0.833026	1.85577	-0.836397
CHEMBL4537254	O=C(CCN1CCCC1)Nc1cc(-c2ccc(CN3CCOCC3)cc2)nc2ccc(F)cc12	4	1	P. falciparum (NF54)	0.579006	Drug-sensitive	0.521358	Training	-0.119831	-0.6315	-0.105733	-0.0584933	0.199311	0.649749	-0.0995796	0.2715	-0.346355	-0.0196582	1.23517	-0.280681	-0.506648	0.339618	-0.0459197	-0.461895	-0.0656083	-0.491786	-0.509785	-0.0988505	-0.42918	0.00987118	-0.276092	-0.394044	0.0334771
CHEMBL4644082	COc1cc2[nH]c3cc(Nc4ccc(OC(F)(F)F)cc4)ccc3c(=O)c2cc1F	4	1	P. falciparum (7G8)	0.323077	Drug-resistant	0.48452	Training	-0.0702991	0.221923	-0.029144	0.23529	-0.154206	0.0403349	0.0552187	0.0493771	-0.357262	-0.0246398	-0.438006	-0.284793	0.532324	-0.0651015	-0.116386	0.246307	0.0750132	-0.171252	0.0546281	-0.73843	-0.341505	-0.0603108	-0.221197	0.229909	-0.237576
CHEMBL2012961	Cc1cc(F)c2ncn(-c3ccc(C(=O)NC4CC4)s3)c2c1	4	1	P. falciparum (Dd2)	0.399461	Drug-resistant	0.48452	Training	-0.237779	0.352556	-0.13022	0.669217	-0.768858	0.349631	-0.0938451	-0.98895	-0.221749	-0.0247592	1.63911	-0.214468	-0.406577	-0.963098	-0.141148	-0.122739	-0.175596	0.44898	-0.0776804	0.134887	0.142015	-0.875039	-0.221197	0.0469471	-0.456127
CHEMBL3410467	CCNC(=O)ON(C)C(=O)CCC(c1ccc(F)c(F)c1)P(=O)(OCOC(=O)OC(C)(C)C)OCOC(=O)OC(C)(C)C	4	1	P. falciparum (Dd2)	0.399461	Drug-resistant	0.48452	Test	-0.218285	0.781725	-0.888534	0.227161	-0.109306	-0.171766	-1.15684	-1.05834	0.377485	-0.024528	-0.438006	0.151001	2.10106	-1.31995	1.30495	0.46542	-0.122259	1.05642	1.20572	-0.1308	1.63935	-0.996164	0.0836549	-0.762325	2.00268
CHEMBL1812888	CCCCCCc1cc(CCC)c(/C=C2\N=C(c3ccc[nH]3)C=C2OC)[nH]1	4	1	P. falciparum (Dd2)	0.399461	Drug-resistant	0.48452	Training	-0.433034	-0.466162	-0.692962	-0.281378	1.00314	-0.0547669	0.0784827	-1.37924	-0.496088	-0.0248508	1.335	-0.371986	-0.406577	0.329741	0.303124	-0.255587	0.631461	-0.220478	-0.425517	-0.10314	-0.54422	-1.24358	-0.221197	-0.553027	0.202856
CHEMBL1800775	NCC(=O)N1CCn2c(nc(-c3ccc(F)cc3)c2Nc2ccc(Cl)c(F)c2)C1	4	1	P. falciparum (W2)	0.480579	Drug-resistant	0.48452	Training	-0.336419	0.239344	-0.0320213	0.269703	-0.246251	-0.541833	0.155069	-0.107965	0.433646	-0.0220723	-0.0574423	-0.211425	-0.406577	0.0755628	0.0254544	-0.177361	-0.283604	0.0918213	0.214765	-0.283594	-0.21448	-0.0385777	-0.221197	0.161726	-0.286235
CHEMBL2012957	Cc1nc2c(Br)cccc2n1-c1ccc(C(=O)NC2CC2)s1	4	1	P. falciparum (3D7)	0.512493	Drug-sensitive	0.521358	Training	0.838375	0.599956	0.446667	0.772406	-0.580474	0.24024	-0.328291	-1.0781	-0.194193	0.516702	1.5633	-0.0488653	-0.506648	-0.748546	-0.165204	-0.190335	0.333002	0.389166	1.65061	0.559802	0.300134	-0.920331	-0.276092	0.245829	-0.42492
CHEMBL2012961	Cc1cc(F)c2ncn(-c3ccc(C(=O)NC4CC4)s3)c2c1	4	1	P. falciparum (3D7)	0.512493	Drug-sensitive	0.521358	Test	-0.408092	0.46138	-0.0298159	0.699396	-0.655817	0.336118	-0.277392	-1.29913	-0.194637	-0.0196128	1.62436	-0.257964	-0.506648	-0.95436	-0.160266	-0.208388	-0.0304534	0.389166	-0.0276816	0.0612782	0.0704175	-0.979475	-0.276092	0.0472451	-0.452751
CHEMBL1813084	CCCCCCCCc1cc(Cc2ccc(Br)cc2)c(/C=C2\N=C(c3ccc[nH]3)C=C2OC)[nH]1	4	1	P. falciparum (D6)	0.619883	Drug-sensitive	0.521358	Training	0.845472	0.0209232	-0.115465	0.148061	0.617265	0.0699826	-0.0922905	-1.12999	-0.479038	0.516681	1.3089	-0.305739	-0.506648	0.473126	0.157125	-0.389408	1.14045	-0.539975	0.724099	0.0460402	-0.345098	-1.01735	-0.276092	-0.670995	0.353151
CHEMBL527822	CCCCCCCc1c(C)nc2cc(OC)ccc2c1O	4	1	P. falciparum (D6)	0.619883	Drug-sensitive	0.521358	Training	-0.830692	-0.223286	-0.240059	-0.175378	1.12661	-1.19736	-0.202144	-0.591315	-0.20331	-0.0196944	-0.530271	-0.422374	-0.506648	0.440731	-0.127722	-0.580448	0.647603	-0.251072	-0.118663	0.0237474	-0.552889	-0.568694	-0.276092	-0.159216	0.222449
CHEMBL2331582	C[C@@H](NC[C@@H](O)[C@H](Cc1ccccc1)NC(=O)c1ccc(NC2CCN(C)CC2)cc1)c1ccccc1	4	1	P. falciparum (NF54)	0.579006	Drug-sensitive	0.521358	Training	-0.152521	-0.716325	-0.104101	-1.08661	0.621886	0.155152	-0.945551	0.916288	-0.0351132	-0.0196874	-0.530271	-0.237972	-0.506648	0.455557	-0.0954591	-0.350321	0.0766267	-0.256549	-0.400532	0.0117115	-0.255085	0.432889	-0.276092	-0.779306	0.583347
CHEMBL2322220	Cn1c2nc3ccccc3c-2c(NCCCNC(=O)Nc2ccccc2)c2cc(Br)ccc21	4	1	P. falciparum (NF54)	0.579006	Drug-sensitive	0.521358	Test	1.38857	-0.118493	0.713499	0.0301058	0.107465	0.515733	0.597912	0.233071	-0.334738	0.516677	-0.088907	-0.0227118	-0.506648	0.182583	-0.693626	-0.470086	0.417122	-0.254993	0.574802	-0.211228	-0.305742	-0.148106	-0.276092	0.413876	-0.315983
CHEMBL2105763	Cn1cc(CNCC2CCN(c3ncc(C(=O)NO)cn3)CC2)c2ccccc21	4.01	1	P. falciparum (3D7)	0.512493	Drug-sensitive	0.521358	Training	-0.339687	-0.533184	-0.0209587	-0.642075	0.424368	-0.285832	0.0307242	0.372894	0.526517	-0.0196575	-0.0206282	-0.261336	-0.506648	-0.135354	-0.335915	-0.375095	-0.545383	0.372611	-0.401008	-0.0871214	-0.335277	0.200806	-0.276092	-0.248749	-0.136889
CHEMBL1783728	C[C@H]1[C@@H](OCc2ccc(C(=O)NCC(=O)N[C@H](/C=C/S(=O)(=O)c3ccccc3)Cc3ccccc3)cc2)O[C@@H]2O[C@@]3(C)CC[C@H]4[C@H](C)CC[C@@H]1[C@@]24OO3	4.09	1	P. falciparum (W2)	0.480579	Drug-resistant	0.48452	Training	0.0524091	0.323678	-0.684416	0.107351	-0.517046	-0.1111	0.227468	0.140124	0.299486	-0.0246329	-0.438006	1.21716	1.46123	-0.373274	0.767028	1.53682	-0.425063	0.15386	-0.240308	0.753741	0.471319	0.0497788	0.560643	0.435568	-0.157331
CHEMBL3289799	Nc1nc2ccccc2n1CC(O)c1ccc(Cl)cc1Cl	4.09	1	P. falciparum (7G8)	0.323077	Drug-resistant	0.48452	Training	0.0817587	-0.301344	0.58169	-0.531249	0.128691	0.0933302	-0.44115	0.0250492	0.578813	-0.0195569	-0.0574423	-0.262003	-0.406577	0.339966	-0.500566	-0.344374	-0.047119	0.322989	0.84434	-0.066455	0.0419822	-0.246884	-0.221197	0.126006	-0.306999
CHEMBL5178359	O[C@H](CNCC1CC1)c1cc(C(F)(F)F)nc2c(C(F)(F)F)cccc12	4.1	1	P. falciparum (W2)	0.480579	Drug-resistant	0.48452	Test	-0.645484	1.76376	-0.694886	0.455983	-1.07057	0.181341	-0.55381	-0.767247	-0.226231	-0.0245805	-0.438006	-0.308839	1.27299	0.333777	0.715379	1.21757	0.00570303	-0.346583	0.510068	-0.591012	-0.0538777	-0.608719	1.12381	0.0689691	0.0623888
CHEMBL5178359	O[C@H](CNCC1CC1)c1cc(C(F)(F)F)nc2c(C(F)(F)F)cccc12	4.1	1	P. falciparum (3D7)	0.512493	Drug-sensitive	0.521358	Training	-0.472598	1.68669	-0.589032	0.370077	-0.950968	0.341414	-0.489814	-0.754452	-0.199288	-0.0194275	-0.530271	-0.355856	1.23559	0.390912	0.728225	1.18194	0.157612	-0.436087	0.582001	-0.69171	-0.132786	-0.703216	1.1191	0.0700889	0.0851157
CHEMBL4638013	O=c1c2cc(Oc3ccc(OC(F)(F)F)cc3)ccc2[nH]c2cc(F)cc(F)c12	4.1	1	P. falciparum (7G8)	0.323077	Drug-resistant	0.48452	Training	-0.108112	0.460447	-0.0903449	0.622998	-0.398988	0.494475	-0.00218551	0.092289	-0.363419	-0.0246005	-0.438006	-0.308987	0.532324	-0.107125	0.0192564	0.304308	0.341786	-0.351577	0.163177	-0.867163	-0.354437	-0.0233336	-0.221197	0.290881	-0.274796
CHEMBL5192816	CCCCc1cc(=O)oc2cccc(O[C@H](C)C(=O)N3Cc4[nH]c5ccccc5c4C[C@H]3C(=O)OC)c12	4.1	1	P. falciparum (3D7)	0.512493	Drug-sensitive	0.521358	Training	-0.16077	-0.218595	-0.221917	0.37485	0.0950818	-0.166623	0.732934	-0.225955	-0.015118	-0.0196365	-0.0368136	0.0942096	-0.506648	-0.452106	0.34374	0.0157364	-0.195119	0.0798233	-0.392906	-0.170948	-0.381759	-0.255816	-0.276092	0.679924	-0.336545
CHEMBL5173097	CCCCc1cc(=O)oc2cc(C)cc(O[C@H](C)C(=O)N3Cc4[nH]c5ccccc5c4C[C@H]3C#N)c12	4.1	1	P. falciparum (3D7)	0.512493	Drug-sensitive	0.521358	Test	-0.120972	-0.0454447	-0.173574	0.522102	-0.0357435	-0.0219535	0.76268	-0.326221	0.407336	-0.0196579	-0.0368136	0.089051	-0.506648	-0.477037	0.411683	0.117362	-0.151538	0.079437	-0.50437	-0.138975	-0.25136	-0.265132	-0.276092	0.696686	-0.373676
CHEMBL2402793	Clc1ccc2c(NCCNCc3ccc(Br)cc3)ccnc2c1	4.1	1	P. falciparum (D6)	0.619883	Drug-sensitive	0.521358	Training	1.05033	-0.0686347	1.46551	0.064718	0.310818	0.374363	-0.10458	0.60221	-0.502932	0.519395	-0.530271	-0.410879	-0.506648	0.515739	-0.650744	-0.637311	0.816002	-0.515717	1.96502	-0.114442	-0.0674649	-0.0686455	-0.276092	-0.616188	0.302327
CHEMBL2322223	Cn1c2nc3ccccc3c-2c(NCCCNC(=O)Nc2ccccc2)c2cc(C(F)(F)F)ccc21	4.1	1	P. falciparum (NF54)	0.579006	Drug-sensitive	0.521358	Training	0.131862	0.401894	0.139657	0.229433	-0.24355	0.446419	0.470566	0.0640557	-0.334542	-0.0195654	-0.088907	-0.072858	0.364468	0.0765474	-0.386577	0.0760641	0.299096	-0.340175	-0.280669	-0.509107	-0.48584	-0.239131	0.24729	0.377717	-0.29685
CHEMBL2391094	COC(=O)c1ccc2c(c1)c(NCCCNC(=O)Nc1ccccc1)c1c3ccccc3nc-1n2C	4.16	1	P. falciparum (NF54)	0.579006	Drug-sensitive	0.521358	Training	0.196074	-0.239945	0.410072	-0.0297405	0.334446	-0.0981616	0.565038	0.0640557	-0.17354	-0.0196689	-0.088907	-0.0760203	-0.506648	0.0191216	-0.498704	-0.337673	0.0903635	0.0490947	-0.504313	-0.465903	-0.569442	-0.239131	-0.276092	0.381344	-0.311539
CHEMBL5189670	O=C(COc1ccccc1)N(c1cccc(F)c1)C1CCN(Cc2ccccc2Br)CC1	4.19	1	P. falciparum (3D7)	0.512493	Drug-sensitive	0.521358	Test	0.968742	0.00808201	0.500787	0.061165	0.4619	0.517927	-0.392655	1.13897	-0.362039	0.516719	-0.530271	-0.10963	-0.506648	0.353503	-0.0626881	-0.375837	0.999721	-0.836267	0.94537	0.108231	-0.264157	0.632933	-0.276092	-0.406921	0.241811
CHEMBL3740357	COc1ccc2c(=O)c(C)c(-c3ccnc(-c4ccc(OC(F)(F)F)cc4)c3)[nH]c2c1	4.2	1	P. falciparum (W2)	0.480579	Drug-resistant	0.48452	Training	-0.368972	0.924891	-0.00918808	0.692662	-0.522017	-0.29084	0.00681915	0.217505	-0.355898	-0.0246958	-0.438006	-0.212181	0.532324	-0.0281555	-0.0830469	0.289187	0.25864	-0.18904	-0.0865222	-0.582999	-0.302583	-0.0862157	-0.221197	0.21615	-0.23383
CHEMBL4128793	NC1CCN(C(=O)c2ccc(C3CCC4(CC3)OOC3(OO4)C4CC5CC(C4)CC3C5)cc2)CC1	4.2	1	P. falciparum (3D7)	0.512493	Drug-sensitive	0.521358	Training	-0.539606	0.624255	-1.42765	0.242032	-0.920022	-0.0639816	1.10971	1.19468	0.511955	-0.0197066	-0.530271	0.761123	0.632019	0.141761	0.716074	0.43433	-0.0509679	-0.188619	-0.863538	1.22408	0.364729	3.15592	0.317181	0.834025	-0.577443
CHEMBL139702	C=CC(C)(C)c1cc(/C=C/C(=O)c2ccc(O)cc2)c(OC)cc1O	4.2	1	P. falciparum (3D7)	0.512493	Drug-sensitive	0.521358	Training	-0.205067	0.877866	0.740259	-0.851443	0.418057	-1.80395	-1.0133	-0.466013	0.255689	-0.0196438	-0.530271	-0.310923	0.247767	0.174083	0.259438	0.228022	0.613677	0.129431	0.0496342	-0.408594	0.529884	-0.504042	0.327818	-0.172497	0.148093
CHEMBL1783732	CC(C)C[C@H](NC(=O)c1ccc(CO[C@H]2O[C@@H]3O[C@@]4(C)CC[C@H]5[C@H](C)CC[C@@H]([C@H]2C)[C@@]35OO4)cc1)C(=O)N[C@H](/C=C/S(C)(=O)=O)CCc1ccccc1	4.21	1	P. falciparum (W2)	0.480579	Drug-resistant	0.48452	Test	-0.0688528	0.498834	-0.926256	0.0275321	-0.627078	-0.101098	0.18068	-0.38131	0.299707	-0.0245978	-0.438006	1.163	1.67286	-0.282653	1.00893	1.33434	-0.360454	0.178356	-0.105136	0.614867	0.916954	-0.172499	0.272779	0.422377	0.0803644
CHEMBL1076009	COc1ccc2nc3cc(Cl)ccc3c(Nc3ccc(Nc4nc(NCCCN(C)C)nc(Nc5ccccc5)n4)cc3)c2c1	4.21	1	P. falciparum (3D7)	0.512493	Drug-sensitive	0.521358	Training	0.840846	-0.726683	0.74641	-0.106104	0.168148	0.680118	0.588737	0.449635	-0.456899	-0.0169511	-0.530271	-0.181938	-0.506648	0.15924	-0.971694	-0.66722	-0.284283	-0.0628019	-0.256831	-0.623193	-0.356149	-0.14035	-0.276092	-0.170351	0.0541142
CHEMBL1081958	COc1ccc2nc3cc(Cl)ccc3c(Nc3ccc(Nc4nc(NN)nc(Nc5ccccc5)n4)cc3)c2c1	4.27	1	P. falciparum (3D7)	0.512493	Drug-sensitive	0.521358	Training	0.780132	-0.775149	0.918419	-0.161659	0.141672	0.250072	0.701889	0.693062	1.45388	-0.0169358	-0.530271	-0.203479	-0.506648	-0.232786	-1.15969	-0.666122	-0.616021	0.384456	-0.279271	-0.706043	-0.504246	-0.00463675	-0.276092	0.0499065	-0.227664
CHEMBL269671	C[C@@H]1CC[C@H]2[C@@H](C)C(=O)O[C@@H]3O[C@@]4(C)CC[C@@H]1[C@]32OO4	4.3	1	P. falciparum (NF54)	0.579006	Drug-sensitive	0.521358	Training	-0.959676	1.45013	-2.19376	0.731435	-1.51789	-1.08687	1.31839	-0.861022	-0.339919	-0.0197163	-0.530271	0.674247	0.676452	0.32942	1.54574	1.35588	-0.257281	-0.000997515	-0.536751	1.45883	0.993911	0.185558	1.01607	2.29253	-0.847963
CHEMBL3581497	CCOC(=O)c1cnc(Oc2ccc3c(c2)B(O)OC3)cn1	4.4	1	P. falciparum (3D7)	0.512493	Drug-sensitive	0.521358	Test	-0.589876	-0.757016	-0.248232	0.0949326	0.426583	-0.120257	-0.32746	-0.169006	-0.0303207	-0.0196958	0.127677	-0.530386	-0.506648	-1.60641	-0.136607	-0.266836	-0.785218	0.848406	-0.0917697	-0.935798	-0.609675	-0.583345	-0.276092	-0.393429	-0.184059
CHEMBL4876574	CSc1nncc(-c2cnnc(SCCCN=[N+]=[N-])n2)n1	4.4	1	P. falciparum (3D7)	0.512493	Drug-sensitive	0.521358	Training	0.526014	-2.52591	1.81628	1.03014	1.94337	-0.129018	-0.354829	0.268194	-0.175753	-0.0193611	-0.530271	-0.549932	-0.506648	-1.07531	1.03563	1.24423	-2.31358	2.38488	1.38748	-0.143611	-0.673797	-0.82335	-0.276092	-0.956555	0.670961
CHEMBL2334055	C[C@@H](NC[C@@H](O)[C@H](Cc1ccccc1)NC(=O)c1ccc(N(C)C2CCN(C)CC2)cc1)c1ccccc1	4.4	1	P. falciparum (NF54)	0.579006	Drug-sensitive	0.521358	Training	-0.0710447	-0.467199	-0.0496785	-0.980356	0.552666	-0.145602	-0.950227	0.84466	-0.0416033	-0.0196809	-0.530271	-0.112786	-0.506648	0.462224	-0.0948319	-0.324427	0.21674	-0.411141	-0.392101	0.171244	-0.188156	0.389116	-0.276092	-0.619642	0.467571
CHEMBL2151383	COc1ccc2c(c1)c(NCCCNC(=O)Nc1ccccc1)c1c3ccccc3nc-1n2C	4.4	1	P. falciparum (NF54)	0.579006	Drug-sensitive	0.521358	Training	0.0931783	-0.295261	0.370685	-0.177231	0.365849	0.0640411	0.693421	0.173767	-0.332241	-0.0196941	-0.088907	-0.0991643	-0.506648	0.0446307	-0.819059	-0.541631	0.178445	-0.141077	-0.600278	-0.419021	-0.584649	-0.180045	-0.276092	0.391416	-0.336057
CHEMBL1241239	C/C=C/[C@H]1O[C@@](O)([C@@H](C)[C@H](O)[C@H](C)[C@H]2OC(=O)/C(OC)=C/C(C)=C/[C@@H](C)[C@@H](O)[C@@H](CC)[C@@H](O)[C@H](C)C/C(C)=C/C=C/[C@@H]2OC)C[C@@H](O[C@H]2C[C@@H](O)[C@H](OC(N)=O)[C@@H](C)O2)[C@@H]1C	4.5	1	P. falciparum (Dd2)	0.399461	Drug-resistant	0.48452	Test	0.2487	-0.40922	-0.844119	-1.16916	0.111821	-1.2446	-0.931923	-1.10821	2.09497	-0.0246044	-0.438006	0.998514	0.22326	0.6104	1.40499	0.362853	-1.15845	0.779803	0.252584	0.466825	0.418596	-0.823415	0.0336411	0.225115	0.685222
CHEMBL508828	CCOC(=O)/N=C(/Nc1ccc(-c2ccc(-c3ccc(N/C(=N/C(=O)OCC)NC(C)C)cc3)cc2)cc1)NC(C)C	4.5	1	P. falciparum (K1)	0.610256	Drug-resistant	0.48452	Training	-0.15427	-0.368598	-0.0120691	-0.422422	0.909029	-0.00638767	-0.63616	-0.449648	-0.183783	-0.0247952	-0.438006	-0.328644	-0.406577	0.152312	0.20035	-0.243311	0.401136	0.360234	-0.0448828	-0.855318	-0.187908	-0.405973	-0.221197	-0.730756	0.990247
CHEMBL1812888	CCCCCCc1cc(CCC)c(/C=C2\N=C(c3ccc[nH]3)C=C2OC)[nH]1	4.5	1	P. falciparum (D6)	0.619883	Drug-sensitive	0.521358	Training	-0.833117	-0.328793	-0.775216	-0.0872953	1.12552	-0.414828	-0.123	-1.787	-0.479215	-0.0197079	1.3089	-0.42136	-0.506648	0.386726	0.300585	-0.346194	0.806722	-0.305275	-0.388498	-0.185631	-0.641427	-1.36177	-0.276092	-0.575119	0.230825
CHEMBL2391089	COC(=O)c1ccc2c(c1)c(NCCCN)c1c3cc(Br)ccc3nc-1n2C	4.54	1	P. falciparum (NF54)	0.579006	Drug-sensitive	0.521358	Training	1.25426	0.457783	0.879444	0.0399741	0.199806	-0.778947	0.997395	-0.735526	0.487529	0.516718	-0.088907	-0.00890403	-0.506648	0.266534	-0.426796	-0.322785	0.321382	0.178543	1.00786	-0.0694775	-0.12221	-0.442942	-0.276092	0.976201	-0.465741
CHEMBL491383	C[C@H]1[C@@H](Oc2ccc(F)cc2)O[C@@H]2O[C@]3(C)CC[C@H]4[C@H](C)CC[C@@H]1[C@@]24OO3	4.58	1	P. falciparum (K1)	0.610256	Drug-resistant	0.48452	Test	-0.971838	1.19422	-1.83361	0.474082	-1.19143	-0.618676	1.07617	-0.432989	-0.511658	-0.0248154	-0.438006	0.810094	0.73396	0.268161	0.738183	0.696059	0.18817	-0.417236	-0.55616	0.972751	0.643737	0.302784	0.703016	1.54238	-0.661265
CHEMBL4868476	N=C(N)c1ccc(-c2ccc(-c3cc4ccc(C(=N)N)cc4[nH]3)o2)cc1	4.6	1	P. falciparum (K1)	0.610256	Drug-resistant	0.48452	Training	-0.385229	0.472536	0.179324	-1.09726	-0.444955	-0.0658473	0.000777266	-0.674356	2.25935	-0.0248524	0.629171	-0.363819	-0.406577	-0.827852	-0.655726	-0.321352	0.342775	1.26543	-0.609147	-0.507069	-0.299738	-0.453097	-0.221197	-0.146958	-0.464914
CHEMBL322380	C[C@@H]1CC[C@H]2[C@@H](C)C(c3cccn3C)O[C@@H]3O[C@@]4(C)CC[C@@H]1[C@]32OO4	4.6	1	P. falciparum (NF54)	0.579006	Drug-sensitive	0.521358	Training	-0.861815	1.443	-2.10283	0.286091	-1.32713	-0.752177	1.20142	-1.10091	-0.498012	-0.0197313	0.149247	0.958683	0.676452	0.386726	0.683682	0.78178	0.292372	-0.536377	-0.7697	1.39586	0.828089	-0.0865037	0.748729	1.99252	-0.799791
CHEMBL4642666	O=c1c2ccc(Nc3ccc(OC(F)(F)F)cc3)cc2[nH]c2cc(Cl)cc(Cl)c12	4.6	1	P. falciparum (7G8)	0.323077	Drug-resistant	0.48452	Training	0.266072	0.563084	0.287342	0.432972	-0.398988	0.494475	0.0387433	0.092289	-0.359669	-0.0194165	-0.438006	-0.156217	0.532324	0.136459	-0.0823907	0.284967	0.605427	-0.301637	0.804799	-0.495019	-0.0442113	-0.0233336	-0.221197	0.270176	-0.19055
CHEMBL1812884	CCCCCCCCc1cc[nH]c1/C=C1\N=C(c2ccc[nH]2)C=C1OC	4.6	1	P. falciparum (D6)	0.619883	Drug-sensitive	0.521358	Test	-0.847891	-0.494925	-0.679519	-0.183531	1.17935	-0.170592	-0.243375	-1.787	-0.479831	-0.0197178	1.39704	-0.499219	-0.506648	0.377786	0.272664	-0.350649	0.796589	-0.266508	-0.400414	-0.165336	-0.749351	-1.36177	-0.276092	-0.829274	0.286406
CHEMBL2368249	C[C@H]1[C@H](Oc2ccc(C(F)(F)F)cc2)O[C@@H]2O[C@]3(C)CC[C@H]4[C@H](C)CC[C@@H]1[C@@]24OO3	4.62	1	P. falciparum (K1)	0.610256	Drug-resistant	0.48452	Training	-0.881544	1.85783	-1.86445	0.678486	-1.50308	-0.60599	0.898627	-0.579564	-0.51147	-0.0247298	-0.438006	0.840622	1.57374	0.281859	0.959965	1.22001	0.302339	-0.492207	-0.243277	0.802828	0.640408	0.16634	1.21506	1.39163	-0.578839
CHEMBL4445291	Cc1cc(N2CCCCC2)nc(NCc2cc(Nc3ccnc4cc(Cl)ccc34)ccc2F)n1	4.69	1	P. falciparum (Dd2)	0.399461	Drug-resistant	0.48452	Training	0.332144	-0.187054	0.252529	0.272285	-0.224282	0.688689	0.33501	0.844811	-0.500404	-0.022169	-0.438006	-0.196987	-0.406577	0.251694	-0.503789	-0.48717	0.192382	-0.276066	-0.202401	-0.214354	-0.274776	0.62132	-0.221197	-0.134284	-0.105992
CHEMBL3093732	O=C(CC1CCC2(CC1)OOC1(OO2)C2CC3CC(C2)CC1C3)NCCCNC(=O)CC1CCC2(CC1)OOC1(OO2)C2CC3CC(C2)CC1C3	4.7	1	P. falciparum (3D7)	0.512493	Drug-sensitive	0.521358	Training	-0.552844	0.69188	-2.09265	0.464662	-0.998726	0.219535	1.34621	0.797615	-0.117934	-0.0196732	-0.530271	1.7774	1.77069	0.0612338	1.15371	0.648603	-0.192525	-0.0878652	-0.792181	1.44137	0.530873	3.40052	0.534726	0.939054	-0.47829
CHEMBL5283526	CCCS(=O)(=O)N1CCC2(CC1)OOC1(CCCCCC1)OO2	4.7	1	P. falciparum (3D7)	0.512493	Drug-sensitive	0.521358	Test	-0.885826	0.983267	-1.69753	0.370753	0.0660828	-0.915455	0.246677	-0.580771	0.024689	-0.0195461	-0.530271	0.0223001	1.51295	-1.5718	0.922735	1.27735	0.205418	0.567253	0.550285	1.93575	0.880082	-0.208513	0.449116	-0.117522	0.0411486
CHEMBL2402785	COc1ccncc1CNCCCNc1ccnc2cc(Cl)ccc12	4.76	1	P. falciparum (D6)	0.619883	Drug-sensitive	0.521358	Training	-0.284325	-0.903411	0.755342	-0.198174	0.85725	-0.177616	-0.00725284	0.479846	-0.492671	-0.0169733	-0.530271	-0.447779	-0.506648	0.300125	-0.661046	-0.654785	-0.254173	-0.095496	0.235834	-0.461897	-0.548218	-0.270815	-0.276092	-0.51113	0.248408
CHEMBL1813085	COC1=CC(c2ccc[nH]2)=N/C1=C\c1[nH]c(Cc2ccc(Cl)cc2)cc1Cc1ccc(Cl)cc1	4.8	1	P. falciparum (Dd2)	0.399461	Drug-resistant	0.48452	Training	0.400467	0.0882805	0.267714	0.148626	-0.131818	0.375431	0.102754	-0.352172	-0.495819	-0.0195598	1.335	-0.211334	-0.406577	0.228385	-0.13739	-0.275081	0.735686	-0.468317	0.050228	-0.193401	-0.115219	-0.596999	-0.221197	-0.395832	-0.108094
CHEMBL4642934	O=c1c2ccc(F)cc2[nH]c2cc(Oc3ccc(OC(F)(F)F)cc3)ccc12	4.8	1	P. falciparum (Dd2)	0.399461	Drug-resistant	0.48452	Training	-0.125633	0.738284	0.0361168	0.881981	-0.865104	0.615652	0.313889	0.376549	-0.363467	-0.0246626	-0.438006	-0.335044	0.532324	-0.091856	-0.120418	0.288808	0.344039	-0.32205	0.022095	-0.826084	-0.377987	0.0620099	-0.221197	0.105735	-0.251816
CHEMBL1783731	C[C@H]1[C@@H](OCc2ccc(C(=O)N[C@@H](Cc3ccccc3)C(=O)N[C@H](/C=C/S(C)(=O)=O)CCc3ccccc3)cc2)O[C@@H]2O[C@@]3(C)CC[C@H]4[C@H](C)CC[C@@H]1[C@@]24OO3	4.81	1	P. falciparum (W2)	0.480579	Drug-resistant	0.48452	Test	0.130179	0.322268	-0.704977	0.0435437	-0.52676	0.0140546	0.25972	0.049983	0.299781	-0.024605	-0.438006	1.16141	1.67286	-0.296152	0.81112	1.21224	-0.363831	0.0851127	-0.233707	0.538031	0.617789	-0.0128032	0.24091	0.331442	-0.0120261
CHEMBL1813094	COC1=CC(c2ccc[nH]2)=N/C1=C\c1[nH]c(Cc2ccccc2Cl)cc1Cc1ccccc1Cl	4.9	1	P. falciparum (Dd2)	0.399461	Drug-resistant	0.48452	Training	0.39803	0.0681754	0.267714	0.153285	-0.044297	0.318106	0.10353	-0.28987	-0.495805	-0.0195613	1.335	-0.136532	-0.406577	0.228385	-0.13739	-0.244028	0.735686	-0.468317	0.050228	-0.0464718	-0.193159	-0.596999	-0.221197	-0.279621	-0.189984
CHEMBL1812893	CCCCCCCCc1cc(CCCCCC)[nH]c1/C=C1\N=C(c2ccc[nH]2)C=C1OC	4.9	1	P. falciparum (D6)	0.619883	Drug-sensitive	0.521358	Training	-0.803645	-0.406431	-1.01496	-0.151029	1.46407	-0.0889576	-0.106768	-1.787	-0.479161	-0.0197036	1.3089	-0.42263	-0.506648	0.531629	0.415556	-0.401341	1.14014	-0.464905	-0.339435	0.0462511	-0.73981	-1.36177	-0.276092	-0.85938	0.722902
CHEMBL2334038	C[C@@H](NC[C@@H](O)[C@H](Cc1ccccc1)NC(=O)c1ccc(Nc2ccc(O)c(CN3CCCC3)c2)cc1)c1ccccc1	4.9	1	P. falciparum (NF54)	0.579006	Drug-sensitive	0.521358	Training	0.128566	-0.666554	0.00379304	-0.998812	0.48919	0.273747	-0.768629	0.332489	0.274301	-0.0196665	1.23517	-0.210172	-0.506648	0.363334	-0.261472	-0.401962	0.099595	-0.170642	-0.466631	-0.143978	-0.381398	-0.22966	-0.276092	-0.701092	0.39337
CHEMBL2334022	C[C@@H](NC[C@@H](O)[C@H](Cc1ccccc1)NC(=O)c1ccc(CN2CCCCC2)c(O)c1)c1ccccc1	4.9	1	P. falciparum (NF54)	0.579006	Drug-sensitive	0.521358	Test	-0.146927	-0.701052	-0.138815	-1.09646	0.671937	0.229214	-0.998978	1.03793	0.267384	-0.0196698	-0.530271	-0.241802	-0.506648	0.444072	-0.0193363	-0.349611	0.132579	-0.135179	-0.366213	-0.00963049	-0.369498	0.556583	-0.276092	-0.689866	0.516057
CHEMBL2334049	C[C@@H](NC[C@@H](O)[C@H](Cc1ccccc1)NC(=O)c1cccc(C(=O)N2CCCC2)c1)c1ccccc1	4.9	1	P. falciparum (NF54)	0.579006	Drug-sensitive	0.521358	Training	-0.141942	-0.627353	-0.0557899	-0.686686	0.645788	0.0859701	-1.06615	0.389175	0.116383	-0.0196705	1.23517	-0.277865	-0.506648	0.300125	0.164482	-0.139572	0.126574	-0.150956	-0.374196	-0.125441	-0.42321	-0.280407	-0.276092	-0.629199	0.339891
CHEMBL2334035	C[C@@H](NC[C@@H](O)[C@H](Cc1ccccc1)NC(=O)c1cccc(O)c1CN1CCCCC1)c1ccccc1	4.9	1	P. falciparum (NF54)	0.579006	Drug-sensitive	0.521358	Training	-0.147353	-0.71255	-0.138815	-1.09481	0.721988	0.229214	-0.937177	1.06313	0.267392	-0.0196695	-0.530271	-0.19821	-0.506648	0.444072	-0.0193363	-0.335956	0.132579	-0.135179	-0.366213	0.00704893	-0.391953	0.556583	-0.276092	-0.540327	0.451892
CHEMBL4209154	CC(C)(C)OC(=O)N(CCCCCCN(CCCNC(=O)C1CCC2(CC1)OOC1(O2)C2CC3CC(C2)CC1C3)C(=O)OC(C)(C)C)CCCNC(=O)C1CCC2(CC1)OOC1(O2)C2CC3CC(C2)CC1C3	5	1	P. falciparum (K1)	0.610256	Drug-resistant	0.48452	Training	-0.305751	1.09012	-2.14823	0.26722	-0.932596	0.0868838	0.402314	-0.377014	0.136865	-0.0247453	0.0798804	2.24289	3.66663	0.420126	1.29578	0.768041	-0.0548791	-0.050306	-0.532263	1.00095	1.14868	2.0813	0.357801	0.475568	-0.047217
CHEMBL1214918	C[C@@H]1CCC[C@H]1N(NC(=O)c1ccc(CN2CCN(C)CC2)cc1)c1nc(C#N)ncc1Br	5	1	P. falciparum (W2)	0.480579	Drug-resistant	0.48452	Test	0.829588	-0.318602	0.157048	0.255797	0.0844326	-0.433985	-0.377719	-0.113245	0.203178	0.492247	1.35599	-0.00653425	-0.406577	0.091248	0.508071	0.102688	-0.4835	0.134429	0.815199	0.427727	0.193973	-0.11076	-0.221197	-0.208091	0.086533
CHEMBL682	CCN(CC)Cc1cc(Nc2ccnc3cc(Cl)ccc23)ccc1O	5	1	P. falciparum (W2)	0.480579	Drug-resistant	0.48452	Training	-0.304264	-0.111464	0.529701	-0.339704	0.463892	-0.90945	-0.110354	-0.00711291	-0.226089	-0.0221982	-0.438006	-0.305047	-0.406577	0.295464	-0.622442	-0.499585	0.284381	-0.244007	0.12726	-0.101725	-0.135349	-0.150285	-0.221197	-0.127165	0.010798
CHEMBL4449241	CC(C)(C)C(=O)N1CCN(CCNC(=O)c2cc(-c3ccc(CN4CCOCC4)cc3)nc3ccc(F)cc23)CC1	5	1	P. falciparum (NF54)	0.579006	Drug-sensitive	0.521358	Training	0.105385	0.0687696	-0.193738	-0.0638479	-0.159849	0.139079	-0.206279	0.437065	-0.188003	-0.0196201	-0.530271	0.0182726	0.364468	0.312376	0.296013	0.0108219	-0.0805462	-0.364416	-0.347402	-0.137781	0.547807	0.306242	0.217353	-0.21684	0.139039
CHEMBL4284447	Cc1nc(Nc2ncc(N3CCN(C)[C@H](C)C3)c(Nc3cc(C)n(C)n3)n2)cc(C2CC2)c1F	5	1	P. falciparum (NF54)	0.579006	Drug-sensitive	0.521358	Training	-0.0721298	0.0553492	-0.389139	0.204973	-0.633529	-0.171817	-0.528759	-0.836978	-0.468045	-0.0196593	-0.074427	-0.114688	-0.506648	-0.0375787	-0.362105	-0.444278	-0.451791	-0.03482	-0.473481	-0.151357	0.014588	-0.499827	-0.276092	-0.0503665	-0.179658
CHEMBL3410327	CCCCOC(=O)OCOP(=O)(OCOC(=O)OCCCC)C(CCC(=O)N(C)O)c1ccc(F)c(F)c1	5	1	P. falciparum (Dd2)	0.399461	Drug-resistant	0.48452	Test	-0.372571	-0.434513	-0.85027	-0.134131	1.06677	-0.535403	-0.694346	-1.01611	0.578587	-0.0245324	-0.438006	0.0520605	0.22326	-1.44756	1.24678	0.108471	-0.0962697	1.09027	1.27344	0.322744	-0.0597381	-0.963609	0.123767	-0.896064	1.89602
CHEMBL572751	Clc1ccc2c(NCCN(CCN(Cc3ccccc3)Cc3ccccc3)CCN(Cc3ccccc3)Cc3ccccc3)ccnc2c1	5	1	P. falciparum (Dd2)	0.399461	Drug-resistant	0.48452	Training	0.764367	-0.56623	0.46797	-0.376326	0.472889	0.996621	0.056386	1.31558	-0.523775	-0.0222245	-0.438006	-0.0659283	-0.406577	0.336471	-0.714999	-0.53569	0.61096	-0.900788	-0.431407	-0.117613	-0.315124	0.156824	-0.221197	-0.799208	0.515385
CHEMBL209953	CN(CCCNc1ccnc2cc(Cl)ccc12)CCCN1c2ccccc2CCc2ccccc21	5	1	P. falciparum (Dd2)	0.399461	Drug-resistant	0.48452	Training	0.284076	-0.194894	0.262021	-0.0732422	0.151	0.646132	0.822992	0.411291	-0.524079	-0.0222281	-0.438006	-0.0286431	-0.406577	0.366628	-0.624476	-0.496409	0.584329	-0.807388	-0.386842	0.120674	-0.255941	-0.129474	-0.221197	-0.0372505	-0.0614025
CHEMBL3289813	CC(Oc1ccc2nc(N)n(CC(O)c3ccc(C(F)(F)F)cc3Cl)c2n1)C(F)(F)F	5	1	P. falciparum (K1)	0.610256	Drug-resistant	0.48452	Training	-0.186969	1.78472	-0.339651	0.487048	-1.16948	-0.427947	-1.10115	-1.06053	0.590553	-0.0219088	-0.0574423	-0.227913	1.27299	0.21673	0.50747	0.985862	0.215171	0.223774	1.04942	-0.574683	0.0122387	-0.671459	1.1394	0.0337048	0.0290346
CHEMBL2012955	Cc1nc2c(Cl)cccc2n1-c1ccc(C(=O)NC2CC2)s1	5	1	P. falciparum (3D7)	0.512493	Drug-sensitive	0.521358	Test	-0.196265	0.539406	0.178295	0.771518	-0.580474	0.24024	-0.328291	-1.0781	-0.194193	-0.0169243	1.5633	-0.119059	-0.506648	-0.80735	-0.152037	-0.185618	0.238654	0.389166	0.425736	0.320442	0.132107	-0.920331	-0.276092	0.245829	-0.450781
CHEMBL4749922	C[C@@H]1C[C@H](N2C(=N)N[C@](C)(c3cccc(NC(=O)c4cc(C#N)cn4C)c3Cl)CC2=O)CCO1	5	1	P. falciparum (3D7)	0.512493	Drug-sensitive	0.521358	Training	-0.0393499	0.614061	-0.275468	0.0417032	-0.350723	-0.483354	-0.572623	-0.471748	0.990039	-0.016901	0.0582144	0.253901	0.146694	0.289364	1.08016	0.591935	-0.137059	0.581232	0.156497	0.0986872	0.321272	-0.221893	0.091417	0.509026	-0.228666
CHEMBL567386	O=C(CNCCNc1ccnc2cc(Cl)ccc12)N(c1ccccc1)c1ccccc1	5	1	P. falciparum (D6)	0.619883	Drug-sensitive	0.521358	Training	-0.0494699	-0.377204	0.726905	0.0968146	0.413527	0.535842	-0.0539105	1.39972	-0.344284	-0.0169702	-0.530271	-0.327763	-0.506648	0.161402	-0.732942	-0.498177	0.388454	-0.393686	-0.0673715	-0.546974	-0.589703	0.0798255	-0.276092	-0.251771	0.0600819
CHEMBL2089246	Cc1cc(NCCNc2ccnc3cc(Cl)ccc23)nc(N2CCN(C)CC2)n1	5	1	P. falciparum (D6)	0.619883	Drug-sensitive	0.521358	Training	-0.077949	-0.274626	0.591472	0.112394	-0.224891	0.450059	0.140639	0.586011	-0.484294	-0.0169853	-0.530271	-0.308947	-0.506648	0.372864	-0.590514	-0.620478	0.00744009	-0.110277	-0.0251123	-0.255987	-0.200818	0.173997	-0.276092	-0.279403	0.0725771
CHEMBL76	CCN(CC)CCCC(C)Nc1ccnc2cc(Cl)ccc12	5	1	P. falciparum (D6)	0.619883	Drug-sensitive	0.521358	Test	-0.561875	-0.0500214	0.275493	-0.163397	1.04653	-1.40502	-0.594536	-0.246962	-0.508513	-0.0169762	-0.530271	-0.418328	-0.506648	0.617048	-0.348829	-0.615719	1.0526	-0.66589	0.466881	0.171018	-0.0992331	-0.510266	-0.276092	-0.578461	0.649294
CHEMBL4224953	Clc1ccc2c(NCCCN=C3C4CC5CC(C4)CC3C5)ccnc2c1	5	1	P. falciparum (NF54)	0.579006	Drug-sensitive	0.521358	Training	-0.230616	-0.285601	-0.401383	0.237528	-0.335348	0.875741	0.933811	0.947956	-0.50172	-0.0170008	-0.530271	0.227373	-0.506648	0.719716	0.0921047	-0.351236	0.0214561	-0.655045	-0.482268	0.897454	0.111444	2.84353	-0.276092	0.299022	-0.422014
CHEMBL3108890	COc1cc(NC(C)CCCNC(=O)c2ccc(CO[C@H]3O[C@@H]4O[C@]5(C)CC[C@H]6[C@H](C)CC[C@@H]([C@H]3C)[C@@]46OO5)cc2)c2ncccc2c1	5.1	1	P. falciparum (W2)	0.480579	Drug-resistant	0.48452	Training	-0.142313	0.334266	-0.869759	0.0663168	-0.46985	-0.360015	0.845733	-0.257898	-0.335351	-0.0248123	-0.438006	1.08832	0.73396	0.252817	0.368502	0.287849	-0.270206	-0.110622	-0.573134	0.533696	0.253484	-0.00900728	0.30937	0.779556	-0.307225
CHEMBL5190838	COC[C@H](C)NC[C@H](O)c1cc(C(F)(F)F)nc2c(C(F)(F)F)cccc12	5.1	1	P. falciparum (W2)	0.480579	Drug-resistant	0.48452	Training	-0.630541	1.36914	-0.534675	0.0961752	-0.545208	-0.242441	-0.665346	-0.767247	-0.223757	-0.0245516	-0.438006	-0.285943	1.27299	0.283162	0.76638	1.15999	-0.210239	-0.158441	0.889544	-0.656125	-0.0538777	-0.608719	1.12381	0.164717	0.280701
CHEMBL1085827	CC(C)(C)OC(=O)NCc1cccc(CNC(=O)C23CC4CC(C2)[C@]2(OO[C@]5(CCCCC5)O2)C(C4)C3)c1	5.1	1	P. falciparum (3D7)	0.512493	Drug-sensitive	0.521358	Test	-0.471046	1.17026	-1.40862	0.199967	-0.998902	0.402546	0.511133	0.224971	-0.16618	-0.0196829	-0.261672	1.06583	2.17177	0.378473	0.997221	0.834941	-0.14218	-0.0811003	-0.569603	0.689635	1.2459	2.09278	0.676888	0.719814	-0.325078
CHEMBL4212811	CC(C)(C)OC(=O)N(CCCCN(CCCNC(=O)C1CCC2(CC1)OOC1(O2)C2CC3CC(C2)CC1C3)C(=O)OC(C)(C)C)CCCNC(=O)C1CCC2(CC1)OOC1(O2)C2CC3CC(C2)CC1C3	5.1	1	P. falciparum (NF54)	0.579006	Drug-sensitive	0.521358	Training	-0.0941487	1.16888	-2.00491	0.336509	-0.996037	0.0979931	0.470174	-0.305502	0.177337	-0.0196002	0.00694222	2.2911	3.71856	0.457912	1.33656	0.752419	0.0193469	-0.0968033	-0.510478	0.951572	1.17605	2.1745	0.339719	0.566713	-0.0881979
CHEMBL1813090	COC1=CC(c2ccc[nH]2)=N/C1=C\c1[nH]c(Cc2ccc(Br)cc2)cc1Cc1ccc(F)cc1	5.1	1	P. falciparum (Dd2)	0.399461	Drug-resistant	0.48452	Training	1.11156	0.0456887	0.258844	0.145542	-0.131818	0.375431	0.102754	-0.352172	-0.495819	0.492291	1.335	-0.211817	-0.406577	0.172442	-0.15096	-0.279394	0.638789	-0.468317	0.539508	-0.195348	-0.11713	-0.596999	-0.221197	-0.395832	-0.125906
CHEMBL1813093	COC1=CC(c2ccc[nH]2)=N/C1=C\c1[nH]c(Cc2cccc(F)c2)cc1Cc1cccc(F)c1	5.1	1	P. falciparum (D6)	0.619883	Drug-sensitive	0.521358	Training	-0.30027	0.168147	0.0110511	0.438425	-0.288318	0.353809	-0.0244314	-0.507572	-0.478936	-0.0195986	1.3089	-0.319556	-0.506648	0.0881534	-0.167196	-0.368229	0.589667	-0.562364	-0.491602	-0.567	-0.455669	-0.691059	-0.276092	-0.416012	-0.169301
CHEMBL411646	O=C(CC1CCC2(CC1)OOC1(OO2)C2CC3CC(C2)CC1C3)N1CCOCC1	5.2	1	P. falciparum (3D7)	0.512493	Drug-sensitive	0.521358	Test	-0.847698	0.530014	-1.92401	0.403507	-0.832084	0.202728	0.97632	1.47409	-0.325309	-0.0197172	-0.530271	0.604235	0.632019	0.096545	1.155	0.54385	-0.179544	-0.233485	-0.746299	1.34321	0.425062	3.45612	0.439325	0.823568	-0.561312
CHEMBL4452720	Cc1cc(NCc2cc(Nc3ccnc4cc(Cl)ccc34)ccc2F)nc(N2CCN(C)CC2)n1	5.24	1	P. falciparum (Dd2)	0.399461	Drug-resistant	0.48452	Training	0.405977	-0.205337	0.377416	0.139571	-0.356569	0.533194	0.354626	0.537608	-0.500442	-0.0221626	-0.438006	-0.170523	-0.406577	0.230357	-0.549211	-0.479534	-0.0818594	-0.254056	-0.165886	-0.229598	-0.0969669	0.243996	-0.221197	-0.10779	-0.0872541
CHEMBL573984	CCOC(=O)N1CCN(Cc2cc(Nc3ccnc4cc(Cl)ccc34)ccc2O)CC1	5.28	1	P. falciparum (3D7)	0.512493	Drug-sensitive	0.521358	Training	0.0365563	-0.405492	0.440282	-0.257554	0.272297	0.151293	0.0907807	0.315856	-0.0373441	-0.0169366	-0.530271	-0.257123	-0.506648	0.239772	-0.150827	-0.413431	0.000591396	-0.0337569	0.0942628	-0.287275	-0.283799	0.213488	-0.276092	-0.172643	0.038842
CHEMBL4126978	O=C(NCC1CCNCC1)c1ccc(C2CCC3(CC2)OOC2(OO3)C3CC4CC(C3)CC2C4)cc1	5.3	1	P. falciparum (3D7)	0.512493	Drug-sensitive	0.521358	Training	-0.562781	0.499219	-1.4648	0.179316	-0.638873	0.169434	1.01295	1.38792	-0.314659	-0.0197147	-0.530271	0.701008	0.632019	0.203868	0.724796	0.371403	0.137988	-0.290542	-0.844284	1.20277	0.26547	3.13158	0.303055	0.573682	-0.480939
CHEMBL1213257	Oc1ccc(Nc2ccnc3cc(Cl)ccc23)cc1CN1CCCC1	5.3	1	P. falciparum (3D7)	0.512493	Drug-sensitive	0.521358	Test	-0.112532	-0.31236	0.53031	-0.275073	-0.0179156	0.690571	0.0804875	-0.0327597	-0.19911	-0.0169773	1.23517	-0.356672	-0.506648	0.367942	-0.66638	-0.61227	0.206432	-0.367579	-0.119159	-0.0961832	-0.256338	-0.268178	-0.276092	-0.234167	-0.206985
CHEMBL1812896	COC1=CC(c2ccc[nH]2)=N/C1=C\c1[nH]c(CCC2CCCCC2)cc1CCC1CCCCC1	5.3	1	P. falciparum (D6)	0.619883	Drug-sensitive	0.521358	Training	-0.748072	-0.140366	-1.21359	0.127921	0.251578	0.353809	-0.0952741	0.132148	-0.479001	-0.0197254	1.3089	-0.197584	-0.506648	0.60559	0.434856	-0.360068	0.808328	-0.562364	-0.744958	0.658126	-0.411362	1.10256	-0.276092	-0.661656	0.115085
CHEMBL4640006	COc1cc2[nH]c3cc(Nc4ccccc4OC(F)(F)F)ccc3c(=O)c2cc1F	5.4	1	P. falciparum (7G8)	0.323077	Drug-resistant	0.48452	Training	-0.0713247	0.18954	-0.029144	0.241267	-0.108888	0.0683224	0.124278	0.0816366	-0.357255	-0.0246395	-0.438006	-0.265889	0.532324	-0.0651015	-0.116386	0.257918	0.0750132	-0.171252	0.0546281	-0.730257	-0.36293	-0.0603108	-0.221197	0.367238	-0.280085
CHEMBL575523	CCN(CCN)Cc1cc(Nc2ccnc3cc(Cl)ccc23)ccc1O	5.47	1	P. falciparum (K1)	0.610256	Drug-resistant	0.48452	Training	-0.255212	-0.564218	0.603509	-1.00078	0.805461	-0.723818	-0.317681	-0.229885	0.578091	-0.0221852	-0.438006	-0.298904	-0.406577	0.308469	-0.602136	-0.504859	-0.21716	0.249847	0.166346	-0.211161	-0.172985	-0.189331	-0.221197	-0.160498	0.106771
CHEMBL575523	CCN(CCN)Cc1cc(Nc2ccnc3cc(Cl)ccc23)ccc1O	5.47	1	P. falciparum (3D7)	0.512493	Drug-sensitive	0.521358	Test	-0.0846327	-0.457622	0.715422	-0.90179	0.734011	-0.365232	-0.0739023	-0.0327597	0.635051	-0.0169428	-0.530271	-0.34555	-0.506648	0.36466	-0.638459	-0.604768	-0.0735688	0.182601	0.225452	-0.297683	-0.256338	-0.268178	-0.276092	-0.167942	0.131154
CHEMBL4757745	COc1cc2nc(N3CCCC3)nc(NCc3ccccc3)c2cc1OC	5.49	1	P. falciparum (NF54)	0.579006	Drug-sensitive	0.521358	Training	-0.188649	-0.498672	0.37342	-0.0838496	0.741069	-0.543866	0.185689	-0.0626286	-0.49405	-0.0197058	1.23517	-0.386784	-0.506648	0.235808	-0.531965	-0.593394	0.196126	-0.216339	-0.515753	-0.329537	-0.605433	-0.361545	-0.276092	-0.0425537	-0.239625
CHEMBL316098	CC(C)(C)NCc1cc(Nc2ccnc3cc(Cl)ccc23)ccc1O	5.5	1	P. falciparum (3D7)	0.512493	Drug-sensitive	0.521358	Training	-0.110725	0.615862	0.512813	-0.519791	-0.421846	0.451436	-0.155731	0.0305161	-0.192363	-0.0169669	-0.530271	-0.354301	0.467292	0.374991	-0.616851	-0.40469	0.281401	-0.136939	0.184907	-0.511255	1.24514	-0.227674	-0.276092	-0.252145	0.179286
CHEMBL5181261	CCCCc1cc(=O)oc2cc(C)cc(O[C@H](C)C(=O)N3Cc4[nH]c5ccc(F)cc5c4C[C@H]3C(=O)OC)c12	5.5	1	P. falciparum (3D7)	0.512493	Drug-sensitive	0.521358	Training	-0.0929942	0.0691173	-0.261329	0.521092	-0.182954	-0.164338	0.651517	-0.60668	-0.0150311	-0.0195677	-0.0368136	0.156952	-0.506648	-0.429227	0.45752	0.0117057	-0.145609	0.0114241	-0.265235	-0.199117	-0.231808	-0.38134	-0.276092	0.735975	-0.292724
CHEMBL2146553	Clc1ccc(-c2nc(CNc3ccnc4cc(Cl)ccc34)[nH]c2CN2CCCC2)cc1	5.5	1	P. falciparum (D10)	0.332432	Drug-sensitive	0.521358	Test	0.139658	-0.184514	0.22975	0.121368	-0.081903	0.443624	0.198854	-0.272457	-0.482158	-0.014243	1.67653	-0.246963	-0.506648	0.395506	-0.578795	-0.55566	0.292874	-0.429278	0.118768	-0.0614843	-0.202711	-0.43811	-0.276092	-0.202332	-0.186258
CHEMBL3397304	CC(C)(N)CNc1ccnc2cc(Cl)ccc12	5.52	1	P. falciparum (W2)	0.480579	Drug-resistant	0.48452	Training	-0.575846	0.761878	0.554519	-0.606224	-0.524406	0.30524	-0.509089	0.00988197	0.289901	-0.0222308	-0.438006	-0.428059	0.532324	0.418486	-0.582775	-0.236002	-0.0546398	0.3483	0.538806	-0.473978	1.63577	-0.194691	-0.221197	-0.350668	0.219497
CHEMBL3397305	CN(C)C(C)(C)CNc1ccnc2cc(Cl)ccc12	5.52	1	P. falciparum (W2)	0.480579	Drug-resistant	0.48452	Training	-0.513881	0.975062	0.500573	-0.287313	-0.379843	-0.51525	-0.685469	-0.163385	-0.524536	-0.0222256	-0.438006	-0.353869	0.320697	0.442598	-0.529886	-0.147792	0.176334	-0.463301	0.474536	0.315185	1.46923	-0.29958	1.08967	-0.396819	0.0860706
CHEMBL3397304	CC(C)(N)CNc1ccnc2cc(Cl)ccc12	5.52	1	P. falciparum (3D7)	0.512493	Drug-sensitive	0.521358	Training	-0.400685	0.652079	0.701191	-0.726832	-0.386965	0.46936	-0.443633	0.0480662	0.336105	-0.0169902	-0.530271	-0.479525	0.467292	0.478783	-0.618375	-0.325877	0.0950169	0.284729	0.611811	-0.570309	1.61992	-0.273737	-0.276092	-0.365208	0.248087
CHEMBL3397305	CN(C)C(C)(C)CNc1ccnc2cc(Cl)ccc12	5.52	1	P. falciparum (3D7)	0.512493	Drug-sensitive	0.521358	Test	-0.336695	0.872227	0.645483	-0.397502	-0.23768	-0.377935	-0.625775	-0.130861	-0.508724	-0.0169847	-0.530271	-0.402566	0.247767	0.503795	-0.563511	-0.234375	0.334611	-0.55716	0.545143	0.248305	1.44716	-0.382541	1.08369	-0.413082	0.109681
CHEMBL2391087	Cn1c2nc3ccc(Br)cc3c-2c(NCCCNC(=O)Nc2ccccc2)c2cc(Cl)ccc21	5.59	1	P. falciparum (NF54)	0.579006	Drug-sensitive	0.521358	Training	1.65982	0.138832	0.843363	0.200116	-0.0590531	0.435727	0.531869	-0.0448233	-0.334694	0.519431	-0.088907	0.0376996	-0.506648	0.259826	-0.5516	-0.44988	0.580145	-0.284881	0.983211	-0.143523	-0.142606	-0.224967	-0.276092	0.452449	-0.257764
CHEMBL5196294	CCCCc1cc(=O)oc2cc(C)cc(O[C@H](C)C(=O)N3Cc4[nH]c5ccccc5c4C[C@H]3C(C)=O)c12	5.6	1	P. falciparum (3D7)	0.512493	Drug-sensitive	0.521358	Training	-0.153169	0.00593357	-0.270459	0.446212	-0.27542	0.295153	0.688589	-0.360733	-0.0181414	-0.0196513	-0.0368136	0.166116	-0.506648	-0.422973	0.30761	-0.00717654	-0.13955	-0.0534592	-0.459925	-0.0728081	-0.173243	-0.291879	-0.276092	0.711068	-0.333098
CHEMBL1813086	COC1=CC(c2ccc[nH]2)=N/C1=C\c1[nH]c(Cc2ccc(F)cc2)cc1Cc1ccc(F)cc1	5.6	1	P. falciparum (D6)	0.619883	Drug-sensitive	0.521358	Training	-0.300306	0.168147	0.0110511	0.438116	-0.288318	0.121074	-0.0927651	-0.507572	-0.478936	-0.0195986	1.3089	-0.320277	-0.506648	0.0881534	-0.167196	-0.369901	0.589667	-0.562364	-0.491602	-0.543499	-0.455669	-0.691059	-0.276092	-0.412057	-0.169301
CHEMBL1208264	C[C@@H]1[C@H](OCc2ccc(C(=O)O)cc2)O[C@@H]2O[C@@]3(C)CC[C@@H]4[C@@H](C)CC[C@@H]1[C@]24OO3	5.66	1	P. falciparum (W2)	0.480579	Drug-resistant	0.48452	Test	-0.777953	0.920839	-1.39149	0.12513	-1.03501	-0.557374	1.0341	-0.378696	-0.0589092	-0.0248275	-0.438006	0.83669	0.73396	0.274044	1.0008	0.800551	-0.274105	0.133935	-0.496922	0.89755	0.60074	0.16634	0.621468	1.2854	-0.566843
CHEMBL4794593	CCCCNc1nc(Nc2ccncc2)nc2cc(OC)c(OC)cc12	5.67	1	P. falciparum (NF54)	0.579006	Drug-sensitive	0.521358	Training	-0.270022	-1.14453	0.306285	-0.293695	1.38938	-0.759074	0.145348	0.0772167	-0.479367	-0.0196939	-0.530271	-0.460678	-0.506648	0.121832	-0.675197	-0.656372	-0.432545	0.325961	-0.204062	-0.721325	-0.737237	-0.408543	-0.276092	-0.144332	0.0619668
CHEMBL1082806	COC(=O)C12CC3CC(C1)[C@]1(OO[C@]4(CCCCC4)O1)C(C3)C2	5.7	1	P. falciparum (3D7)	0.512493	Drug-sensitive	0.521358	Training	-0.91064	1.3499	-2.04221	0.609638	-1.06648	-0.569112	1.2382	0.57146	-0.339833	-0.0197048	-0.261672	0.892796	1.19783	0.463469	1.40547	1.29375	-0.221414	-0.206888	-0.771808	1.60737	0.886847	3.66796	1.24162	1.769	-0.830036
CHEMBL1813086	COC1=CC(c2ccc[nH]2)=N/C1=C\c1[nH]c(Cc2ccc(F)cc2)cc1Cc1ccc(F)cc1	5.7	1	P. falciparum (Dd2)	0.399461	Drug-resistant	0.48452	Training	-0.00531759	-0.0672417	-0.0617833	0.140398	-0.131818	0.375431	0.102754	-0.352172	-0.495819	-0.0247455	1.335	-0.27454	-0.406577	0.0419098	-0.147828	-0.278442	0.422215	-0.468317	-0.524911	-0.448133	-0.365145	-0.596999	-0.221197	-0.395832	-0.182875
CHEMBL1813090	COC1=CC(c2ccc[nH]2)=N/C1=C\c1[nH]c(Cc2ccc(Br)cc2)cc1Cc1ccc(F)cc1	5.7	1	P. falciparum (D6)	0.619883	Drug-sensitive	0.521358	Test	1.091	0.308826	0.41046	0.444524	-0.288318	0.121074	-0.0927651	-0.507572	-0.478936	0.516732	1.3089	-0.255214	-0.506648	0.223557	-0.170445	-0.370889	0.814323	-0.562364	0.61254	-0.28128	-0.198399	-0.691059	-0.276092	-0.412057	-0.110206
CHEMBL4866022	N=C(N)c1ccc(-c2ccc(-c3cc4cc(C(=N)N)ccc4[nH]3)o2)nc1	5.8	1	P. falciparum (K1)	0.610256	Drug-resistant	0.48452	Training	-0.399633	0.111335	0.0663485	-1.00621	-0.444955	-0.0658473	0.000777266	-0.674356	2.2672	-0.0248516	0.629171	-0.380316	-0.406577	-0.864504	-0.655726	-0.321352	-0.175347	1.51912	-0.563438	-0.602157	-0.322319	-0.548579	-0.221197	-0.146958	-0.472925
CHEMBL1107	CCCCN(CCCC)CCC(O)c1cc2c(Cl)cc(Cl)cc2c2cc(C(F)(F)F)ccc12	5.8	1	P. falciparum (3D7)	0.512493	Drug-sensitive	0.521358	Training	0.144974	1.44864	0.0487628	0.158983	0.237958	-0.093303	0.167295	-0.742061	-0.213686	-0.0140482	-0.530271	0.0485988	0.364468	0.663274	0.280599	0.149242	1.8471	-0.993751	0.925544	0.173504	-0.0595956	-0.536888	0.322059	0.24515	0.304168
CHEMBL423192	COc1ccc(C[C@H]2NC[C@H](O)[C@H]2OC(C)=O)cc1	5.8	1	P. falciparum (Dd2)	0.399461	Drug-resistant	0.48452	Training	-0.589071	-0.887286	-0.360338	-0.938106	0.394186	-0.399954	-0.705033	-0.403516	-0.07653	-0.0248244	0.597752	-0.425574	-0.406577	0.32745	0.656162	-0.0535412	-1.09496	0.667633	0.0933547	-0.217226	-0.193747	-0.629328	-0.221197	-0.559907	0.268176
CHEMBL4081080	N/C(CC(O)c1cc2c(F)cc(F)cc2c2cc(C(F)(F)F)ccc12)=N\N=C\c1ccc(F)cc1	5.8	1	P. falciparum (NF54)	0.579006	Drug-sensitive	0.521358	Test	0.119492	1.29839	0.214005	0.401414	-0.556149	0.0404413	-0.133971	-0.424046	0.679182	-0.0193701	-0.530271	-0.164561	0.364468	-0.228595	0.0666943	0.127607	0.886269	-0.285037	0.23285	-0.725196	-0.312305	-0.266655	0.274837	0.216656	-0.112285
CHEMBL4958975	O=C(Nc1[nH]c(=O)ncc1F)c1coc(-c2ccccc2)n1	5.89	1	P. falciparum (NF54)	0.579006	Drug-sensitive	0.521358	Training	-0.469474	-0.995024	0.0488266	0.590991	0.226286	0.088899	-1.00946	0.140109	-0.15424	-0.0196412	-0.114156	-0.584636	-0.506648	-1.27334	-0.102317	-0.163054	-0.948832	1.0978	0.0288438	-1.20704	-0.696777	-0.440192	-0.276092	-0.457607	-0.221227
CHEMBL4971082	COc1cc(C(=O)Nc2[nH]c(=O)ncc2F)ccc1Cl	5.89	1	P. falciparum (NF54)	0.579006	Drug-sensitive	0.521358	Training	-0.293111	-0.457864	0.639175	0.456457	0.499799	-1.34921	-1.37884	-0.438303	-0.16937	-0.0168687	-0.530271	-0.536153	-0.506648	-0.0761504	0.54551	-0.0686125	-0.649845	0.979678	1.13834	-0.909906	-0.400317	-0.483698	-0.276092	-0.311424	0.0862845
CHEMBL5207809	CCCCc1cc(=O)oc2cc(C)cc(OC(CCC)C(=O)N3Cc4[nH]c5ccccc5c4C[C@H]3C(=O)OC)c12	5.9	1	P. falciparum (3D7)	0.512493	Drug-sensitive	0.521358	Training	-0.108464	-0.145813	-0.314723	0.344247	0.24473	-0.158837	0.765943	-0.454856	-0.0150456	-0.0196245	-0.0368136	0.163362	-0.506648	-0.344436	0.394102	-0.0164628	-0.0124341	-0.0204438	-0.369858	-0.1071	-0.336466	-0.364826	-0.276092	0.681191	-0.231459
CHEMBL2402910	Clc1ccc2c(NCCCNCc3ccc(Br)cc3)ccnc2c1	5.93	1	P. falciparum (W2)	0.480579	Drug-resistant	0.48452	Test	0.862368	-0.119125	1.07125	-0.153693	0.547072	0.475847	-0.152337	0.299997	-0.518941	0.494859	-0.438006	-0.360714	-0.406577	0.485864	-0.549719	-0.539988	0.724126	-0.455793	1.76844	0.00251294	-0.036993	-0.0449235	-0.221197	-0.661159	0.39374
CHEMBL505596	COc1ccc2nc3cc(Cl)ccc3c(NCCNC(=O)C[C@H]3O[C@@H]4O[C@@]5(C)CC[C@H]6[C@H](C)CC[C@@H]([C@H]3C)[C@@]46OO5)c2c1	5.96	1	P. falciparum (3D7)	0.512493	Drug-sensitive	0.521358	Training	0.236991	0.428515	-0.602898	0.243062	-0.67741	-0.219963	1.38804	-0.4221	-0.315268	-0.0169247	-0.530271	1.2452	0.676452	0.316376	0.356848	0.26003	-0.207039	-0.18045	-0.317796	0.66922	0.324162	-0.0257209	0.330435	1.32665	-0.490674
CHEMBL511212	O=C(CCCCCCC(=O)Nc1nc(-c2ccccc2)cs1)NO	6	1	P. falciparum (Dd2)	0.399461	Drug-resistant	0.48452	Training	-0.373471	-1.26385	-0.234002	-0.520003	1.14846	0.159955	-0.685363	-0.208386	0.767254	-0.0247158	0.830535	-0.481199	-0.406577	-1.31386	0.371352	-0.149698	-0.806074	1.46263	0.586723	-0.0612059	-0.58038	-0.676163	-0.221197	-1.25203	1.1382
CHEMBL511212	O=C(CCCCCCC(=O)Nc1nc(-c2ccccc2)cs1)NO	6	1	P. falciparum (FCB)	0.649573	Drug-resistant	0.48452	Training	-0.237078	-1.5455	-0.394574	-1.76243	1.44877	0.718777	-1.07473	-0.463337	0.767254	-0.0247158	0.830535	-0.481199	-0.406577	-1.31386	0.371352	-0.149698	-0.806074	1.46263	0.586723	-0.0612059	-0.58038	-0.676163	-0.221197	-1.25203	1.1382
CHEMBL562162	CC(C)NC(=N)c1ccc(OCCCCCOc2ccc(C(=N)NC(C)C)nc2)cn1	6	1	P. falciparum (K1)	0.610256	Drug-resistant	0.48452	Test	-0.552587	-0.709286	-0.365461	-1.16027	1.02913	0.147961	-1.13332	-0.586696	0.642234	-0.0248457	-0.438006	-0.485244	-0.406577	0.305306	0.166769	-0.398333	0.158893	0.802044	0.0609491	-0.81328	-0.135086	-0.64884	-0.221197	-1.0987	1.40604
CHEMBL5286237	O=C1c2ccc(N3CCN(CCO)CC3)cc2C(=O)N1CCCNc1ccnc2cc(Cl)ccc12	6	1	P. falciparum (W2)	0.480579	Drug-resistant	0.48452	Training	0.0358714	0.156523	0.299999	-0.0178891	0.000123532	-0.111842	0.356813	0.013817	0.0761723	-0.0221449	-0.0125205	-0.0553638	-0.406577	0.239442	0.121062	-0.0596388	-0.0298496	0.0357071	-0.149089	0.0294598	-0.23516	0.0803152	-0.221197	0.226761	-0.25021
CHEMBL3759721	CC(CNc1ccnc2cc(Cl)ccc12)NCCC12CC3CC(CC(C3)C1)C2	6	1	P. falciparum (D6)	0.619883	Drug-sensitive	0.521358	Training	-0.450593	0.883219	-0.691145	0.197982	-0.992376	0.644052	0.743035	0.965844	-0.502207	-0.0169954	-0.530271	0.641069	0.125945	0.849498	0.0897044	-0.168651	0.565288	-0.707133	-0.455556	1.20499	0.872571	2.76005	-0.276092	0.212752	-0.27889
CHEMBL4218834	Clc1ccc2c(N[C@@H]3CCCC[C@H]3Nc3ccnc4cc(Cl)ccc34)ccnc2c1	6	1	P. falciparum (NF54)	0.579006	Drug-sensitive	0.521358	Training	0.445497	-0.23746	0.572969	0.274979	-0.0940374	0.512079	0.615284	0.72617	-0.493431	-0.014244	-0.530271	-0.112295	-0.506648	0.46407	-0.650647	-0.558048	0.334453	-0.522891	0.083433	0.122476	-0.191622	0.914694	-0.276092	0.17918	-0.294352
CHEMBL3628404	C[S+]([O-])c1ccc(-c2cnn3ccc(-c4cccc(S(=O)(=O)C5CC5)c4)cc23)cc1	6	1	P. falciparum (NF54)	0.579006	Drug-sensitive	0.521358	Test	0.0459372	0.357083	0.255362	-0.317156	-0.67807	-0.143521	-0.122271	-0.14985	1.82089	-0.0193204	-0.074427	0.135081	0.168121	-0.903338	0.588617	4.02606	-0.382147	0.49299	0.107708	1.35777	0.86689	-0.321835	0.677797	0.0896479	-0.444005
CHEMBL5170259	COc1ccc2c3ccncc3n(CCC(=O)NCCCCNc3ccnc4cc(Cl)ccc34)c2c1	6	1	P. falciparum (7G8)	0.323077	Drug-resistant	0.48452	Training	0.304228	-0.764297	0.16459	-0.259162	0.624406	0.23087	0.607542	0.0910847	-0.354824	-0.0221864	-0.0125205	-0.076346	-0.406577	0.154727	-0.495177	-0.396561	-0.301692	-0.110152	-0.214182	-0.183517	-0.404063	-0.267704	-0.221197	0.119054	-0.160451
CHEMBL2012953	Cc1nc2c(F)cccc2n1-c1ccc(C(=O)NC2CC2)s1	6	1	P. falciparum (Dd2)	0.399461	Drug-resistant	0.48452	Training	-0.25309	0.303245	-0.196904	0.729757	-0.70234	0.264985	-0.138782	-0.793805	-0.22132	-0.0247593	1.58025	-0.149279	-0.406577	-0.963098	-0.141148	-0.103687	-0.154408	0.44898	-0.0776804	0.150395	0.03699	-0.818022	-0.221197	0.238387	-0.500743
CHEMBL575999	Clc1ccc2c(NCCCNCCN(Cc3ccccc3)Cc3ccccc3)ccnc2c1	6	1	P. falciparum (Dd2)	0.399461	Drug-resistant	0.48452	Training	0.228701	-0.684109	0.478614	-0.466258	0.656177	1.02732	0.0845346	1.0368	-0.518624	-0.0222329	-0.438006	-0.306487	-0.406577	0.356975	-0.681943	-0.555482	0.491932	-0.629737	-0.188854	-0.216986	-0.412593	0.068945	-0.221197	-0.813203	0.512188
CHEMBL2012955	Cc1nc2c(Cl)cccc2n1-c1ccc(C(=O)NC2CC2)s1	6	1	P. falciparum (Dd2)	0.399461	Drug-resistant	0.48452	Test	-0.0507651	0.421442	0.053514	0.73289	-0.70234	0.264985	-0.138782	-0.793805	-0.22132	-0.0221673	1.58025	-0.0805605	-0.406577	-0.821377	-0.133214	-0.100789	0.0838298	0.44898	0.359425	0.384727	0.201486	-0.818022	-0.221197	0.238387	-0.454229
CHEMBL4765089	C[C@@H]1C[C@H](N2C(=N)N[C@](C)(c3cccc(NC(=O)c4cccc(C#N)c4F)c3Cl)CC2=O)CCO1	6	1	P. falciparum (3D7)	0.512493	Drug-sensitive	0.521358	Training	0.100669	0.570767	-0.00281323	0.223057	-0.20128	-0.627303	-0.518765	-0.0689097	0.989688	-0.0168425	-0.530271	0.242235	0.146694	0.27917	1.12678	0.590427	-0.0239923	0.452527	0.241428	0.00711402	0.197061	0.0385318	0.0817457	0.586817	-0.23198
CHEMBL2089250	CCN1CCN(c2nc(C)cc(NCCCNc3ccnc4cc(Cl)ccc34)n2)CC1	6	1	P. falciparum (D6)	0.619883	Drug-sensitive	0.521358	Training	-0.087301	-0.283032	0.400355	0.100631	0.179627	-0.0303578	0.241701	0.446422	-0.484256	-0.0169796	-0.530271	-0.293821	-0.506648	0.415427	-0.548989	-0.630641	0.321445	-0.185599	-0.0268627	-0.141399	-0.335749	0.0836575	-0.276092	-0.355009	0.184836
CHEMBL5279315	CCCCCCCc1c(C)[nH]c2cc(Cl)ccc2c1=O	6	1	P. falciparum (D6)	0.619883	Drug-sensitive	0.521358	Training	-0.76988	0.496384	-0.355196	0.46278	0.709967	-0.433658	-0.365423	-0.534377	-0.348053	-0.0169649	-0.530271	-0.385289	-0.506648	0.545141	0.21829	-0.389541	1.42998	-0.46435	0.516463	0.234757	-0.263487	-0.494905	-0.276092	-0.159621	0.265928
CHEMBL2391097	COC(=O)c1ccc2nc3n(C)c4ccccc4c(NCCCNC(=S)Nc4ccccc4)c-3c2c1	6.03	1	P. falciparum (NF54)	0.579006	Drug-sensitive	0.521358	Test	2.3283	-0.189364	0.785585	-0.0196856	0.334446	-0.0981616	0.550941	0.0640557	1.60352	-0.0182194	-0.088907	-0.0401963	-0.506648	-0.194502	-0.339258	-0.211809	0.227397	0.271408	-0.227627	-0.343168	-0.469684	-0.239131	-0.276092	0.388391	-0.272817
CHEMBL4461581	COc1ccc(CCN2CCC(Nc3nc(NCc4ccc(F)cc4)nc4cc(OC)c(OC)cc34)CC2)cc1	6.1	1	P. falciparum (Dd2)	0.399461	Drug-resistant	0.48452	Training	0.241232	-0.485456	0.113082	-0.163675	0.323102	-0.429308	0.462111	0.394786	-0.500775	-0.0247572	-0.438006	-0.165383	-0.406577	0.218743	-0.315322	-0.4873	-0.0924525	-0.219203	-0.392308	-0.15691	-0.373332	0.298686	-0.221197	-0.279767	0.118264
CHEMBL1813088	COC1=CC(c2ccc[nH]2)=N/C1=C\c1[nH]c(Cc2ccc(F)cc2)cc1Cc1ccc(Cl)cc1	6.1	1	P. falciparum (Dd2)	0.399461	Drug-resistant	0.48452	Training	0.197575	0.0105194	0.102965	0.144511	-0.131818	0.375431	0.102754	-0.352172	-0.495819	-0.0221526	1.335	-0.242937	-0.406577	0.135147	-0.142609	-0.276762	0.578951	-0.468317	-0.237341	-0.320767	-0.240182	-0.596999	-0.221197	-0.395832	-0.1457
CHEMBL1813085	COC1=CC(c2ccc[nH]2)=N/C1=C\c1[nH]c(Cc2ccc(Cl)cc2)cc1Cc1ccc(Cl)cc1	6.1	1	P. falciparum (D6)	0.619883	Drug-sensitive	0.521358	Training	0.205185	0.361883	0.42151	0.448365	-0.288318	0.121074	-0.0927651	-0.507572	-0.478936	-0.0142195	1.3089	-0.254713	-0.506648	0.281587	-0.156368	-0.366415	0.914836	-0.562364	0.105	-0.279261	-0.196417	-0.691059	-0.276092	-0.412057	-0.0917288
CHEMBL1813088	COC1=CC(c2ccc[nH]2)=N/C1=C\c1[nH]c(Cc2ccc(F)cc2)cc1Cc1ccc(Cl)cc1	6.1	1	P. falciparum (D6)	0.619883	Drug-sensitive	0.521358	Test	-0.0475607	0.265015	0.21628	0.44324	-0.288318	0.121074	-0.0927651	-0.507572	-0.478936	-0.016909	1.3089	-0.287495	-0.506648	0.18487	-0.161782	-0.368158	0.752252	-0.562364	-0.193301	-0.41138	-0.326043	-0.691059	-0.276092	-0.412057	-0.130739
CHEMBL4741232	CCNc1nc(Nc2cccnc2)nc2cc(OC)c(OC)cc12	6.14	1	P. falciparum (NF54)	0.579006	Drug-sensitive	0.521358	Training	-0.283167	-1.15751	0.512845	-0.255045	1.21212	-0.952027	0.126044	0.238577	-0.479389	-0.0196956	-0.530271	-0.4608	-0.506648	0.0256593	-0.810396	-0.649485	-0.702273	0.458016	-0.215539	-0.873338	-0.693145	-0.335217	-0.276092	0.0403562	-0.142917
CHEMBL4928393	O=C(Nc1[nH]c(=O)ncc1F)c1cccc2ccccc12	6.17	1	P. falciparum (NF54)	0.579006	Drug-sensitive	0.521358	Training	-0.389582	-0.394558	0.528284	0.406856	0.162572	0.0167072	-0.581313	0.551381	-0.171794	-0.0196444	-0.530271	-0.484457	-0.506648	-0.189908	-0.23791	-0.189715	-0.318463	0.535962	-0.146769	-0.893113	-0.616412	-0.00600551	-0.276092	0.0473128	-0.383764
CHEMBL2402790	COc1ccc(CNCCCNc2ccnc3cc(Cl)ccc23)cc1	6.18	1	P. falciparum (D6)	0.619883	Drug-sensitive	0.521358	Training	-0.300219	-0.525943	0.769558	-0.249282	0.780528	-0.224999	0.0529327	0.425231	-0.500424	-0.0169747	-0.530271	-0.463461	-0.506648	0.340961	-0.661046	-0.670957	0.367271	-0.378143	0.184907	-0.397753	-0.514861	-0.164433	-0.276092	-0.688558	0.348558
CHEMBL4212555	O=C(NCCCN(CCCCN(CCCNC(=O)C1CCC2(CC1)OOC1(O2)C2CC3CC(C2)CC1C3)C(=O)C1CCC2(CC1)OOC1(O2)C2CC3CC(C2)CC1C3)C(=O)C1CCC2(CC1)OOC1(O2)C2CC3CC(C2)CC1C3)C1CCC2(CC1)OOC1(O2)C2CC3CC(C2)CC1C3	6.2	1	P. falciparum (K1)	0.610256	Drug-resistant	0.48452	Test	0.122151	0.840238	-2.38821	0.561328	-1.36523	-0.0552767	1.38843	0.283436	0.173486	-0.0247471	0.597752	4.84405	3.98423	0.416593	1.20055	0.845933	-0.361785	-0.244544	-0.991638	1.68862	0.607298	3.36009	0.580487	1.21611	-0.571012
CHEMBL3233365	NCCCNc1nc2ccc(Cl)cc2c2[nH]c3ccccc3c12	6.2	1	P. falciparum (NF54)	0.579006	Drug-sensitive	0.521358	Training	-0.0581895	0.0352913	0.704409	-0.258082	0.201106	0.404772	1.23674	-0.0842199	0.343465	-0.0169791	-0.0368136	-0.241501	-0.506648	0.265964	-1.06361	-0.627723	0.366775	0.128748	-0.176903	-0.258343	-0.390825	-0.200588	-0.276092	0.741186	-0.568564
CHEMBL1813075	CCc1cc(Cc2ccc(Cl)cc2)c(/C=C2\N=C(c3ccc[nH]3)C=C2OC)[nH]1	6.2	1	P. falciparum (Dd2)	0.399461	Drug-resistant	0.48452	Training	-0.0279612	-0.0807862	0.0013781	0.00964037	0.158485	-0.193027	0.0733629	-0.74974	-0.49598	-0.0222075	1.335	-0.295939	-0.406577	0.199587	0.00242183	-0.230999	0.519079	-0.28799	-0.159869	-0.21711	-0.229274	-0.847289	-0.221197	-0.329469	-0.181731
CHEMBL1812894	CCCCCCCCc1cc(CCCCCCC)[nH]c1/C=C1\N=C(c2ccc[nH]2)C=C1OC	6.2	1	P. falciparum (D6)	0.619883	Drug-sensitive	0.521358	Training	-0.797751	-0.419297	-1.05469	-0.161591	1.52017	-0.0349562	-0.101558	-1.787	-0.47915	-0.0197028	1.3089	-0.42263	-0.506648	0.555642	0.434608	-0.41094	1.19539	-0.491358	-0.331305	0.0814832	-0.756113	-1.36177	-0.276092	-0.905247	0.813643
CHEMBL3234071	CS(=O)(=O)c1ccc(-c2cnc3ccc(-c4cccc(S(C)(=O)=O)c4)nn23)cc1	6.3	1	P. falciparum (K1)	0.610256	Drug-resistant	0.48452	Test	-0.133585	0.713972	0.353647	0.699464	-1.06979	0.0728447	-0.153542	-0.0537176	0.466164	-0.0244842	0.00143855	-0.0119834	1.27299	-1.49389	0.107268	3.60013	-0.596905	0.78831	0.4361	0.708913	1.57086	-0.245431	1.04019	0.0575235	-0.32956
CHEMBL4571144	COc1cc(O)c(-c2cc(-c3cc(-c4c(O)cc5c(c4OC)[C@H](C)N[C@H](C)C5)c4cc(C)cc(OC)c4c3O)c(O)c3c(OC)cc(C)cc23)c2c1[C@H](C)N[C@H](C)C2	6.3	1	P. falciparum (K1)	0.610256	Drug-resistant	0.48452	Training	0.957673	0.798017	0.0733749	-0.447798	-0.596226	-1.12069	0.876916	-0.795426	0.67761	-0.0246739	-0.438006	1.29773	-0.406577	0.238533	-0.204615	-0.260735	0.090071	-0.0209285	-0.596078	0.174795	0.160688	-0.0681183	-0.221197	1.83511	-0.530617
CHEMBL3632754	[C-]#[N+][C@@]12CCC(=C)[C@H]3[C@H](CC(C)(C)NC(=O)CNC(=O)c4ccncc4)C[C@H](C)[C@@H](CC[C@@H]1C)[C@@H]32	6.3	1	P. falciparum (3D7)	0.512493	Drug-sensitive	0.521358	Training	-0.445353	0.251932	-1.03939	-0.0873848	-0.324367	-0.719521	-0.0649261	-0.164847	-0.18349	-0.0196645	-0.530271	1.51763	0.84288	0.310603	1.20583	0.79059	-0.831625	-0.215238	-0.418725	1.15985	1.18098	0.569683	0.355933	0.905748	-0.184087
CHEMBL1956290	Cc1cc(Nc2ccc(C(F)(F)F)cc2)n2nc(C(F)(F)F)nc2n1	6.3	1	P. falciparum (3D7)	0.512493	Drug-sensitive	0.521358	Training	-0.415668	1.30611	-0.32931	1.25181	-1.25329	0.538451	-0.325924	-0.513243	-0.485047	-0.0194477	-0.177177	-0.486438	1.23559	-0.45194	0.169523	1.04617	-0.11271	-0.182329	0.6566	-1.15848	-0.274667	-0.644537	1.27467	-0.0907653	-0.180224
CHEMBL1813075	CCc1cc(Cc2ccc(Cl)cc2)c(/C=C2\N=C(c3ccc[nH]3)C=C2OC)[nH]1	6.3	1	P. falciparum (D6)	0.619883	Drug-sensitive	0.521358	Test	-0.328513	0.151275	0.089732	0.27523	0.0733155	-0.58706	-0.129378	-1.00283	-0.479103	-0.0169659	1.3089	-0.342475	-0.506648	0.251714	-0.0113391	-0.320687	0.690146	-0.375306	-0.112937	-0.303855	-0.314727	-0.95069	-0.276092	-0.343219	-0.168114
CHEMBL5398487	N=C(N)c1ccc(-c2ccc(-c3cc4ccc(C(=N)N)cc4[nH]3)o2)nc1	6.4	1	P. falciparum (K1)	0.610256	Drug-resistant	0.48452	Training	-0.399621	0.111335	0.0663485	-1.00615	-0.444955	-0.0658473	0.000777266	-0.674356	2.2672	-0.0248516	0.629171	-0.381766	-0.406577	-0.864504	-0.655726	-0.321352	-0.175347	1.51912	-0.563438	-0.601098	-0.322319	-0.548579	-0.221197	-0.146958	-0.472925
CHEMBL55	N=C(N)c1ccc(OCCCCCOc2ccc(C(=N)N)cc2)cc1	6.4	1	P. falciparum (K1)	0.610256	Drug-resistant	0.48452	Training	-0.544962	-0.521401	0.35424	-1.88398	1.18111	-0.0831958	-0.935587	-0.238817	2.23858	-0.0248472	-0.438006	-0.546303	-0.406577	0.209917	0.0468136	-0.410338	0.43095	1.32779	-0.00297758	-0.633665	-0.589677	-0.298576	-0.221197	-1.24372	0.982969
CHEMBL4129447	CN1CCN(C(=O)c2ccc(C3CCC4(CC3)OOC3(OO4)C4CC5CC(C4)CC3C5)cc2)CC1	6.4	1	P. falciparum (3D7)	0.512493	Drug-sensitive	0.521358	Training	-0.496511	0.696201	-1.31252	0.394643	-0.920022	-0.0639816	1.10971	1.19468	-0.327353	-0.0197112	-0.530271	0.766512	0.632019	0.110387	0.659873	0.422345	0.0876259	-0.517565	-0.863538	1.20775	0.414951	2.99311	0.317181	0.834025	-0.577443
CHEMBL4853337	Cc1cc(O)c(-n2c(N)nc3ccccc32)cc1C	6.4	1	P. falciparum (3D7)	0.512493	Drug-sensitive	0.521358	Test	-0.473314	0.199827	0.539816	-0.484884	-0.458836	0.00277354	-0.300539	-0.0985489	0.635828	-0.0197155	-0.135505	-0.355223	-0.506648	0.0419825	-1.03181	-0.569361	-0.0869705	0.415543	-0.515596	-0.327894	-0.172995	-0.299821	-0.276092	0.702715	-0.644324
CHEMBL5204629	CCCCc1cc(=O)oc2cc(C)cc(OC(C(=O)N3Cc4[nH]c5ccccc5c4C[C@H]3C(=O)OC)C(C)C)c12	6.4	1	P. falciparum (3D7)	0.512493	Drug-sensitive	0.521358	Training	-0.0933055	0.0248975	-0.307019	0.355221	-0.0577025	-0.113148	0.661544	-0.454856	-0.015013	-0.0196261	-0.0368136	0.22037	-0.506648	-0.344436	0.394102	0.0216575	-0.0310138	-0.0204438	-0.369858	-0.104042	-0.0750711	-0.364826	-0.276092	0.737711	-0.262216
CHEMBL511003	Clc1ccc2c(NCCNCc3ccccc3)ccnc2c1	6.41	1	P. falciparum (D6)	0.619883	Drug-sensitive	0.521358	Training	-0.368872	-0.565408	0.973268	-0.226538	0.608367	0.683412	-0.106457	1.20821	-0.502975	-0.0169998	-0.530271	-0.488278	-0.506648	0.346065	-0.860116	-0.670843	0.476223	-0.479257	0.100388	-0.44981	-0.51794	0.0673726	-0.276092	-0.701658	0.180529
CHEMBL3314074	COc1ccc2c(c1)C(=O)C(c1ccc(N3CCOCC3)cc1)=[N+]2[O-]	6.5	1	P. falciparum (FCB)	0.649573	Drug-resistant	0.48452	Training	-0.0322218	-0.222813	0.0555364	0.48764	-0.114357	0.098071	0.19245	0.893866	0.21232	-0.0248196	-0.0125205	-0.26363	-0.406577	-0.279926	0.264874	0.134745	-0.293294	0.0547738	-0.485403	-0.212209	-0.408481	0.29608	-0.221197	0.487215	-0.549864
CHEMBL573295	CCN(CCNC(=S)Nc1ccccc1)Cc1cc(Nc2ccnc3cc(Cl)ccc23)ccc1O	6.5	1	P. falciparum (K1)	0.610256	Drug-resistant	0.48452	Test	2.26662	-0.590224	0.901288	-0.628592	0.611922	-0.0698612	-0.409367	0.231601	1.65397	-0.0207801	-0.438006	-0.229339	-0.406577	-0.0886228	-0.457858	-0.363851	0.131524	0.303241	0.270689	-0.247606	-0.215897	-0.0934637	-0.221197	-0.456938	0.340357
CHEMBL145251	N=C(N)c1ccc(-c2ccc(-c3ccc(C(=N)N)cn3)o2)cc1	6.5	1	P. falciparum (K1)	0.610256	Drug-resistant	0.48452	Training	-0.500935	0.0320864	0.333083	-1.23112	0.0208839	-0.405608	-0.497252	-0.164602	2.25024	-0.0248526	0.0798804	-0.473327	-0.406577	-0.966641	-0.498152	-0.296585	-0.0117754	1.6044	-0.370932	-0.7067	-0.384902	-0.371553	-0.221197	-0.464059	-0.274674
CHEMBL1830032	O=C(O)C1CCC2(CC1)OOC1(O2)C2CC3CC(C2)CC1C3	6.5	1	P. falciparum (NF54)	0.579006	Drug-sensitive	0.521358	Training	-0.956721	1.15114	-2.33245	0.411083	-1.48795	-0.114835	1.17218	0.584958	-0.0312878	-0.0197049	-0.261672	0.599157	0.632019	0.467396	1.38941	0.967328	-0.279602	0.0891261	-0.799383	1.66362	0.703922	4.01065	0.659453	1.3335	-0.795542
CHEMBL2337355	CCN(CC)C(=O)N[C@@]1([C@H](C)O)[C@@H](N)[C@H](Nc2cccc(F)c2)[C@](O)(CO)[C@]1(C)O	6.5	1	P. falciparum (D6)	0.619883	Drug-sensitive	0.521358	Training	-0.762833	0.459797	-0.897184	-2.03861	-0.249995	-3.40064	-1.5595	-1.00283	1.73046	-0.0195191	0.127677	0.810111	1.00231	0.474008	0.677549	1.11874	-1.72087	1.499	0.454123	0.511971	0.631762	-0.95069	4.52809	1.47852	-0.290006
CHEMBL3581504	CC(C)(C)COC(=O)c1cnc(Oc2ccc3c(c2)B(O)OC3)cn1	6.6	1	P. falciparum (W2)	0.480579	Drug-resistant	0.48452	Test	-0.699021	0.542233	-0.596622	0.142586	-0.558183	0.0577073	-0.659845	-0.369485	-0.0631758	-0.0248384	0.196272	-0.431944	0.532324	-1.27265	0.012232	0.0246542	-0.501324	0.651853	-0.13551	-0.845112	1.42643	-0.57654	-0.221197	-0.490565	0.118197
CHEMBL3426803	O=C(CCCCSc1nc(-c2ccc(-c3ccccc3)cc2)cc(=O)[nH]1)NO	6.6	1	P. falciparum (W2)	0.480579	Drug-resistant	0.48452	Training	-0.371165	-0.542139	0.299907	-0.315202	0.787103	0.0320715	-0.376875	0.536544	0.72707	-0.0247143	-0.438006	-0.390857	-0.406577	-0.131667	0.530549	0.463935	-0.196181	1.0233	0.205741	-0.0488708	-0.503553	-0.123339	-0.221197	-0.734411	0.451061
CHEMBL172	O[C@@H](c1cc(C(F)(F)F)nc2c(C(F)(F)F)cccc12)[C@H]1CCCCN1	6.6	1	P. falciparum (Dd2)	0.399461	Drug-resistant	0.48452	Training	-0.306442	1.12725	-0.653271	0.408018	-0.970047	0.360459	-0.107358	0.537346	-0.225902	-0.0245807	-0.438006	-0.207786	1.27299	0.352757	0.715379	1.20519	-0.045514	-0.346583	0.510068	-0.267247	-0.18215	0.531173	1.12381	0.42702	-0.171311
CHEMBL4643150	COc1cc2[nH]c3cc(-c4ccc(CN5CCOCC5)cc4)ccc3c(=O)c2cc1Cl	6.7	1	P. falciparum (Dd2)	0.399461	Drug-resistant	0.48452	Training	0.211148	0.0666714	0.349926	0.132025	-0.244971	0.0717494	0.607712	0.896748	-0.364368	-0.0221921	-0.438006	-0.104741	-0.406577	0.2142	-0.30435	-0.35145	0.292242	-0.3772	-0.267874	0.00796883	-0.179369	0.44883	-0.221197	0.270357	-0.37833
CHEMBL3261733	COc1cc2[nH]c(C)c(-c3ccc(Oc4ccc(C(F)(F)F)cc4)cc3)c(=O)c2cc1Cl	6.7	1	P. falciparum (Dd2)	0.399461	Drug-resistant	0.48452	Test	0.177964	1.0093	0.131623	0.670087	-0.59823	-0.273094	0.0677404	0.223719	-0.363967	-0.0220433	-0.438006	-0.138032	0.433199	0.0699477	-0.00401265	0.300796	0.751442	-0.430034	0.319915	-0.421528	-0.142096	-0.0808952	0.355435	0.298261	-0.24582
CHEMBL1813093	COC1=CC(c2ccc[nH]2)=N/C1=C\c1[nH]c(Cc2cccc(F)c2)cc1Cc1cccc(F)c1	6.7	1	P. falciparum (Dd2)	0.399461	Drug-resistant	0.48452	Training	-0.00528916	-0.0672417	-0.0617833	0.140646	-0.131818	0.56226	0.157609	-0.352172	-0.495819	-0.0247454	1.335	-0.273844	-0.406577	0.0419098	-0.147828	-0.27683	0.422215	-0.468317	-0.524911	-0.470788	-0.365145	-0.596999	-0.221197	-0.399644	-0.182875
CHEMBL2337357	CCN(CC)C(=O)N[C@@]1([C@H](C)O)[C@@H](N)[C@H](Nc2cccc(C(F)(F)F)c2)[C@](O)(CO)[C@]1(C)O	6.7	1	P. falciparum (D6)	0.619883	Drug-sensitive	0.521358	Training	-0.671869	1.21623	-1.00007	-1.58029	-0.680204	-3.13866	-1.59794	-1.07202	1.73065	-0.0194303	0.127677	0.852683	1.87343	0.474879	0.914166	1.61997	-1.42	1.24402	0.692375	0.37115	0.624699	-0.986962	4.71994	1.39657	-0.220243
CHEMBL572461	CCN(CCN/C(=N/C(=O)c1ccccc1)Oc1ccccc1)Cc1cc(Nc2ccnc3cc(Cl)ccc23)ccc1O	6.73	1	P. falciparum (3D7)	0.512493	Drug-sensitive	0.521358	Training	0.53673	-0.46576	0.624174	-0.21417	0.554372	0.354364	-0.135146	0.687451	-0.0225782	-0.0169288	-0.530271	-0.253818	-0.506648	0.197166	-0.463707	-0.457683	0.386735	-0.142678	-0.0937744	-0.565735	-0.495749	-0.0841052	-0.276092	-0.482228	0.281329
CHEMBL4637212	O=c1c2ccc(Oc3ccc(OC(F)(F)F)cc3)cc2[nH]c2ccc(Cl)c(Cl)c12	6.8	1	P. falciparum (Dd2)	0.399461	Drug-resistant	0.48452	Test	0.299005	1.03296	0.376437	1.03704	-0.902371	0.301554	0.200253	0.213878	-0.363412	-0.0194174	-0.438006	-0.133885	0.532324	0.114315	0.0316524	0.32774	0.714033	-0.351577	0.846154	-0.355321	-0.131786	-0.0233336	-0.221197	0.341345	-0.235592
CHEMBL1235	CCNCc1cc(Nc2ccnc3cc(Cl)ccc23)ccc1O	6.9	1	P. falciparum (3D7)	0.512493	Drug-sensitive	0.521358	Training	-0.162456	-0.450689	0.792786	-0.597383	0.547302	0.21698	0.135476	0.172254	-0.193311	-0.0169665	-0.530271	-0.418184	-0.506648	0.295225	-0.75279	-0.621103	0.118574	-0.0366335	0.204089	-0.465583	-0.358563	-0.136946	-0.276092	-0.164878	-0.041207
CHEMBL1076005	COc1ccc2nc3cc(Cl)ccc3c(Nc3ccc(Nc4nc(NCCN5CCOCC5)nc(Nc5ccccc5)n4)cc3)c2c1	6.97	1	P. falciparum (3D7)	0.512493	Drug-sensitive	0.521358	Training	0.858905	-0.815357	0.614637	-0.0999699	0.17762	0.748767	0.634066	0.951191	-0.454405	-0.0169597	-0.530271	-0.137962	-0.506648	0.189752	-0.827476	-0.657601	-0.280303	-0.0348641	-0.349668	-0.515628	-0.51805	0.185603	-0.276092	-0.191381	-0.0495352
CHEMBL1649748	CC1(C)COC2(CCC(N[C@H]3CC[C@H](Nc4ccnc5cc(Cl)ccc45)CC3)CC2)OO1	7	1	P. falciparum (FCB)	0.649573	Drug-resistant	0.48452	Training	0.150016	0.574965	-1.08837	-1.05194	-0.867383	0.77446	0.310332	0.649294	-0.496857	-0.0222245	-0.438006	0.0829131	1.01637	0.344673	0.210568	0.0738949	0.0192891	-0.242105	-0.226498	0.503022	0.756762	1.33897	-0.221197	-0.0386546	-0.0615996
CHEMBL2057722	Clc1ccc2c(Nc3ccc4sc(NCCN5CCCCC5)nc4c3)ccnc2c1	7	1	P. falciparum (K1)	0.610256	Drug-resistant	0.48452	Test	0.167491	-0.593612	0.543116	0.121764	0.0529945	0.736757	0.256913	0.505222	-0.359364	-0.0221867	0.660591	-0.148791	-0.406577	-0.411115	-0.735221	-0.549729	0.0211469	0.0981792	0.00224734	0.448664	-0.117897	0.652968	-0.221197	-0.291729	-0.146129
CHEMBL3759721	CC(CNc1ccnc2cc(Cl)ccc12)NCCC12CC3CC(CC(C3)C1)C2	7	1	P. falciparum (W2)	0.480579	Drug-resistant	0.48452	Training	-0.460372	0.746378	-0.696578	-0.016586	-0.705939	0.66499	0.603449	0.701087	-0.518253	-0.0222358	-0.438006	0.652221	0.203258	0.775864	0.0998302	-0.0844318	0.398713	-0.607878	-0.490161	1.23745	0.915311	2.72995	-0.221197	0.206499	-0.288521
CHEMBL3221874	CC1(C)COC2(CCC(NC3CCC(Nc4ccnc5cc(Cl)ccc45)CC3)CC2)OO1	7	1	P. falciparum (W2)	0.480579	Drug-resistant	0.48452	Training	-0.398898	0.628163	-0.863956	0.0816136	-0.673968	0.0160623	0.194436	0.518476	-0.496857	-0.0222245	-0.438006	0.0829131	1.01637	0.344673	0.210568	0.0738949	0.0192891	-0.242105	-0.226498	0.503022	0.756762	1.33897	-0.221197	-0.0386546	-0.0615996
CHEMBL3758254	CC(CCCNCCC12CC3CC(CC(C3)C1)C2)Nc1ccnc2cc(Cl)ccc12	7	1	P. falciparum (D6)	0.619883	Drug-sensitive	0.521358	Training	-0.443447	0.805294	-0.791987	0.154256	-0.732373	0.842174	0.647363	0.803912	-0.502185	-0.0169936	-0.530271	0.66824	0.125945	0.880237	0.148097	-0.200454	0.712856	-0.747346	-0.431986	1.19737	0.744159	2.51759	-0.276092	0.0954554	-0.130032
CHEMBL3221874	CC1(C)COC2(CCC(NC3CCC(Nc4ccnc5cc(Cl)ccc45)CC3)CC2)OO1	7	1	P. falciparum (D6)	0.619883	Drug-sensitive	0.521358	Test	-0.380775	0.748959	-0.88124	0.309509	-0.956066	-0.0929509	0.278509	0.758449	-0.480013	-0.0169836	-0.530271	0.0505154	0.969398	0.402215	0.204574	-0.00441543	0.171705	-0.327709	-0.182053	0.443152	0.708106	1.31715	-0.276092	-0.0415512	-0.0434998
CHEMBL3758943	CC(CCNCCC12CC3CC(CC(C3)C1)C2)Nc1ccnc2ccccc12	7	1	P. falciparum (D6)	0.619883	Drug-sensitive	0.521358	Training	-0.729964	0.563987	-0.950703	-0.03893	-0.671812	0.920432	0.717143	1.23443	-0.502239	-0.0197483	-0.530271	0.614206	0.125945	0.794943	-0.0234511	-0.199288	0.454724	-0.707133	-0.960219	1.16549	0.647452	2.81341	-0.276092	0.128056	-0.269732
CHEMBL3758907	CC(NCCCCNc1ccnc2cc(Cl)ccc12)C12CC3CC(CC(C3)C1)C2	7	1	P. falciparum (D6)	0.619883	Drug-sensitive	0.521358	Training	-0.447614	0.771409	-0.743094	0.180474	-0.766239	0.614361	0.702138	0.882425	-0.502181	-0.0169942	-0.530271	0.825423	0.0591633	0.865333	0.119786	-0.126734	0.641308	-0.727849	-0.443414	1.32553	0.634257	2.63514	0.228573	0.333509	-0.289723
CHEMBL1812883	CCCCCCc1cc[nH]c1/C=C1\N=C(c2ccc[nH]2)C=C1OC	7	1	P. falciparum (Dd2)	0.399461	Drug-resistant	0.48452	Training	-0.454357	-0.577184	-0.509564	-0.337806	0.907527	0.0195431	-0.0280097	-1.37924	-0.496703	-0.024862	1.41997	-0.447044	-0.406577	0.247391	0.216162	-0.23121	0.452814	-0.0997354	-0.462628	-0.190709	-0.606655	-1.24358	-0.221197	-0.676759	0.0463164
CHEMBL2012957	Cc1nc2c(Br)cccc2n1-c1ccc(C(=O)NC2CC2)s1	7	1	P. falciparum (Dd2)	0.399461	Drug-resistant	0.48452	Test	0.862681	0.474899	0.290449	0.733675	-0.70234	0.264985	-0.138782	-0.793805	-0.22132	0.492261	1.58025	-0.0128923	-0.406577	-0.764688	-0.145908	-0.105336	0.174784	0.44898	1.54024	0.615476	0.363467	-0.818022	-0.221197	0.238387	-0.429298
CHEMBL3410330	CC(C)OC(=O)OCOP(=O)(OCOC(=O)OC(C)C)C(CCC(=O)N(C)O)c1ccc(F)c(F)c1	7	1	P. falciparum (Dd2)	0.399461	Drug-resistant	0.48452	Training	-0.362491	-0.030267	-0.815318	-0.0259543	0.222566	-0.25712	-0.998927	-0.995939	0.579041	-0.0245388	-0.438006	0.0696154	0.22326	-1.59907	1.25734	0.205831	-0.381578	1.22123	1.34996	0.13383	0.45951	-0.948055	0.142932	-0.763557	1.71566
CHEMBL456688	CNC(=N)Nc1ccc(-c2ccc(-c3ccc(NC(=N)NC)cc3)cc2)cc1	7	1	P. falciparum (K1)	0.610256	Drug-resistant	0.48452	Training	-0.280399	-0.0639157	0.728434	-1.53827	0.934134	-1.18927	-0.558377	0.317798	0.635818	-0.024842	-0.438006	-0.403831	-0.406577	0.0691041	-0.675332	-0.475662	0.58201	0.556052	-0.370537	-0.550348	-0.46286	-0.0150892	-0.221197	-0.560221	0.196945
CHEMBL3289799	Nc1nc2ccccc2n1CC(O)c1ccc(Cl)cc1Cl	7	1	P. falciparum (K1)	0.610256	Drug-resistant	0.48452	Training	-0.18225	0.0191071	0.856523	-0.4	-0.215175	-0.219935	-0.774665	-0.240355	0.578813	-0.0195569	-0.0574423	-0.262003	-0.406577	0.339966	-0.500566	-0.344374	-0.047119	0.322989	0.84434	-0.066455	0.0419822	-0.246884	-0.221197	0.126006	-0.306999
CHEMBL5184408	CC1CCN(C[C@@H](CC2CCCCC2)Nc2ccnc3cc(Cl)ccc23)CC1	7	1	P. falciparum (K1)	0.610256	Drug-resistant	0.48452	Test	-0.497094	-0.158974	-0.612779	-0.198752	0.284284	0.5987	-0.284152	0.984665	-0.524137	-0.0222349	-0.438006	-0.0942236	-0.406577	0.739612	0.0331319	-0.435911	0.738713	-0.748453	-0.245318	0.888508	0.164105	1.74241	-0.221197	-0.430309	0.231421
CHEMBL1234899	Cc1nc2cc(OC(F)(F)F)ccc2n1-c1ccc(C(=O)NC2CC2)s1	7	1	P. falciparum (3D7)	0.512493	Drug-sensitive	0.521358	Training	-0.33415	1.04527	-0.298442	0.994219	-0.990185	0.640221	-0.433656	-1.20225	-0.190867	-0.0195216	1.5633	-0.175764	0.467292	-0.791888	0.297747	0.485435	0.0298823	0.332092	0.395304	-0.250225	-0.0436039	-0.981219	-0.276092	-0.0145658	-0.161873
CHEMBL2012958	Cc1nc2c(C#N)cccc2n1-c1ccc(C(=O)NC2CC2)s1	7	1	P. falciparum (3D7)	0.512493	Drug-sensitive	0.521358	Training	-0.310028	0.236126	0.114755	0.83748	-0.200153	-0.269733	-0.13909	-1.1036	0.389416	-0.0196535	1.5633	-0.165799	-0.506648	-0.956763	0.292672	0.230429	-0.300221	0.862429	-0.160987	0.0666708	-0.0629474	-0.937309	-0.276092	0.298496	-0.514359
CHEMBL5202230	CCCCc1cc(=O)oc2cc(C)cc(OC(CC)C(=O)N3Cc4[nH]c5ccccc5c4C[C@H]3C(=O)OC)c12	7	1	P. falciparum (3D7)	0.512493	Drug-sensitive	0.521358	Training	-0.113786	-0.127204	-0.272053	0.370067	0.170316	-0.417621	0.75437	-0.424941	-0.0150565	-0.0196255	-0.0368136	0.158141	-0.506648	-0.384354	0.378095	-0.00044583	-0.08421	0.0114241	-0.377183	-0.109373	-0.313815	-0.341641	-0.276092	0.726752	-0.286859
CHEMBL3799541	Cn1c(=O)n(-c2cccc(C(F)(F)F)c2)c2c3cc(-c4ccc(N)nc4)ccc3ncc21	7	1	P. falciparum (3D7)	0.512493	Drug-sensitive	0.521358	Test	0.102585	0.848997	0.394347	0.593768	-0.878108	0.134722	0.638032	0.246533	0.493414	-0.0195591	-0.135505	-0.101986	0.364468	-0.0929224	-0.577227	0.16055	0.0101391	-0.0959894	-0.305759	-0.545754	-0.306993	-0.221387	0.305444	0.832952	-0.596715
CHEMBL4785374	C[C@@H]1C[C@H](N2C(=N)N[C@](C)(c3cccc(NC(=O)c4cc(Cl)cc(C#N)c4)c3Cl)CC2=O)CCO1	7	1	P. falciparum (3D7)	0.512493	Drug-sensitive	0.521358	Training	0.333055	0.681618	0.183794	0.215514	-0.300415	-0.320144	-0.537448	-0.117376	0.989673	-0.0141532	-0.530271	0.279791	0.146694	0.375887	1.1322	0.560102	0.138592	0.452527	0.539729	0.085292	0.362925	0.0385318	0.0817457	0.483142	-0.119181
CHEMBL2089247	Cc1cc(NCCCNc2ccnc3cc(Cl)ccc23)nc(N2CCN(C)CC2)n1	7	1	P. falciparum (D6)	0.619883	Drug-sensitive	0.521358	Training	-0.0768396	-0.292901	0.500656	0.093266	-0.114207	0.490999	0.146745	0.514101	-0.484283	-0.0169845	-0.530271	-0.30665	-0.506648	0.403143	-0.53982	-0.624058	0.100364	-0.149079	-0.026014	-0.221438	-0.234442	0.127458	-0.276092	-0.345625	0.163149
CHEMBL2089249	Cc1cc(NCCCCCCNc2ccnc3cc(Cl)ccc23)nc(N2CCN(C)CC2)n1	7	1	P. falciparum (D6)	0.619883	Drug-sensitive	0.521358	Training	-0.0593996	-0.339887	0.25848	0.0421208	0.18095	0.600173	0.110351	0.322343	-0.48425	-0.0169819	-0.530271	-0.30665	-0.506648	0.483887	-0.404636	-0.633495	0.348161	-0.252553	-0.0284185	-0.0963704	-0.324108	0.00335593	-0.276092	-0.522219	0.419676
CHEMBL567385	Clc1ccc2c(NCCNCCCN(Cc3ccccc3)Cc3ccccc3)ccnc2c1	7	1	P. falciparum (D6)	0.619883	Drug-sensitive	0.521358	Test	-0.00852803	-0.600291	0.68423	-0.317682	0.693297	0.933137	-0.115461	1.22268	-0.502592	-0.0169923	-0.530271	-0.350871	-0.506648	0.414976	-0.721243	-0.657242	0.661986	-0.729807	-0.143004	-0.306525	-0.504888	-0.000263205	-0.276092	-0.845005	0.551701
CHEMBL573984	CCOC(=O)N1CCN(Cc2cc(Nc3ccnc4cc(Cl)ccc34)ccc2O)CC1	7.04	1	P. falciparum (K1)	0.610256	Drug-resistant	0.48452	Training	-0.122968	-0.507333	0.303271	-0.297782	0.301629	-0.160176	-0.137976	0.15053	-0.0701139	-0.0221792	-0.438006	-0.213658	-0.406577	0.188073	-0.132048	-0.320406	-0.145668	0.0412725	0.0398769	-0.201126	-0.199458	0.275006	-0.221197	-0.165031	0.0177798
CHEMBL2105763	Cn1cc(CNCC2CCN(c3ncc(C(=O)NO)cn3)CC2)c2ccccc21	7.09	1	P. falciparum (Dd2)	0.399461	Drug-resistant	0.48452	Training	-0.177387	-0.525508	-0.1224	-0.515118	0.184798	-0.199465	0.178179	0.487222	0.473462	-0.0248023	0.0533018	-0.217719	-0.406577	-0.173556	-0.310477	-0.283449	-0.672	0.433021	-0.437576	-0.00817395	-0.249083	0.26278	-0.221197	-0.238398	-0.151629
CHEMBL4130250	O=C(c1ccc(C2CCC3(CC2)OOC2(OO3)C3CC4CC(C3)CC2C4)cc1)N1CCOCC1	7.1	1	P. falciparum (3D7)	0.512493	Drug-sensitive	0.521358	Training	-0.554621	0.61114	-1.39678	0.434099	-0.795955	0.0881377	1.10303	1.54437	-0.325132	-0.0197148	-0.530271	0.708499	0.632019	0.0765474	0.772752	0.443379	0.118507	-0.407076	-0.849436	1.09437	0.255928	3.05202	0.332012	0.832296	-0.602648
CHEMBL1096901	CN(C)CCC(NCCNc1ccnc2cc(Cl)ccc12)c1ccccc1	7.1	1	P. falciparum (NF54)	0.579006	Drug-sensitive	0.521358	Test	-0.036153	-0.595705	0.61433	-0.709988	0.824132	0.455869	-0.280532	0.375205	-0.502361	-0.0169842	-0.530271	-0.365031	-0.506648	0.456429	-0.644387	-0.590253	0.368623	-0.570267	0.121035	-0.241316	-0.159935	-0.179032	-0.276092	-0.563582	0.48267
CHEMBL4647566	COc1cc2[nH]c3cc(OCc4ccc(C(F)(F)F)cc4)ccc3c(=O)c2cc1F	7.1	1	P. falciparum (7G8)	0.323077	Drug-resistant	0.48452	Training	-0.0524231	0.350551	-0.00875497	0.25773	-0.0876464	-0.230916	0.14474	0.0493771	-0.364239	-0.02464	-0.438006	-0.280287	0.433199	-0.0167875	0.00742385	0.294176	0.302868	-0.379315	0.0144596	-0.586792	-0.284269	-0.0603108	0.390383	0.199475	-0.316221
CHEMBL303933	Clc1ccc2c(N3CCN(CCCN4CCN(c5ccnc6cc(Cl)ccc56)CC4)CC3)ccnc2c1	7.1	1	P. falciparum (Dd2)	0.399461	Drug-resistant	0.48452	Training	0.666149	-0.00926266	0.460974	0.163246	-0.24432	0.554087	0.821641	0.904034	-0.521963	-0.019579	-0.438006	0.109013	-0.406577	0.452932	-0.507219	-0.47653	0.479269	-0.740466	-0.122751	0.355919	-0.0762392	0.708466	-0.221197	0.123568	-0.197335
CHEMBL2334393	CCCN(CCC)C(=O)c1cccc(C(=O)N[C@@H](Cc2ccccc2)[C@H](O)CNC2CCCC2)c1	7.1	1	P. falciparum (NF54)	0.579006	Drug-sensitive	0.521358	Training	-0.371622	-0.777668	-0.498807	-0.808719	1.29969	-0.326014	-1.11911	-0.43303	0.116303	-0.0196542	1.74892	-0.303423	-0.506648	0.455743	0.516331	-0.139713	0.255214	-0.0839396	-0.167833	0.00735864	-0.469301	-0.619653	-0.276092	-0.690908	0.767664
CHEMBL2391086	COC(=O)c1ccc2c(c1)c(NCCCNC(=O)Nc1ccccc1)c1c3cc(Br)ccc3nc-1n2C	7.15	1	P. falciparum (NF54)	0.579006	Drug-sensitive	0.521358	Test	1.5677	0.0407565	0.711771	0.130424	0.174576	-0.15734	0.50463	-0.189382	-0.173496	0.516726	-0.088907	0.0302673	-0.506648	0.130556	-0.379853	-0.324714	0.306957	0.0139763	0.647409	-0.284437	-0.293507	-0.308148	-0.276092	0.417887	-0.242865
CHEMBL4853880	N=C(N)c1ccc(-c2ccc(-c3cc4ccc(C(=N)N)cc4[nH]3)s2)cc1	7.2	1	P. falciparum (K1)	0.610256	Drug-resistant	0.48452	Training	-0.190074	0.407241	0.594751	-1.08979	-0.444955	-0.0658473	0.000777266	-0.674356	2.39934	-0.024803	1.74897	-0.165516	-0.406577	-0.827852	-0.655726	-0.321352	0.262584	1.56261	-0.24124	0.266282	0.00659855	-0.453097	-0.221197	-0.146958	-0.41978
CHEMBL303933	Clc1ccc2c(N3CCN(CCCN4CCN(c5ccnc6cc(Cl)ccc56)CC4)CC3)ccnc2c1	7.2	1	P. falciparum (3D7)	0.512493	Drug-sensitive	0.521358	Training	0.615768	0.0515562	0.639816	0.126294	-0.061684	0.5677	0.759559	0.845008	-0.506055	-0.0142394	-0.530271	0.077589	-0.506648	0.514514	-0.539999	-0.575381	0.64885	-0.844669	-0.0744343	0.290559	-0.155982	0.663124	-0.276092	0.126725	-0.1843
CHEMBL3233385	Cn1c2ccccc2c2c(NCCCNC(=O)Nc3ccccc3)nc3ccccc3c21	7.3	1	P. falciparum (NF54)	0.579006	Drug-sensitive	0.521358	Training	0.0275339	-0.325057	0.398986	-0.153081	0.283236	0.642369	0.633121	0.587582	-0.334577	-0.0197184	-0.088907	-0.105451	-0.506648	0.0448994	-0.965842	-0.548943	0.315774	-0.223444	-0.706906	-0.410794	-0.613377	-0.0669623	-0.276092	0.414395	-0.391564
CHEMBL3234071	CS(=O)(=O)c1ccc(-c2cnc3ccc(-c4cccc(S(C)(=O)=O)c4)nn23)cc1	7.3	1	P. falciparum (NF54)	0.579006	Drug-sensitive	0.521358	Test	0.0849449	0.748548	0.422828	0.72978	-1.01388	0.125091	-0.0875835	-0.0329371	0.518947	-0.0193277	-0.074427	-0.0479225	1.23559	-1.50496	0.0974196	3.65341	-0.467485	0.741159	0.505272	0.656727	1.55258	-0.326371	1.03236	0.0582162	-0.32146
CHEMBL4785276	CCCCCCCCNc1nc(Nc2ccncc2)nc2cc(OC)c(OC)cc12	7.3	1	P. falciparum (NF54)	0.579006	Drug-sensitive	0.521358	Training	-0.247235	-1.12841	-0.0293748	-0.355465	1.67743	-0.445526	0.0446384	-0.184993	-0.479324	-0.0196905	-0.530271	-0.460678	-0.506648	0.278112	-0.455499	-0.666488	0.00576487	0.11137	-0.185413	-0.471237	-0.808886	-0.527696	-0.276092	-0.434384	0.460441
CHEMBL4783797	COc1cc2nc(N3CCCC3)nc(NC(C)CCc3ccccc3)c2cc1OC	7.3	1	P. falciparum (NF54)	0.579006	Drug-sensitive	0.521358	Training	-0.170708	-0.335593	0.104147	-0.116733	0.709073	-0.464897	-0.0323045	-0.240613	-0.493636	-0.0196998	1.23517	-0.317865	-0.506648	0.339105	-0.385206	-0.576321	0.417945	-0.323105	-0.473854	-0.161388	-0.445834	-0.452474	-0.276092	-0.123777	-0.0388859
CHEMBL5195901	COc1ccc2c3ccnc(C)c3n(CCNC(=O)CNc3ccnc4cc(Cl)ccc34)c2c1	7.4	1	P. falciparum (7G8)	0.323077	Drug-resistant	0.48452	Training	0.310979	-0.650438	0.252114	-0.160565	0.342613	0.0289522	0.630145	0.0220785	-0.354427	-0.0221846	-0.0125205	0.00698844	-0.406577	0.0628883	-0.625922	-0.400335	-0.505618	-0.0492694	-0.219987	-0.224853	-0.268105	-0.249895	-0.221197	0.463702	-0.352869
CHEMBL2337355	CCN(CC)C(=O)N[C@@]1([C@H](C)O)[C@@H](N)[C@H](Nc2cccc(F)c2)[C@](O)(CO)[C@]1(C)O	7.4	1	P. falciparum (Dd2)	0.399461	Drug-resistant	0.48452	Test	-0.376613	0.166881	-0.790873	-1.84781	-0.101055	-2.45164	-1.07468	-0.74974	1.63409	-0.0246688	0.196272	0.815182	1.0481	0.413883	0.666526	1.15664	-1.8052	1.51888	0.386791	0.569365	0.683165	-0.847289	4.41015	1.42673	-0.299238
CHEMBL2146555	Cc1ccc(-c2nc(CNc3ccnc4cc(Cl)ccc34)[nH]c2CN2CCCC2)cc1	7.4	1	P. falciparum (D10)	0.332432	Drug-sensitive	0.521358	Training	-0.0317454	-0.251563	0.0950697	0.00755753	-0.081903	0.443624	0.198854	-0.272457	-0.482158	-0.0169923	1.67653	-0.253531	-0.506648	0.340378	-0.626996	-0.567839	0.141242	-0.429278	-0.342638	-0.0957501	-0.236331	-0.43811	-0.276092	-0.202332	-0.21868
CHEMBL4467899	Cc1cc(N2CCSCC2)nc(NCc2cc(Nc3ccnc4cc(Cl)ccc34)ccc2F)n1	7.47	1	P. falciparum (NF54)	0.579006	Drug-sensitive	0.521358	Training	0.632967	-0.188518	0.800015	0.307137	-0.00889932	0.502772	0.052559	0.657155	-0.385248	-0.0168287	-0.530271	-0.197825	-0.506648	0.436335	-0.0448369	-0.128991	0.314931	0.0312398	0.206503	0.0258784	-0.361928	1.36085	-0.276092	-0.140749	-0.0511729
CHEMBL4635811	COc1cc(F)c2c(=O)c3ccc(-c4ccc(OC(F)(F)F)cc4)cc3[nH]c2c1	7.5	1	P. falciparum (7G8)	0.323077	Drug-resistant	0.48452	Training	-0.0514179	0.52089	0.0393547	0.395393	-0.206773	-0.00589294	0.179427	0.092289	-0.363766	-0.0246408	-0.438006	-0.248455	0.532324	-0.0517648	-0.0253692	0.320833	0.427782	-0.351577	0.018158	-0.644422	-0.315618	-0.0233336	-0.221197	0.447522	-0.350418
CHEMBL35228	COc1ccc2nc3cc(Cl)ccc3c(Nc3cc(CN4CCCC4)c(O)c(CN4CCCC4)c3)c2n1	7.5	1	P. falciparum (Dd2)	0.399461	Drug-resistant	0.48452	Test	0.498056	-0.421635	0.216211	0.0341979	-0.317132	0.427556	0.704479	-0.315607	-0.214313	-0.0221899	2.96586	-0.0347239	-0.406577	0.339049	-0.433551	-0.474841	-0.262994	-0.264708	-0.398845	0.142059	-0.167225	-0.427519	-0.221197	0.16389	-0.290941
CHEMBL1651970	Clc1ccc2c(N3CCNCCN(c4ccnc5cc(Cl)ccc45)CCNCC3)ccnc2c1	7.5	1	P. falciparum (D6)	0.619883	Drug-sensitive	0.521358	Training	0.440466	-0.0247251	0.863696	0.171169	-0.0245261	0.539316	1.04207	0.0772683	-0.494416	-0.0142381	-0.530271	-0.0817576	-0.506648	0.458096	-0.650138	-0.607096	0.484569	-0.513286	0.141245	-0.0362666	-0.335403	-0.331002	-0.276092	0.0590197	-0.0631105
CHEMBL2391248	COC(=O)c1ccc2nc3n(C)c4ccc(Cl)cc4c(NCCCN)c-3c2c1	7.57	1	P. falciparum (NF54)	0.579006	Drug-sensitive	0.521358	Training	0.142717	0.258474	0.625406	0.0384737	0.199806	-0.778947	1.02707	-0.735526	0.487529	-0.0169232	-0.088907	-0.0547802	-0.506648	0.236895	-0.263533	-0.247952	0.0870671	0.178543	0.0200566	-0.218272	-0.278679	-0.442942	-0.276092	0.974764	-0.485541
CHEMBL2334400	CCCN(CCC)C(=O)c1cccc(C(=O)N[C@@H](Cc2ccccc2)[C@H](O)CNC(C)(C)c2ccccc2)c1	7.6	1	P. falciparum (NF54)	0.579006	Drug-sensitive	0.521358	Training	-0.100987	-0.170562	-0.164998	-0.780912	0.977225	-0.459563	-1.27514	0.271632	0.116953	-0.0196454	-0.530271	-0.114133	0.247767	0.352415	0.209258	0.0403095	0.41744	-0.211434	-0.156812	-0.193175	0.0563492	-0.333156	0.166108	-0.50872	0.686815
CHEMBL4470645	CCN1CCN(c2nc(C)cc(NCc3cc(Nc4ccnc5cc(Cl)ccc45)ccc3F)n2)CC1	7.63	1	P. falciparum (Dd2)	0.399461	Drug-resistant	0.48452	Test	0.397579	-0.204403	0.307823	0.137697	-0.146961	0.180936	0.417929	0.489687	-0.500416	-0.0221579	-0.438006	-0.158156	-0.406577	0.243303	-0.555669	-0.486026	0.100109	-0.279378	-0.164336	-0.161713	-0.181352	0.206807	-0.221197	-0.121079	-0.0621938
CHEMBL1813089	COC1=CC(c2ccc[nH]2)=N/C1=C\c1[nH]c(Cc2ccc(Br)cc2)cc1Cc1ccc(Cl)cc1	7.7	1	P. falciparum (Dd2)	0.399461	Drug-resistant	0.48452	Training	1.31445	0.12345	0.423593	0.149655	-0.131818	0.375431	0.102754	-0.352172	-0.495819	0.494883	1.335	-0.180214	-0.406577	0.26568	-0.145741	-0.277714	0.795524	-0.468317	0.827078	-0.0679812	0.0078328	-0.596999	-0.221197	-0.395832	-0.0880729
CHEMBL4635459	O=c1c2ccc(Oc3ccc(OC(F)(F)F)cc3)cc2[nH]c2cc(Cl)c(Cl)cc12	7.7	1	P. falciparum (Dd2)	0.399461	Drug-resistant	0.48452	Training	0.30031	1.0449	0.376437	1.03339	-0.954337	0.439191	0.211596	0.195382	-0.363419	-0.0194167	-0.438006	-0.197263	0.532324	0.114315	0.0316524	0.313078	0.714033	-0.351577	0.846154	-0.413965	-0.0960729	-0.0233336	-0.221197	0.206264	-0.19055
CHEMBL83139	CCCCCCCCCCCC1=N/C(=C\c2[nH]c(-c3ccc[nH]3)cc2OC)C=C1	7.7	1	P. falciparum (D6)	0.619883	Drug-sensitive	0.521358	Training	-0.825184	-0.591733	-0.887611	-0.200945	1.33011	0.121596	-0.31733	-1.787	-0.47924	-0.0197159	1.38774	-0.522074	-0.506648	0.474008	0.351024	-0.460642	0.91495	-0.375306	-0.366974	-0.0783599	-0.795682	-1.36177	-0.276092	-1.07899	0.692402
CHEMBL1812867	CCCCC1CCCCCCc2cc1c(/C=C1\N=C(c3ccc[nH]3)C=C1OC)[nH]2	7.8	1	P. falciparum (D6)	0.619883	Drug-sensitive	0.521358	Test	-0.796021	-0.248262	-0.959086	0.0707131	0.563437	0.0267633	0.62889	-1.787	-0.479117	-0.0197176	1.3089	-0.257487	-0.506648	0.49633	0.434314	-0.271981	0.699725	-0.407039	-0.615785	0.223536	-0.562196	-1.36177	-0.276092	-0.361493	-0.0223258
CHEMBL1076007	COc1ccc2nc3cc(Cl)ccc3c(Nc3ccc(Nc4nc(NCCN(C)C)nc(Nc5ccccc5)n4)cc3)c2c1	7.95	1	P. falciparum (3D7)	0.512493	Drug-sensitive	0.521358	Training	0.839603	-0.721818	0.805511	-0.092509	0.101283	0.655367	0.647854	0.494346	-0.45691	-0.016952	-0.530271	-0.18675	-0.506648	0.134489	-1.01361	-0.66579	-0.352818	-0.0357007	-0.260952	-0.651899	-0.336674	-0.115423	-0.276092	-0.130167	-0.000975305
CHEMBL511212	O=C(CCCCCCC(=O)Nc1nc(-c2ccccc2)cs1)NO	8	1	P. falciparum (7G8)	0.323077	Drug-resistant	0.48452	Training	-0.35018	-1.44978	-0.287441	-0.766568	1.4921	0.112978	-0.802177	-0.270828	0.767254	-0.0247158	0.830535	-0.481199	-0.406577	-1.31386	0.371352	-0.149698	-0.806074	1.46263	0.586723	-0.0612059	-0.58038	-0.676163	-0.221197	-1.25203	1.1382
CHEMBL682	CCN(CC)Cc1cc(Nc2ccnc3cc(Cl)ccc23)ccc1O	8	1	P. falciparum (K1)	0.610256	Drug-resistant	0.48452	Training	-0.294057	-0.337434	0.560013	-0.509534	0.695913	-1.18189	-0.271815	-0.160838	-0.226089	-0.0221982	-0.438006	-0.305047	-0.406577	0.295464	-0.622442	-0.499585	0.284381	-0.244007	0.12726	-0.101725	-0.135349	-0.150285	-0.221197	-0.127165	0.010798
CHEMBL416956	OC(c1cc(C(F)(F)F)nc2c(C(F)(F)F)cccc12)C1CCCCN1	8	1	P. falciparum (K1)	0.610256	Drug-resistant	0.48452	Test	-0.693044	1.39614	-0.856201	0.423618	-0.959816	0.0548916	-0.556434	0.274726	-0.225902	-0.0245807	-0.438006	-0.207786	1.27299	0.352757	0.715379	1.20519	-0.045514	-0.346583	0.510068	-0.267247	-0.18215	0.531173	1.12381	0.42702	-0.171311
CHEMBL2058036	Clc1ccc2c(Nc3ccc4oc(NCCN5CCCC5)nc4c3)ccnc2c1	8	1	P. falciparum (W2)	0.480579	Drug-resistant	0.48452	Training	-0.127794	-0.413795	0.273182	0.241298	-0.206416	0.766199	0.340473	-0.319053	-0.500023	-0.0222371	1.61133	-0.317729	-0.406577	-0.46235	-0.789525	-0.54426	-0.168111	-0.121614	-0.317849	-0.156038	-0.324301	-0.349066	-0.221197	-0.31149	-0.266706
CHEMBL38827	CCCCN(CCCC)CC(O)c1cc(Cl)cc2c1-c1ccc(Cl)cc1/C2=C/c1ccc(Cl)cc1	8	1	P. falciparum (W2)	0.480579	Drug-resistant	0.48452	Training	0.39004	0.950849	0.479403	0.120069	0.255393	0.0624474	0.328194	-0.479593	-0.240136	-0.0168843	0.0376987	0.182977	-0.406577	0.624645	0.160114	-0.209231	1.63292	-0.914401	0.600057	0.306012	0.0748248	-0.397854	-0.221197	0.38953	0.079636
CHEMBL3603879	CC(C)N(C)C(=O)n1cnc(S(=O)(=O)C2C3CC4CC(C3)CC2C4)n1	8	1	P. falciparum (3D7)	0.512493	Drug-sensitive	0.521358	Training	-0.566039	-0.137813	-0.890282	0.615046	-1.21681	0.0416398	0.0294114	0.100751	0.168663	-0.0195319	-0.122557	1.33437	0.168121	-0.570559	1.13823	3.16969	-1.64349	0.587095	0.0428635	2.50075	1.45487	2.68836	0.737428	0.842297	-0.534572
CHEMBL2322983	c1cc(C2CCC3(CC2)OOC2(O3)C3CC4CC(C3)CC2C4)ccc1OCCN1CCOCC1	8	1	P. falciparum (3D7)	0.512493	Drug-sensitive	0.521358	Test	-0.603875	0.539887	-1.40219	0.117955	-0.656952	0.571226	1.04966	1.23355	-0.495599	-0.0197409	-0.261672	0.788943	0.632019	0.540547	0.654453	0.269878	0.333941	-0.659732	-0.918131	1.19843	0.242706	2.97237	0.332012	0.588488	-0.507393
CHEMBL38827	CCCCN(CCCC)CC(O)c1cc(Cl)cc2c1-c1ccc(Cl)cc1/C2=C/c1ccc(Cl)cc1	8	1	P. falciparum (D6)	0.619883	Drug-sensitive	0.521358	Training	0.51524	1.11544	0.644444	0.353185	0.0994315	-0.0402703	0.43042	-0.375082	-0.213711	-0.0114441	-0.0368136	0.154314	-0.506648	0.692635	0.152238	-0.298107	1.84555	-1.02509	0.675348	0.238789	0.000719521	-0.484483	-0.276092	0.402613	0.103007
CHEMBL3628219	CS(=O)(=O)c1ccc(-c2cnn3ccc(-c4cccc(S(C)(=O)=O)c4)cc23)cc1	8	1	P. falciparum (NF54)	0.579006	Drug-sensitive	0.521358	Training	0.15174	0.858068	0.636603	0.576889	-1.01388	0.125091	-0.0875835	-0.0329371	0.510307	-0.019328	-0.074427	0.00100535	1.23559	-1.4705	0.0974196	3.65341	-0.322578	0.502676	0.462302	0.778836	1.59886	-0.256839	1.03236	0.0582162	-0.313446
CHEMBL2012966	O=C(NC1CC1)c1ccc(-n2cnc3c(F)cccc32)s1	8	1	P. falciparum (Dd2)	0.399461	Drug-resistant	0.48452	Training	-0.275206	0.14205	-0.114757	0.653178	-0.576581	0.292363	-0.0355321	-0.769412	-0.22179	-0.0247635	1.63911	-0.263572	-0.406577	-1.04916	-0.268744	-0.127146	-0.229234	0.520475	-0.0765884	0.106585	-0.0446173	-0.800291	-0.221197	-0.0392805	-0.504663
CHEMBL3410333	CC(=O)ON(C)C(=O)CCC(c1ccc(F)c(F)c1)P(=O)(OCOC(=O)OC(C)C)OCOC(=O)OC(C)C	8	1	P. falciparum (Dd2)	0.399461	Drug-resistant	0.48452	Test	-0.301154	-0.0368248	-0.782718	0.33905	0.213624	-0.141482	-1.09871	-1.02542	0.369584	-0.0245369	-0.438006	0.0961556	0.22326	-1.50936	1.43516	0.267885	-0.33727	1.11866	1.30605	-0.00090502	0.399393	-0.970787	0.114922	-0.736562	1.79969
CHEMBL269671	C[C@@H]1CC[C@H]2[C@@H](C)C(=O)O[C@@H]3O[C@@]4(C)CC[C@@H]1[C@]32OO4	8	1	P. falciparum (FCB)	0.649573	Drug-resistant	0.48452	Training	-0.680852	1.54293	-2.45247	-0.292676	-1.90004	-0.290715	1.5672	-0.728338	-0.361803	-0.0248589	-0.438006	0.684205	0.73396	0.274497	1.50349	1.38525	-0.394264	0.0728533	-0.568436	1.48216	1.03229	0.248081	1.02448	2.21145	-0.837122
CHEMBL2012953	Cc1nc2c(F)cccc2n1-c1ccc(C(=O)NC2CC2)s1	8	1	P. falciparum (3D7)	0.512493	Drug-sensitive	0.521358	Training	-0.425434	0.405527	-0.105348	0.767968	-0.580474	0.24024	-0.328291	-1.0781	-0.194193	-0.0196129	1.5633	-0.190342	-0.506648	-0.95436	-0.160266	-0.188624	-0.0084745	0.389166	-0.0276816	0.0773655	-0.0385272	-0.920331	-0.276092	0.245829	-0.499031
CHEMBL3410330	CC(C)OC(=O)OCOP(=O)(OCOC(=O)OC(C)C)C(CCC(=O)N(C)O)c1ccc(F)c(F)c1	8	1	P. falciparum (3D7)	0.512493	Drug-sensitive	0.521358	Training	-0.54935	0.0277651	-0.805812	-0.0880092	0.467148	-0.351137	-1.30256	-1.30705	0.636036	-0.0193842	-0.530271	0.0367214	0.146694	-1.61407	1.29041	0.132444	-0.244122	1.19023	1.45323	0.0601823	0.399761	-1.05522	0.101626	-0.793506	1.80009
CHEMBL4784817	C[C@@H]1C[C@H](N2C(=N)N[C@](C)(c3cccc(NC(=O)c4cccc(C#N)c4)c3Cl)CC2=O)CCO1	8	1	P. falciparum (3D7)	0.512493	Drug-sensitive	0.521358	Test	0.0778436	0.45416	0.0427435	0.0569996	-0.149543	-0.379956	-0.445311	0.125636	0.98963	-0.016907	-0.530271	0.216208	0.146694	0.30178	1.03568	0.566179	-0.0363647	0.502346	0.119334	0.0424913	0.213452	0.122527	0.091417	0.405576	-0.173898
CHEMBL2012963	O=C(NC1CC1)c1ccc(-n2cnc3c(Cl)cc(F)cc32)s1	8	1	P. falciparum (3D7)	0.512493	Drug-sensitive	0.521358	Training	-0.195844	0.577929	0.204297	0.893929	-0.655817	0.336118	-0.277392	-1.29913	-0.194637	-0.0168645	1.62436	-0.228628	-0.506648	-0.877179	-0.0927845	-0.190834	0.181831	0.389166	0.618287	0.15853	0.0910869	-0.979475	-0.276092	0.0472451	-0.412566
CHEMBL29292	CC(C)C[C@H](NC(=O)[C@@H](O)[C@H](N)Cc1ccccc1)C(=O)O	8	1	P. falciparum (3D7)	0.512493	Drug-sensitive	0.521358	Training	-0.784992	-1.02743	-0.425604	-1.91169	0.733638	-0.182077	-2.11019	-0.23416	1.26046	-0.0196389	-0.530271	-0.502775	-0.506648	0.403143	1.04872	0.158975	-1.22072	1.64078	0.569732	-0.555089	0.251832	-0.692915	-0.276092	-0.904364	1.42574
CHEMBL1255726	CSc1nncc(-c2cnnc(SCCN(C)C)n2)n1	8	1	P. falciparum (3D7)	0.512493	Drug-sensitive	0.521358	Training	0.544974	-2.14581	2.027	0.501636	1.14852	-0.0247237	-0.473103	0.36388	-0.18226	-0.0193844	-0.530271	-0.529233	-0.506648	-0.452426	1.19015	1.36249	-2.18977	2.30755	1.32521	-0.0287527	-0.098921	-0.797711	-0.276092	-0.849568	0.714863
CHEMBL572716	Clc1ccc2c(NCCCNCCCCN(Cc3ccccc3)Cc3ccccc3)ccnc2c1	8	1	P. falciparum (D6)	0.619883	Drug-sensitive	0.521358	Test	-0.00153373	-0.61434	0.521615	-0.328305	0.837212	0.978819	-0.12217	1.06428	-0.50257	-0.0169906	-0.530271	-0.347002	-0.506648	0.46535	-0.626315	-0.661491	0.78893	-0.764594	-0.138365	-0.233457	-0.547285	-0.0719215	-0.276092	-0.930254	0.730527
CHEMBL403233	O[C@]12C=C(c3nccc4c3[nH]c3ccccc34)[C@@H]3CCN(CCCC/C=C\CC1)C[C@@]31C[C@@H]3/C=C\CCCCN3[C@H]12	8	1	P. falciparum (D6)	0.619883	Drug-sensitive	0.521358	Training	-0.118398	0.236938	-0.591599	0.124333	-0.863845	0.747792	2.40679	-0.474935	-0.183802	-0.0197282	0.795432	1.59818	0.652768	0.635108	0.0657017	0.15687	-0.135233	-0.707564	-1.08967	0.957498	0.0857098	-0.252032	0.332748	1.34976	-0.650854
CHEMBL1812885	CCCCCCCCCCc1cc[nH]c1/C=C1\N=C(c2ccc[nH]2)C=C1OC	8	1	P. falciparum (D6)	0.619883	Drug-sensitive	0.521358	Training	-0.836102	-0.519045	-0.794582	-0.206015	1.32924	-0.039146	-0.243346	-1.787	-0.479809	-0.0197161	1.39704	-0.499219	-0.506648	0.444072	0.326645	-0.376426	0.948411	-0.341458	-0.377377	-0.0690222	-0.786757	-1.36177	-0.276092	-0.938306	0.49903
CHEMBL275787	CCCCCC1=C/C(=C/c2[nH]c(-c3ccc[nH]3)cc2OC)N=C1C	8	1	P. falciparum (D6)	0.619883	Drug-sensitive	0.521358	Training	-0.880058	-0.329807	-0.660955	-0.0576288	0.611866	-0.423649	-0.386897	-1.787	-0.479255	-0.0197162	1.3089	-0.450901	-0.506648	0.273032	0.210377	-0.329789	0.389455	-0.180027	-0.426994	-0.248983	-0.5262	-1.36177	-0.276092	-0.573367	-0.0046435
CHEMBL5278844	CCCCCc1c(C)[nH]c2cc(OC)ccc2c1=O	8	1	P. falciparum (D6)	0.619883	Drug-sensitive	0.521358	Test	-0.995003	0.109773	-0.436177	0.149063	0.896506	-1.49721	-0.14619	-0.471746	-0.345578	-0.0196961	-0.530271	-0.410006	-0.506648	0.28328	0.068102	-0.389151	0.63414	-0.1448	-0.125042	-0.0561801	-0.448304	-0.451562	-0.276092	0.0713371	-0.0465177
CHEMBL2391243	COC(=O)c1ccc2nc3n(C)c4ccc(Br)cc4c(NCCCNC(=O)Nc4ccccc4)c-3c2c1	8.05	1	P. falciparum (NF54)	0.579006	Drug-sensitive	0.521358	Training	1.55654	-0.0706968	0.69363	0.130424	0.174576	-0.15734	0.527064	-0.189382	-0.173496	0.516726	-0.088907	0.0302673	-0.506648	0.144002	-0.26444	-0.270674	0.187322	0.0139763	0.647409	-0.284437	-0.293507	-0.308148	-0.276092	0.4168	-0.242865
CHEMBL4648223	C[C@@H]1CC[C@H]2[C@@H](C)C(OC(=O)c3cccc4c3OCO4)O[C@@H]3O[C@]4(C)CC[C@@H]1[C@]32OO4	8.08	1	P. falciparum (NF54)	0.579006	Drug-sensitive	0.521358	Training	-0.554965	0.922382	-1.47381	0.616533	-1.12139	-0.468865	1.20651	-0.790258	-0.331133	-0.0197051	-0.0650315	0.890996	0.676452	0.27205	1.03552	0.746474	0.0187013	-0.0474745	-0.593427	0.735115	0.419972	-0.0279165	0.549459	1.68604	-0.728737
CHEMBL1096901	CN(C)CCC(NCCNc1ccnc2cc(Cl)ccc12)c1ccccc1	8.1	1	P. falciparum (3D7)	0.512493	Drug-sensitive	0.521358	Training	-0.087103	-0.55097	0.666615	-0.698222	0.744737	0.676034	-0.105012	0.512666	-0.502361	-0.0169842	-0.530271	-0.365031	-0.506648	0.456429	-0.644387	-0.590253	0.368623	-0.570267	0.121035	-0.241316	-0.159935	-0.179032	-0.276092	-0.563582	0.48267
CHEMBL3233361	NCCCNc1nc2ccc(Br)cc2c2[nH]c3ccccc3c12	8.1	1	P. falciparum (NF54)	0.579006	Drug-sensitive	0.521358	Test	1.04219	0.0971752	0.978693	-0.256293	0.201106	0.404772	1.23674	-0.0842199	0.343465	0.516662	-0.0368136	-0.195625	-0.506648	0.322506	-1.07627	-0.631728	0.457494	0.128748	1.00086	-0.080935	-0.204268	-0.200588	-0.276092	0.741186	-0.545564
CHEMBL4753386	CCCCNc1nc(NCc2ccncc2)nc2cc(OC)c(OC)cc12	8.16	1	P. falciparum (NF54)	0.579006	Drug-sensitive	0.521358	Training	-0.222795	-1.16546	0.362475	-0.387661	1.46884	-0.819951	0.105079	0.00488296	-0.479705	-0.0196927	-0.530271	-0.454551	-0.506648	0.180785	-0.547904	-0.639607	-0.410527	0.266763	-0.198918	-0.643743	-0.713959	-0.441413	-0.276092	-0.244793	0.159818
CHEMBL575071	CCN(CCNC(=O)Nc1ccccc1)Cc1cc(Nc2ccnc3cc(Cl)ccc23)ccc1O	8.22	1	P. falciparum (3D7)	0.512493	Drug-sensitive	0.521358	Training	0.209859	-0.644681	0.598013	-0.570668	0.556651	0.234058	-0.157923	0.390149	-0.0259746	-0.0169347	-0.530271	-0.305024	-0.506648	0.192124	-0.532109	-0.532678	0.0148022	0.00397458	0.0424397	-0.464684	-0.405861	-0.168733	-0.276092	-0.475444	0.318832
CHEMBL4472785	Cc1cc(NCc2cc(Nc3ccnc4cc(Cl)ccc34)ccc2F)nc(N2CCCC2)n1	8.23	1	P. falciparum (Dd2)	0.399461	Drug-resistant	0.48452	Training	0.326548	-0.177966	0.313453	0.298678	-0.307403	0.660706	0.330481	0.113804	-0.500636	-0.0221698	1.26392	-0.232008	-0.406577	0.223912	-0.545967	-0.480602	0.121443	-0.249286	-0.205063	-0.26342	-0.248616	-0.273241	-0.221197	-0.13775	-0.175714
CHEMBL2391246	COC(=O)c1ccc2c(c1)c(NCCCN)c1c3ccccc3nc-1n2C	8.28	1	P. falciparum (NF54)	0.579006	Drug-sensitive	0.521358	Test	-0.117367	0.0974148	0.482768	-0.176594	0.413808	-0.720771	1.09437	-0.415814	0.487486	-0.019677	-0.088907	-0.115192	-0.506648	0.122488	-0.586828	-0.339999	0.033071	0.230853	-0.515753	-0.304267	-0.484415	-0.355412	-0.276092	0.946087	-0.553567
CHEMBL3335118	N/C(CC(O)c1cc2ccccc2c2ccccc12)=N\N=C\c1ccc(F)cc1	8.3	1	P. falciparum (3D7)	0.512493	Drug-sensitive	0.521358	Training	-0.0982837	0.181921	0.674988	-0.38847	0.241138	0.544919	0.239005	0.673814	0.678849	-0.0196518	-0.530271	-0.258419	-0.506648	-0.264562	-0.657379	-0.521791	0.853426	-0.0777141	-0.465355	-0.549434	-0.491147	0.0915915	-0.276092	0.0016002	-0.202705
CHEMBL1813089	COC1=CC(c2ccc[nH]2)=N/C1=C\c1[nH]c(Cc2ccc(Br)cc2)cc1Cc1ccc(Cl)cc1	8.3	1	P. falciparum (D6)	0.619883	Drug-sensitive	0.521358	Training	1.34374	0.405694	0.615689	0.449648	-0.288318	0.121074	-0.0927651	-0.507572	-0.478936	0.519422	1.3089	-0.222431	-0.506648	0.320274	-0.165031	-0.369146	0.976908	-0.562364	0.910841	-0.149161	-0.0687725	-0.691059	-0.276092	-0.412057	-0.070961
CHEMBL4892343	Cc1nc(C(=O)Nc2[nH]c(=O)ncc2F)c(-c2ccccc2)o1	8.32	1	P. falciparum (NF54)	0.579006	Drug-sensitive	0.521358	Training	-0.45802	-0.672642	-0.0888496	0.6678	0.0485072	0.155315	-1.09798	0.0536864	-0.153781	-0.0196371	-0.169897	-0.512506	-0.506648	-1.17487	0.0224283	-0.133351	-0.810972	0.998262	0.0254954	-1.1241	-0.593991	-0.477055	-0.276092	-0.0821809	-0.245525
CHEMBL2170032	Clc1ccc2c(NC(c3ccccc3)(c3ccc(CN4CCCC4)c(Cl)c3)c3ccc(CN4CCCC4)c(Cl)c3)ccnc2c1	8.4	1	P. falciparum (K1)	0.610256	Drug-resistant	0.48452	Test	0.992296	0.347927	0.429772	0.187079	-0.127301	0.267198	0.223117	-0.0268259	-0.522886	-0.0169228	2.96586	0.52273	0.0297816	0.505035	-0.336217	-0.0213665	0.769218	-0.915511	-0.022546	0.49266	0.023142	-0.178015	0.395672	0.402979	-0.280107
CHEMBL1085825	OCC12CC3CC(C1)[C@]1(OO[C@]4(CCCCC4)O1)C(C3)C2	8.4	1	P. falciparum (3D7)	0.512493	Drug-sensitive	0.521358	Training	-0.985865	1.76087	-2.27081	0.0673897	-1.16493	-0.583108	1.34298	0.756474	-0.195049	-0.0197082	-0.261672	0.888559	1.26461	0.603945	1.1186	1.0872	0.0381636	-0.255927	-0.939075	1.88707	1.22704	4.07034	0.696875	1.74559	-0.854999
CHEMBL2170026	Clc1ccc(C(Nc2ccnc3cc(Cl)ccc23)c2ccc(CN3CCCC3)c(Cl)c2)cc1	8.4	1	P. falciparum (D10)	0.332432	Drug-sensitive	0.521358	Training	0.44722	0.171514	0.584103	0.213587	-0.0908802	0.292397	0.159336	0.000203845	-0.508093	-0.0114904	1.23517	-0.0691694	-0.506648	0.535208	-0.466759	-0.499568	0.957177	-0.940165	0.471522	0.217468	-0.0353306	-0.189767	-0.276092	-0.0579482	-0.114794
CHEMBL5289527	O=S(=O)(CCCCl)N1CCC2(CC1)OOC1(CCCC1)OO2	8.43	1	P. falciparum (3D7)	0.512493	Drug-sensitive	0.521358	Training	-0.575333	1.06052	-1.2376	0.503129	-0.0746853	-1.03247	-0.399306	-0.532419	0.0246781	-0.0156894	1.44356	-0.00245345	1.51295	-1.61024	1.06696	1.38084	0.0769617	0.648837	1.24838	1.95044	0.971353	-0.160461	0.479333	-0.121244	-0.00995767
CHEMBL4288940	FC1CCN(CCOc2ccc(C3CCC4(CC3)OOC3(OO4)C4CC5CC(C4)CC3C5)cc2)CC1	8.49	1	P. falciparum (W2)	0.480579	Drug-resistant	0.48452	Test	-0.769077	0.805506	-1.58625	0.390828	-0.811771	0.0432466	0.990484	1.05253	-0.499863	-0.0248182	-0.438006	0.709719	0.691125	0.208294	0.644073	0.310106	0.384525	-0.595741	-0.785976	1.18902	0.327373	3.00789	0.337114	0.5091	-0.439861
CHEMBL2334052	C[C@@H](NC[C@@H](O)[C@H](Cc1ccccc1)NC(=O)c1ccc(N2CCN(C)CC2)cc1)c1ccccc1	8.5	1	P. falciparum (NF54)	0.579006	Drug-sensitive	0.521358	Training	-0.107586	-0.515463	0.0734025	-1.00022	0.594454	0.0363945	-0.841222	0.99159	-0.0416804	-0.019688	-0.530271	-0.234992	-0.506648	0.415565	-0.155202	-0.343801	0.245815	-0.360904	-0.409395	-0.0153707	-0.266351	0.307751	-0.276092	-0.675399	0.439405
CHEMBL4645798	C[C@@H]1CC[C@H]2[C@@H](C)C(OC(=O)c3ccc([N+](=O)[O-])cc3)O[C@@H]3O[C@]4(C)CC[C@@H]1[C@]32OO4	8.54	1	P. falciparum (NF54)	0.579006	Drug-sensitive	0.521358	Training	-0.560104	1.10195	-1.47585	1.69231	-1.03291	-0.799927	0.867078	-0.587294	0.480248	-0.0196473	-0.530271	0.832474	0.676452	-0.126904	1.02713	0.790398	0.0152658	0.408382	-0.333125	0.691822	0.482855	0.0589799	0.573046	1.41319	-0.611082
CHEMBL5207890	O[C@H](CNCCCC(F)(F)F)c1cc(C(F)(F)F)nc2c(C(F)(F)F)cccc12	8.55	1	P. falciparum (W2)	0.480579	Drug-resistant	0.48452	Training	-0.614192	2.20081	-0.776313	0.617141	-1.02707	0.241681	-0.667665	-0.83095	-0.226144	-0.0244315	-0.438006	-0.307283	2.21189	0.290543	1.06738	1.68061	0.37099	-0.407938	1.19908	-0.776698	-0.159316	-0.651043	1.03414	-0.032782	0.529178
CHEMBL2334372	CCCN(CCC)C(=O)c1cccc(C(=O)N[C@@H](Cc2ccccc2)[C@H](O)CNC(C)(C)c2cccc(C#N)c2)c1	8.6	1	P. falciparum (NF54)	0.579006	Drug-sensitive	0.521358	Test	0.0484067	-0.119798	-0.0645879	-0.531188	1.01795	-0.884073	-1.1513	-0.108165	0.700605	-0.0196219	-0.530271	-0.0732718	0.247767	0.299413	0.574263	0.293154	0.231511	0.061266	-0.120093	-0.245597	0.0628621	-0.426843	0.145541	-0.434653	0.638289
CHEMBL4127539	c1cc(C2CCC3(CC2)OOC2(OO3)C3CC4CC(C3)CC2C4)ccc1CN1CCOCC1	8.65	1	P. falciparum (W2)	0.480579	Drug-resistant	0.48452	Training	-0.777919	0.670858	-1.53599	0.326997	-0.887691	0.216557	1.09056	1.54043	-0.500139	-0.024881	-0.438006	0.704241	0.691125	0.155409	0.527905	0.324614	0.0811267	-0.544113	-0.957433	1.25546	0.391022	3.12052	0.380062	0.66745	-0.559512
CHEMBL2402779	Clc1ccc2c(NCCCNCc3ccncc3)ccnc2c1	8.65	1	P. falciparum (D6)	0.619883	Drug-sensitive	0.521358	Training	-0.346093	-0.932153	0.822767	-0.194115	0.721139	0.72812	-0.11756	1.0884	-0.495219	-0.0169978	-0.530271	-0.49182	-0.506648	0.343003	-0.782416	-0.673554	-0.0910294	-0.210458	0.149179	-0.465356	-0.54964	-0.122468	-0.276092	-0.772181	0.28863
CHEMBL4788771	C[C@@H]1CC[C@H]2[C@@H](C)C(OCCN(CCCNc3ccnc4cc(Cl)ccc34)CCOC3O[C@@H]4O[C@@]5(C)CC[C@H]6[C@H](C)CC[C@@H]([C@H]3C)[C@@]46OO5)O[C@@H]3O[C@@]4(C)CC[C@@H]1[C@]32OO4	8.7	1	P. falciparum (3D7)	0.512493	Drug-sensitive	0.521358	Training	0.249167	0.701425	-1.33165	0.134392	-0.851083	-0.111692	1.52666	-0.547229	-0.452271	-0.0169386	-0.530271	2.53093	1.85955	0.475898	0.695958	0.501841	0.0099772	-0.357169	-0.442035	1.0788	0.557376	-0.00597226	0.585352	1.44871	-0.452706
CHEMBL1096247	Clc1ccc2c(NCCNC(CCN3CCCCC3)c3ccccc3)ccnc2c1	8.7	1	P. falciparum (NF54)	0.579006	Drug-sensitive	0.521358	Test	-0.0433587	-0.62792	0.181972	-0.49932	0.871545	0.61265	-0.177299	1.15273	-0.502268	-0.0169949	-0.530271	-0.300262	-0.506648	0.567416	-0.435081	-0.590546	0.688417	-0.66972	-0.151017	0.120432	-0.472658	0.776651	-0.276092	-0.627421	0.322573
CHEMBL2334056	Cc1cc(Nc2ccc(C(=O)N[C@@H](Cc3ccccc3)[C@H](O)CN[C@H](C)c3ccccc3)cc2)cc(C)n1	8.7	1	P. falciparum (NF54)	0.579006	Drug-sensitive	0.521358	Training	-0.0139844	-0.629526	0.0281022	-0.772849	0.455004	0.298273	-0.924287	0.653647	-0.0266832	-0.0196843	-0.530271	-0.287046	-0.506648	0.271739	-0.344727	-0.385862	0.0327114	-0.144865	-0.392101	-0.393017	-0.304121	-0.124654	-0.276092	-0.725083	0.491616
CHEMBL5191032	CC(C)C[C@@H](CN1CCN(C)CC1)Nc1ccnc2cc(Cl)ccc12	8.8	1	P. falciparum (3D7)	0.512493	Drug-sensitive	0.521358	Training	-0.262679	-0.092892	0.192456	-0.464266	0.129537	0.69174	-0.18161	0.270294	-0.508239	-0.0169849	-0.530271	-0.258129	-0.506648	0.657441	-0.264811	-0.56261	0.463565	-0.702233	0.134064	0.186573	0.487544	0.213147	-0.276092	-0.389217	0.403224
CHEMBL2146554	CCN(CC)Cc1[nH]c(CNc2ccnc3cc(Cl)ccc23)nc1-c1ccc(Cl)cc1	8.8	1	P. falciparum (D10)	0.332432	Drug-sensitive	0.521358	Training	0.133458	-0.14327	0.319949	0.0184282	0.333545	-0.499216	0.123698	-0.2357	-0.482187	-0.014222	-0.088907	-0.243205	-0.506648	0.382998	-0.570773	-0.543279	0.486208	-0.400999	0.36723	-0.13033	-0.170131	-0.410944	-0.276092	-0.121347	-0.000535118
CHEMBL1753	CCC[C@@H]1C[C@@H](C(=O)N[C@@H]([C@H]2O[C@H](SC)[C@H](O)[C@@H](O)[C@H]2O)[C@H](C)Cl)N(C)C1	8.81	1	P. falciparum (3D7)	0.512493	Drug-sensitive	0.521358	Test	-0.187429	-0.910942	-0.518591	-1.65623	0.404128	-1.53439	-1.09099	-1.44518	0.672015	-0.0166	0.6467	0.165973	-0.506648	1.14237	2.12724	1.06676	-1.45299	1.30643	1.30868	1.17958	0.683698	-0.93268	-0.276092	0.288645	0.414487
CHEMBL3093727	O=C(CC1CCC2(CC1)OOC1(OO2)C2CC3CC(C2)CC1C3)NCCNC(=O)CC1CCC2(CC1)OOC1(OO2)C2CC3CC(C2)CC1C3	8.9	1	P. falciparum (K1)	0.610256	Drug-resistant	0.48452	Training	-0.767699	0.720787	-2.45966	0.513143	-1.16751	-0.116659	1.24554	0.723192	-0.147815	-0.0248181	-0.438006	1.74534	1.78883	-0.00545959	1.12672	0.726087	-0.385209	0.0103993	-0.826724	1.47443	0.615991	3.42519	0.573699	0.962288	-0.512627
CHEMBL3581504	CC(C)(C)COC(=O)c1cnc(Oc2ccc3c(c2)B(O)OC3)cn1	8.9	1	P. falciparum (3D7)	0.512493	Drug-sensitive	0.521358	Training	-0.527884	0.425258	-0.487557	0.0464422	-0.421846	0.213741	-0.599314	-0.343695	-0.030147	-0.019695	0.127677	-0.483556	0.467292	-1.27547	-0.00116287	-0.0554938	-0.368337	0.599609	-0.0876695	-0.955292	1.40277	-0.669837	-0.276092	-0.510326	0.143007
CHEMBL272416	CC(C)NCCNc1ccnc2cc(Cl)ccc12	8.9	1	P. falciparum (NF54)	0.579006	Drug-sensitive	0.521358	Training	-0.400833	-0.41269	0.605393	-0.611186	0.773787	0.384847	-0.467394	-0.218721	-0.502713	-0.0169936	-0.530271	-0.513438	-0.506648	0.491947	-0.589499	-0.645667	0.471873	-0.239387	0.576723	-0.464633	0.0157415	-0.331002	-0.276092	-0.554996	0.428261
CHEMBL456899	CCOC(=O)/N=C(\NC)Nc1ccc(-c2ccc(-c3ccc(N/C(=N/C(=O)OCC)NC)cc3)cc2)cc1	8.9	1	P. falciparum (K1)	0.610256	Drug-resistant	0.48452	Test	-0.181123	-0.714939	0.296287	-0.480956	1.45242	-1.12544	-0.711177	-0.285195	-0.185052	-0.0247856	-0.438006	-0.367204	-0.406577	0.0395789	0.114705	-0.234789	0.05166	0.522949	-0.0389822	-0.795137	-0.590973	-0.322212	-0.221197	-0.63979	0.680369
CHEMBL230313	COc1ccc2nccc([C@@H](O)C3CC4CCN3CC4CC(=O)O[C@@H]3OC4O[C@]5(C)CCC6[C@H](C)CCC([C@H]3C)[C@@]46OO5)c2c1	8.95	1	P. falciparum (3D7)	0.512493	Drug-sensitive	0.521358	Training	-0.143626	0.39969	-1.1344	0.107071	-0.90527	-0.272682	1.30697	0.174299	-0.0160666	-0.0196543	-0.530271	1.63711	0.676452	0.456794	0.70019	0.413325	-0.497639	-0.151905	-0.693064	1.05793	0.419975	1.03567	0.295443	1.51398	-0.586656
CHEMBL4288940	FC1CCN(CCOc2ccc(C3CCC4(CC3)OOC3(OO4)C4CC5CC(C4)CC3C5)cc2)CC1	8.96	1	P. falciparum (D10)	0.332432	Drug-sensitive	0.521358	Training	-0.557637	0.586728	-1.32127	0.247953	-0.575315	0.0166552	0.849369	0.786036	-0.483131	-0.0196741	-0.530271	0.700713	0.632019	0.260747	0.654257	0.240611	0.55057	-0.694543	-0.762409	1.15475	0.262693	3.04836	0.303055	0.526645	-0.435877
CHEMBL1083769	C[C@H]1Cc2c([nH]c3ccccc23)[C@@]2(N1)C(=O)Nc1ccc(Cl)cc12	9	1	P. falciparum (K1)	0.610256	Drug-resistant	0.48452	Training	-0.412752	0.454747	-0.141523	0.255671	-1.1421	0.113339	1.0854	-0.237762	-0.355046	-0.0222162	0.513404	0.279091	0.0297816	0.289489	-0.0751302	0.560716	-0.332053	-0.106666	-0.450739	0.287878	0.235115	-0.021841	0.886206	1.80391	-0.881979
CHEMBL561965	N=C(N)c1ccc(OCCCCCOc2ccc(C(=N)N)nc2)cn1	9	1	P. falciparum (K1)	0.610256	Drug-resistant	0.48452	Test	-0.594619	-1.32584	0.102217	-1.68105	1.18111	-0.0831958	-0.935587	-0.238817	2.25428	-0.0248456	-0.438006	-0.567566	-0.406577	0.128155	0.0468136	-0.410338	-0.724859	1.89371	0.0989886	-0.842791	-0.640049	-0.511592	-0.221197	-1.24372	0.950767
CHEMBL2041381	CC[C@H]1OC(=O)[C@H](C)[C@@H](O[C@H]2C[C@@](C)(OC)[C@@H](O)[C@H](C)O2)[C@H](C)[C@@H](O[C@@H]2O[C@H](C)C[C@H](N(C)C)[C@H]2OCCCNC(=O)CNc2ccnc3cc(Cl)ccc23)[C@](C)(O)C[C@@H](C)CN(C)[C@H](C)[C@@H](O)[C@]1(C)O	9	1	P. falciparum (W2)	0.480579	Drug-resistant	0.48452	Training	0.35122	0.0866811	-0.992975	-0.883322	-0.39319	-1.04643	-0.831802	-1.05372	1.00795	-0.0219946	-0.438006	1.56306	1.60102	0.652523	0.91294	0.399638	-1.12114	0.430868	0.225798	0.547325	0.850053	-0.638908	0.624207	0.286057	0.43
CHEMBL1946558	CC[C@H]1OC(=O)[C@H](C)[C@@H](O)[C@H](C)[C@@H](O[C@@H]2O[C@H](C)C[C@H](N(C)CCCNc3ccnc4ccc(Cl)cc34)[C@H]2O)[C@](C)(O)C[C@@H](C)CN(C)[C@H](C)[C@@H](O)[C@]1(C)O	9	1	P. falciparum (W2)	0.480579	Drug-resistant	0.48452	Training	0.0612867	0.151035	-0.874551	-1.08744	-0.466289	-1.03094	-1.0777	-1.00054	1.13542	-0.0220448	-0.438006	1.10423	0.971181	0.702369	0.705267	0.303187	-0.985273	0.477899	0.254415	0.643637	0.870061	-0.673487	0.595191	0.286205	0.362844
CHEMBL3758754	CC(CCCNc1ccnc2cc(Cl)ccc12)NCCC12CC3CC(CC(C3)C1)C2	9	1	P. falciparum (D6)	0.619883	Drug-sensitive	0.521358	Training	-0.44334	0.791153	-0.791987	0.153547	-0.732373	0.712113	0.656743	0.803912	-0.502185	-0.0169936	-0.530271	0.648998	0.125945	0.880237	0.148097	-0.201239	0.712856	-0.747346	-0.431986	1.22599	0.744159	2.51759	-0.276092	0.0556873	-0.130032
CHEMBL1083769	C[C@H]1Cc2c([nH]c3ccccc23)[C@@]2(N1)C(=O)Nc1ccc(Cl)cc12	9	1	P. falciparum (NF54)	0.579006	Drug-sensitive	0.521358	Test	-0.18698	0.496047	-0.0594976	0.297499	-1.08431	0.164535	1.11922	-0.212207	-0.33291	-0.016975	0.456644	0.254015	-0.054005	0.344972	-0.0917852	0.500573	-0.192749	-0.187216	-0.414662	0.219979	0.166991	-0.0944372	0.872637	1.86978	-0.894494
CHEMBL3410326	CCCCOC(=O)OCOP(=O)(OCOC(=O)OCCCC)C(CCC(=O)NO)c1ccc(F)c(F)c1	9	1	P. falciparum (Dd2)	0.399461	Drug-resistant	0.48452	Training	-0.415912	-0.455391	-0.894982	-0.251979	1.33606	-0.769715	-0.625775	-1.0063	1.0489	-0.0245082	-0.438006	0.042221	0.22326	-1.4686	1.28194	0.0943983	-0.0129905	1.28957	1.31067	0.30903	-0.116256	-0.956042	0.13309	-0.893156	1.93296
CHEMBL3410328	CCCCOC(=O)OCOP(=O)(OCOC(=O)OCCCC)C(OCC(=O)N(C)O)c1ccc(F)c(F)c1	9	1	P. falciparum (Dd2)	0.399461	Drug-resistant	0.48452	Training	-0.350833	-0.601484	-0.782147	-0.182151	1.06677	-0.535403	-0.694346	-1.01611	0.581204	-0.0245303	-0.438006	-0.145681	0.22326	-1.49884	1.28436	0.121179	-0.361122	1.2289	1.34315	-0.0435324	-0.171672	-0.963609	0.123767	-0.896064	1.8889
CHEMBL2337351	CC(=O)c1cccc(N[C@H]2[C@H](N)[C@@](NC(=O)N3CCCC3)([C@H](C)O)[C@@](C)(O)[C@@]2(O)CO)c1	9	1	P. falciparum (Dd2)	0.399461	Drug-resistant	0.48452	Training	-0.283929	0.0526856	-0.755442	-1.57544	-0.580547	-1.27856	-0.888033	-0.805284	1.78656	-0.024722	1.8982	0.866128	1.0481	0.435564	0.914465	1.2435	-2.05663	1.55963	0.0503171	0.654028	0.643465	-0.882256	4.0015	1.29902	-0.400916
CHEMBL1234899	Cc1nc2cc(OC(F)(F)F)ccc2n1-c1ccc(C(=O)NC2CC2)s1	9	1	P. falciparum (Dd2)	0.399461	Drug-resistant	0.48452	Test	-0.172499	0.868053	-0.367379	0.929505	-1.06406	0.618113	-0.231806	-0.903418	-0.218114	-0.0246712	1.58025	-0.135226	0.532324	-0.806472	0.300389	0.546123	-0.117431	0.39396	0.330088	-0.16541	0.0320959	-0.87672	-0.221197	-0.0126401	-0.175715
CHEMBL530733	OC(CNC1CCCCC1)Cn1c2ccc(Br)cc2c2cc(Br)ccc21	9	1	P. falciparum (K1)	0.610256	Drug-resistant	0.48452	Training	1.99608	0.399368	0.38978	-0.247084	-0.0939873	0.412432	0.184953	0.329619	-0.233922	1.00932	-0.0125205	0.0192514	-0.406577	0.717641	-0.209813	-0.430315	0.855105	-0.534979	2.36328	0.812031	0.36473	1.04663	-0.221197	0.240639	-0.118474
CHEMBL5198208	O=C1OC[C@H](CN2C3=C4C(=O)c5ccccc5C4C[C@@H]4CO[C@@]3(O4)c3ccccc32)O1	9	1	P. falciparum (K1)	0.610256	Drug-resistant	0.48452	Training	-0.362797	0.193723	-0.416431	0.787164	-1.12816	0.372385	1.77705	-0.711323	-0.220619	-0.0248437	1.57254	0.445103	0.0812906	0.247851	0.693363	0.74437	-0.560852	-0.120791	-0.931978	0.180778	-0.14559	-0.579524	0.290898	1.72027	-0.90497
CHEMBL1800771	NCC(=O)N1CCn2c(nc(-c3ccc(F)cc3)c2Nc2ccc(Cl)cc2)C1	9	1	P. falciparum (W2)	0.480579	Drug-resistant	0.48452	Training	-0.359186	0.0767393	0.0237034	0.0826617	-0.124443	-0.374621	0.21161	0.146358	0.433597	-0.0221333	-0.0574423	-0.231111	-0.406577	0.0967245	-0.11402	-0.213014	-0.301525	0.135651	0.0753476	-0.268696	-0.214376	0.053393	-0.221197	0.0908466	-0.26548
CHEMBL4171783	Cc1cc2c(c(=O)[nH]1)C(=O)[C@]1(O)c3c(O)c4c(c5c3[C@@H](C[C@@H]1C2=O)OCO5)O[C@@H]1[C@H](O)C=CC[C@H]1C4=O	9	1	P. falciparum (3D7)	0.512493	Drug-sensitive	0.521358	Test	0.0311108	-0.113866	-0.351473	0.173089	-1.38682	-0.208918	1.47326	-0.105939	1.06771	-0.0195818	-0.530271	0.773872	0.0160255	0.290866	1.40965	1.07768	-1.84171	0.983618	-0.538393	0.172431	0.0175986	0.351166	0.505808	2.66064	-0.902373
CHEMBL4777972	Cc1cc(Cl)cc(C(=O)Nc2cccc([C@]3(C)CC(=O)N([C@@H]4CCO[C@H](C)C4)C(=N)N3)c2Cl)c1	9	1	P. falciparum (3D7)	0.512493	Drug-sensitive	0.521358	Training	0.234869	0.819827	0.0704081	0.0200803	-0.560098	0.087846	-0.617355	-0.0734882	0.406064	-0.0141722	-0.530271	0.297758	0.146694	0.44581	0.756543	0.192696	0.371121	0.121676	0.518636	0.185132	0.489598	0.0763779	0.091417	0.468634	-0.0892678
CHEMBL4792162	C[C@@H]1C[C@H](N2C(=N)N[C@](C)(c3cccc(NC(=O)c4cccc(Cl)c4)c3Cl)CC2=O)CCO1	9	1	P. falciparum (3D7)	0.512493	Drug-sensitive	0.521358	Training	0.192488	0.670827	0.0848686	-0.0107835	-0.412249	0.0377051	-0.562776	0.177493	0.406021	-0.0141767	-0.530271	0.238555	0.146694	0.440499	0.747492	0.286081	0.345183	0.163688	0.534567	0.180713	0.372177	0.163758	0.101626	0.416125	-0.117007
CHEMBL4877080	CCCCc1nncc(-c2cnnc(SCCN(C)C)n2)n1	9	1	P. falciparum (3D7)	0.512493	Drug-sensitive	0.521358	Training	0.214146	-2.13746	1.04937	0.298754	1.34818	0.536635	-0.359352	0.180829	-0.282045	-0.0196521	-0.530271	-0.550917	-0.506648	-0.517484	0.452652	0.375477	-1.8853	1.33471	0.604539	-0.273238	-0.296075	-0.84676	-0.276092	-0.936857	0.936263
CHEMBL2170044	Fc1cc(C(Nc2ccnc3cc(Cl)ccc23)c2cccc(Cl)c2)ccc1CN1CCCC1	9	1	P. falciparum (D10)	0.332432	Drug-sensitive	0.521358	Test	0.262306	0.0986589	0.429749	0.211601	-0.0908802	0.37992	0.146234	0.000203845	-0.508093	-0.0141791	1.23517	-0.144082	-0.506648	0.435877	-0.47232	-0.500829	0.790198	-0.940165	0.165158	0.0082826	-0.150624	-0.189767	-0.276092	-0.0408381	-0.15371
CHEMBL2337351	CC(=O)c1cccc(N[C@H]2[C@H](N)[C@@](NC(=O)N3CCCC3)([C@H](C)O)[C@@](C)(O)[C@@]2(O)CO)c1	9	1	P. falciparum (D6)	0.619883	Drug-sensitive	0.521358	Training	-0.647375	0.317542	-0.853048	-1.69933	-0.847304	-1.93933	-1.327	-1.07202	1.88862	-0.0195743	1.89312	0.862959	1.00231	0.496498	0.93474	1.20884	-1.98169	1.54126	0.105093	0.599793	0.59058	-0.986962	4.10419	1.34604	-0.395479
CHEMBL2334039	CCN(CC)Cc1ccc(Nc2ccc(C(=O)N[C@@H](Cc3ccccc3)[C@H](O)CN[C@H](C)c3ccccc3)cc2)cc1O	9	1	P. falciparum (NF54)	0.579006	Drug-sensitive	0.521358	Training	0.120422	-0.634575	0.0842908	-1.12492	0.906013	-0.65114	-0.854853	0.383641	0.274272	-0.0196455	-0.530271	-0.20879	-0.506648	0.353389	-0.248644	-0.389805	0.238293	-0.144118	-0.295711	-0.194332	-0.361202	-0.205049	-0.276092	-0.659431	0.604615
CHEMBL5198208	O=C1OC[C@H](CN2C3=C4C(=O)c5ccccc5C4C[C@@H]4CO[C@@]3(O4)c3ccccc32)O1	9	1	P. falciparum (NF54)	0.579006	Drug-sensitive	0.521358	Training	-0.138321	0.241795	-0.327274	0.815204	-1.07072	0.416861	1.79292	-0.673484	-0.193466	-0.0197006	1.55531	0.426221	-0.000573721	0.30178	0.705387	0.691081	-0.430087	-0.201869	-0.913861	0.108882	-0.227921	-0.672932	0.255114	1.78301	-0.918343
CHEMBL515230	Oc1c(CN2CCCC2)cc(Nc2c3ccccc3nc3cc(Cl)ccc23)cc1CN1CCCC1	9.1	1	P. falciparum (K1)	0.610256	Drug-resistant	0.48452	Test	0.16325	-0.316135	0.213094	-0.109575	-0.254121	0.639584	0.40066	-0.500612	-0.225196	-0.0222137	2.96586	-0.030936	-0.406577	0.38281	-0.543769	-0.483704	0.0871889	-0.530221	-0.512955	0.252061	-0.147885	-0.285615	-0.221197	0.133671	-0.331331
CHEMBL458205	CC(C)(C)NCc1cc(Cc2ccnc3cc(Cl)ccc23)ccc1O	9.1	1	P. falciparum (K1)	0.610256	Drug-resistant	0.48452	Training	-0.269246	0.836578	0.399927	-0.422511	-0.455834	0.167346	-0.406975	-0.160838	-0.226057	-0.0222089	-0.438006	-0.256664	0.532324	0.377479	-0.429983	-0.273584	0.384867	-0.312497	0.0781654	-0.239203	1.35765	-0.150285	-0.221197	-0.241672	0.159866
CHEMBL316098	CC(C)(C)NCc1cc(Nc2ccnc3cc(Cl)ccc23)ccc1O	9.1	1	P. falciparum (K1)	0.610256	Drug-resistant	0.48452	Training	-0.283684	0.607189	0.382418	-0.583941	-0.455834	0.167346	-0.406975	-0.160838	-0.219556	-0.0222084	-0.438006	-0.307339	0.532324	0.318428	-0.581306	-0.311979	0.125039	-0.0581978	0.12726	-0.417049	1.27448	-0.150285	-0.221197	-0.241672	0.153171
CHEMBL35228	COc1ccc2nc3cc(Cl)ccc3c(Nc3cc(CN4CCCC4)c(O)c(CN4CCCC4)c3)c2n1	9.1	1	P. falciparum (K1)	0.610256	Drug-resistant	0.48452	Training	0.301316	-0.518286	0.218479	-0.0384234	-0.152814	0.137822	0.446997	-0.779525	-0.214313	-0.0221899	2.96586	-0.0347239	-0.406577	0.339049	-0.433551	-0.474841	-0.262994	-0.264708	-0.398845	0.142059	-0.167225	-0.427519	-0.221197	0.16389	-0.290941
CHEMBL3108889	COc1cc(NC(C)CCCNC(=O)C[C@H]2O[C@@H]3O[C@]4(C)CC[C@H]5[C@H](C)CC[C@@H]([C@H]2C)[C@@]35OO4)c2ncccc2c1	9.1	1	P. falciparum (W2)	0.480579	Drug-resistant	0.48452	Test	-0.448567	0.357093	-1.14379	0.0682093	-0.556229	-0.350912	0.8538	-0.468446	-0.338223	-0.024818	-0.438006	1.09833	0.73396	0.293753	0.529055	0.375115	-0.461109	-0.0240495	-0.538928	0.781427	0.398748	-0.0613655	0.401642	1.01375	-0.342291
CHEMBL2322216	Cn1c2nc3ccccc3c-2c(NCCCNC(=S)Nc2ccccc2)c2ccccc21	9.1	1	P. falciparum (NF54)	0.579006	Drug-sensitive	0.521358	Training	2.16033	-0.251673	0.816223	-0.139469	0.283236	0.600183	0.62641	0.526392	1.44228	-0.0182689	-0.088907	-0.0931754	-0.506648	-0.19246	-0.788679	-0.41022	0.468033	0.0235709	-0.399477	-0.274451	-0.501834	-0.0669623	-0.276092	0.382229	-0.349953
CHEMBL4212811	CC(C)(C)OC(=O)N(CCCCN(CCCNC(=O)C1CCC2(CC1)OOC1(O2)C2CC3CC(C2)CC1C3)C(=O)OC(C)(C)C)CCCNC(=O)C1CCC2(CC1)OOC1(O2)C2CC3CC(C2)CC1C3	9.2	1	P. falciparum (K1)	0.610256	Drug-resistant	0.48452	Training	-0.317448	1.14549	-2.13875	0.29572	-1.05148	0.0450246	0.41907	-0.333542	0.136844	-0.024747	0.0798804	2.24289	3.66663	0.398366	1.30183	0.803501	-0.127588	-0.0195058	-0.543108	0.993151	1.20787	2.16547	0.37246	0.547726	-0.10469
CHEMBL146826	CCNCc1ccc(Nc2ccnc3cc(Cl)ccc23)cc1O	9.2	1	P. falciparum (3D7)	0.512493	Drug-sensitive	0.521358	Training	-0.16242	-0.450689	0.792786	-0.597238	0.547302	0.21698	0.154193	0.172254	-0.193311	-0.0169665	-0.530271	-0.422953	-0.506648	0.295225	-0.75279	-0.621158	0.118574	-0.0366335	0.204089	-0.461305	-0.358563	-0.136946	-0.276092	-0.189187	-0.041207
CHEMBL4637990	COc1cc2[nH]c3cc(Nc4ccc(CN5CCOCC5)cc4)ccc3c(=O)c2cc1Cl	9.2	1	P. falciparum (7G8)	0.323077	Drug-resistant	0.48452	Test	0.156752	-0.495614	0.169398	-0.31322	0.274767	0.137959	0.263879	0.666187	-0.357864	-0.0221911	-0.438006	-0.134891	-0.406577	0.194586	-0.380032	-0.402359	-0.0273651	-0.211189	-0.226498	-0.101303	-0.207418	0.401819	-0.221197	0.126757	-0.27973
CHEMBL4637990	COc1cc2[nH]c3cc(Nc4ccc(CN5CCOCC5)cc4)ccc3c(=O)c2cc1Cl	9.2	1	P. falciparum (Dd2)	0.399461	Drug-resistant	0.48452	Training	0.19021	-0.202871	0.27398	-0.0159033	-0.205158	0.187733	0.500036	0.833526	-0.357864	-0.0221911	-0.438006	-0.134891	-0.406577	0.194586	-0.380032	-0.402359	-0.0273651	-0.211189	-0.226498	-0.101303	-0.207418	0.401819	-0.221197	0.126757	-0.27973
CHEMBL3108888	COc1cc(NC(C)CCCNCC[C@H]2O[C@@H]3O[C@]4(C)CC[C@H]5[C@H](C)CC[C@@H]([C@H]2C)[C@@]35OO4)c2ncccc2c1	9.3	1	P. falciparum (W2)	0.480579	Drug-resistant	0.48452	Training	-0.487692	0.440012	-1.16699	-0.0641116	-0.438672	-0.309602	1.02169	-0.440572	-0.4917	-0.0248409	-0.438006	1.08919	0.73396	0.393882	0.36571	0.291428	-0.168189	-0.212933	-0.60746	0.897482	0.378125	-0.035094	0.415483	0.993636	-0.338906
CHEMBL4127539	c1cc(C2CCC3(CC2)OOC2(OO3)C3CC4CC(C3)CC2C4)ccc1CN1CCOCC1	9.38	1	P. falciparum (D10)	0.332432	Drug-sensitive	0.521358	Training	-0.564991	0.47474	-1.27947	0.194864	-0.638457	0.160799	0.932599	1.19183	-0.483417	-0.0197392	-0.530271	0.69503	0.632019	0.205888	0.533754	0.25566	0.23585	-0.640988	-0.940266	1.22367	0.328717	3.16519	0.347605	0.690904	-0.559994
CHEMBL457098	CC(c1cc(C(F)(F)F)nc2c(C(F)(F)F)cccc12)C1CCCCN1	9.4	1	P. falciparum (K1)	0.610256	Drug-resistant	0.48452	Test	-0.707476	1.67766	-0.909272	0.833563	-0.959816	0.0548916	-0.556434	0.274726	-0.524003	-0.0245994	-0.438006	-0.0963475	1.27299	0.387555	0.689879	1.19589	0.442202	-0.758947	0.415463	-0.0170329	-0.0674403	0.531173	1.12381	0.42702	-0.165943
CHEMBL597419	CN(C)CCCNc1nc2ccccc2c2[nH]c3ccccc3c12	9.4	1	P. falciparum (NF54)	0.579006	Drug-sensitive	0.521358	Training	-0.253641	-0.214388	0.473489	-0.288752	0.0996417	0.778678	1.04913	0.151698	-0.490572	-0.0197418	-0.0368136	-0.289622	-0.506648	0.194632	-1.20358	-0.657608	0.292817	-0.427042	-0.770502	-0.308908	-0.268147	-0.180353	-0.276092	0.492424	-0.477185
CHEMBL2322218	Cn1c2nc3ccccc3c-2c(NCCCNC(=O)Nc2ccccc2)c2ccccc21	9.4	1	P. falciparum (K1)	0.610256	Drug-resistant	0.48452	Training	-0.203399	-0.500899	0.307961	-0.204404	0.261864	0.560589	0.579467	0.520507	-0.35685	-0.0248609	-0.0125205	-0.088348	-0.406577	0.0149745	-0.791028	-0.392796	0.0268256	-0.14159	-0.732469	-0.320231	-0.516504	0.00464542	-0.221197	0.36988	-0.397142
CHEMBL2334037	CCCN(CCC)Cc1cc(Nc2ccc(C(=O)N[C@@H](Cc3ccccc3)[C@H](O)CN[C@H](C)c3ccccc3)cc2)ccc1O	9.4	1	P. falciparum (NF54)	0.579006	Drug-sensitive	0.521358	Training	0.13244	-0.660753	-0.0183461	-1.10796	1.02217	-0.149165	-0.766131	0.28347	0.274294	-0.0196437	-0.530271	-0.179201	-0.506648	0.395834	-0.193184	-0.403875	0.356444	-0.196062	-0.285676	-0.256005	-0.400753	-0.253246	-0.276092	-0.686045	0.740611
CHEMBL1076012	COc1ccc2nc3cc(Cl)ccc3c(Nc3ccc(Nc4nc(NCCO)nc(Nc5ccccc5)n4)cc3)c2c1	9.46	1	P. falciparum (3D7)	0.512493	Drug-sensitive	0.521358	Test	0.753703	-0.806722	0.798573	-0.206128	0.282221	0.513086	0.721938	0.589476	-0.151125	-0.0169205	-0.530271	-0.195821	-0.506648	0.101375	-1.01351	-0.668939	-0.454725	0.23598	-0.240514	-0.713382	-0.538552	-0.0623872	-0.276092	-0.0402853	-0.113985
CHEMBL2402793	Clc1ccc2c(NCCNCc3ccc(Br)cc3)ccnc2c1	9.47	1	P. falciparum (W2)	0.480579	Drug-resistant	0.48452	Training	0.861185	-0.0917254	1.20234	-0.133924	0.441519	0.42753	-0.142872	0.380908	-0.518952	0.494858	-0.438006	-0.361883	-0.406577	0.454113	-0.61398	-0.536231	0.640407	-0.423349	1.84334	-0.0345118	0.00909337	0.00302282	-0.221197	-0.592619	0.271785
CHEMBL343770	CCN(CC)Cc1cc(Nc2ccnc3cc(Cl)ccc23)cc(-c2ccc(Cl)cc2)c1O	9.5	1	P. falciparum (3D7)	0.512493	Drug-sensitive	0.521358	Training	0.42191	0.238362	0.859665	-0.110423	0.31778	-0.5528	0.168663	0.126288	-0.198908	-0.0141992	-0.530271	-0.171295	-0.506648	0.392881	-0.582322	-0.534946	0.931563	-0.572215	0.355105	-0.0934286	-0.109598	-0.165041	-0.276092	0.118885	-0.0447533
CHEMBL2170032	Clc1ccc2c(NC(c3ccccc3)(c3ccc(CN4CCCC4)c(Cl)c3)c3ccc(CN4CCCC4)c(Cl)c3)ccnc2c1	9.5	1	P. falciparum (NF54)	0.579006	Drug-sensitive	0.521358	Training	1.18162	0.391999	0.496978	0.230686	-0.0958341	0.314403	0.279305	-0.00674299	-0.507013	-0.011484	3.00063	0.506746	-0.054005	0.568562	-0.362615	-0.103232	0.94962	-1.02625	0.0295103	0.432403	-0.052892	-0.256439	0.363798	0.416564	-0.270161
CHEMBL464761	CN(C)CCC/N=C1\CC(c2ccc(Cl)cc2Cl)CC2Nc3ccc(Cl)cc3C(=O)C12	9.5	1	P. falciparum (K1)	0.610256	Drug-resistant	0.48452	Test	0.229986	0.0494574	0.351716	0.247124	-0.303907	0.110313	0.191615	-0.470195	-0.372652	-0.016895	-0.438006	0.235411	-0.406577	0.633557	0.552794	0.0475263	0.0412863	-0.516548	0.760849	0.508996	0.462241	0.279064	-0.221197	0.425873	-0.0641329
CHEMBL2391247	COC(=O)c1ccc2nc3n(C)c4ccc(C(=O)OC)cc4c(NCCCN)c-3c2c1	9.52	1	P. falciparum (NF54)	0.579006	Drug-sensitive	0.521358	Training	0.0394321	-0.00474906	0.464078	-0.0313041	0.458695	-1.38695	0.950525	-0.848903	0.648727	-0.0196275	-0.088907	-0.0622125	-0.506648	0.0992474	0.0573311	-0.0496679	-0.343124	0.498039	-0.299897	-0.381603	-0.448641	-0.524015	-0.276092	0.887	-0.453373
CHEMBL230313	COc1ccc2nccc([C@@H](O)C3CC4CCN3CC4CC(=O)O[C@@H]3OC4O[C@]5(C)CCC6[C@H](C)CCC([C@H]3C)[C@@]46OO5)c2c1	9.59	1	P. falciparum (FCB)	0.649573	Drug-resistant	0.48452	Training	0.233698	0.446278	-1.5058	-0.912795	-1.27702	0.275252	1.46328	0.200116	-0.0496018	-0.0247991	-0.438006	1.61243	0.73396	0.397288	0.688353	0.476607	-0.625974	-0.072625	-0.719125	1.09569	0.478997	1.06761	0.329776	1.46092	-0.585215
CHEMBL5206200	CCCCc1cc(=O)oc2cc(Br)cc(O[C@H](C)C(=O)N3Cc4[nH]c5ccccc5c4C[C@H]3C(=O)OC)c12	9.6	1	P. falciparum (3D7)	0.512493	Drug-sensitive	0.521358	Training	1.12976	0.0392604	0.071747	0.511865	-0.0472459	-0.117586	0.711367	-0.393601	-0.0150746	0.516759	-0.0368136	0.199952	-0.506648	-0.332105	0.439703	0.0206917	0.0231154	0.0448094	0.728742	-0.0218886	-0.116861	-0.317353	-0.276092	0.704427	-0.268992
CHEMBL2334374	CCCN(CCC)C(=O)c1cccc(C(=O)N[C@@H](Cc2ccccc2)[C@H](O)CNC(C)(C)c2cccc(F)c2)c1	9.6	1	P. falciparum (NF54)	0.579006	Drug-sensitive	0.521358	Test	-0.0740062	-0.0212085	-0.206042	-0.612217	0.805856	-0.508728	-1.28612	-0.0626346	0.116996	-0.0195812	-0.530271	-0.0924161	0.247767	0.330752	0.311362	0.0449869	0.417829	-0.239513	-0.0397714	-0.245509	0.0780471	-0.404583	0.15558	-0.439964	0.687404
CHEMBL5290015	CS(=O)(=O)N1CCC2(CC1)OOC1(CCCCCC1)OO2	9.67	1	P. falciparum (3D7)	0.512493	Drug-sensitive	0.521358	Training	-0.866248	1.30871	-1.6383	0.428269	-0.564517	-0.502955	0.387512	-0.479863	0.0246211	-0.0195325	-0.530271	-0.116375	1.62965	-1.82779	0.908852	1.1903	0.0171637	0.737515	0.602907	1.41425	1.38674	-0.10823	0.634138	-0.186747	-0.0333581
CHEMBL569864	COc1cc2nc(N3CCCN(C)CC3)nc(NC3CCN(Cc4ccccc4)CC3)c2cc1OC	9.7	1	P. falciparum (Dd2)	0.399461	Drug-resistant	0.48452	Training	0.0919609	-0.478536	0.0186409	-0.249112	0.188318	0.0292922	0.717827	0.328258	-0.509531	-0.0248379	-0.438006	-0.103296	-0.406577	0.365094	-0.277008	-0.46719	-0.101115	-0.325323	-0.570249	0.140597	-0.220942	0.193296	-0.221197	-0.103087	-0.00613529
CHEMBL99	CC(/C=C/C(=O)NO)=C\[C@@H](C)C(=O)c1ccc(N(C)C)cc1	9.772	1	P. falciparum (W2)	0.480579	Drug-resistant	0.48452	Training	-0.638039	-0.283084	0.476171	-0.932696	0.818829	-1.5129	-1.73547	-0.74986	0.603288	-0.0247702	-0.438006	-0.443565	-0.406577	-0.411352	0.849449	0.286692	-0.716412	0.53976	0.377834	-0.546227	0.130312	-0.685169	-0.221197	-0.897546	1.04296
CHEMBL3286857	CC(C)CN(NC(=O)C1CCC2(CC1)OOC1(OO2)C2CC3CC(C2)CC1C3)c1nc(C#N)ncc1Br	9.8	1	P. falciparum (W2)	0.480579	Drug-resistant	0.48452	Test	0.614807	0.602784	-1.12654	0.83849	-0.80478	-0.472478	0.794105	0.393649	0.238824	0.492256	-0.438006	0.780661	0.691125	-0.198732	1.02563	0.694079	-0.489088	0.347893	0.493228	0.881142	0.745234	2.18766	0.337114	0.797554	-0.397887
CHEMBL5185062	OC[C@@H](NC[C@@H](O)c1cc(C(F)(F)F)nc2c(C(F)(F)F)cccc12)c1ccccc1	9.8	1	P. falciparum (W2)	0.480579	Drug-resistant	0.48452	Training	-0.419906	1.12518	-0.266634	-0.0684374	-0.472022	-0.300774	-0.402816	0.0608978	0.0691517	-0.0245337	-0.438006	-0.217254	1.27299	0.232835	0.354812	0.942412	-0.125828	-0.136142	0.497315	-0.565203	-0.232055	-0.275048	0.920018	0.189063	0.0264605
CHEMBL2334057	Cc1cc(Nc2ccc(C(=O)N[C@@H](Cc3ccccc3)[C@H](O)CN[C@H](C)c3ccccc3)cc2)ccn1	9.8	1	P. falciparum (NF54)	0.579006	Drug-sensitive	0.521358	Training	-0.0306115	-0.783261	0.113632	-0.850583	0.621886	0.261997	-0.912181	0.916288	-0.0271205	-0.0196886	-0.530271	-0.32555	-0.506648	0.262607	-0.380405	-0.386263	-0.0289122	-0.113718	-0.400532	-0.404802	-0.395679	-0.0606722	-0.276092	-0.781475	0.476416
CHEMBL3358655	OC12C3C4CC5C6C4C1C6C(C53)N2CCNc1ccnc2cc(Cl)ccc12	9.84	1	P. falciparum (NF54)	0.579006	Drug-sensitive	0.521358	Training	-0.117648	0.877428	-0.819808	0.342178	-2.04387	0.695967	3.09386	-0.663788	-0.194975	-0.0169862	5.20026	2.158	0.0160255	0.831594	0.135995	0.614548	-0.573319	-0.54814	-1.08123	2.00498	0.560528	0.146778	0.59802	2.9333	-1.14941
CHEMBL1096247	Clc1ccc2c(NCCNC(CCN3CCCCC3)c3ccccc3)ccnc2c1	9.9	1	P. falciparum (3D7)	0.512493	Drug-sensitive	0.521358	Test	-0.0938823	-0.581279	0.259847	-0.500023	0.789343	0.823535	-0.00788897	1.24417	-0.502268	-0.0169949	-0.530271	-0.300262	-0.506648	0.567416	-0.435081	-0.590546	0.688417	-0.66972	-0.151017	0.120432	-0.472658	0.776651	-0.276092	-0.627421	0.322573
CHEMBL76	CCN(CC)CCCC(C)Nc1ccnc2cc(Cl)ccc12	10	1	P. falciparum (Dd2)	0.399461	Drug-resistant	0.48452	Training	-0.215293	-0.242378	0.150498	-0.342469	0.939733	-0.849651	-0.300045	-0.142966	-0.524332	-0.0222173	-0.438006	-0.369063	-0.406577	0.551777	-0.322927	-0.515416	0.868489	-0.56812	0.39909	0.240679	-0.0215319	-0.42271	-0.221197	-0.556249	0.606271
CHEMBL2170042	Clc1cccc(C(Nc2ccnc3cc(Cl)ccc23)c2ccc(CN3CCN(c4ccnc5cc(Cl)ccc45)CC3)c(Cl)c2)c1	10	1	P. falciparum (K1)	0.610256	Drug-resistant	0.48452	Training	1.48664	0.229731	0.960551	0.393961	-0.304876	0.289813	0.498803	0.564348	-0.51552	-0.0142676	-0.438006	0.321972	-0.406577	0.390408	-0.605331	-0.418195	0.637742	-0.771258	0.308705	0.186989	0.0528137	0.379891	-0.221197	0.272192	-0.222968
CHEMBL2442609	N=C(N)c1ccc(-c2cncc(-c3ccc(C(=N)N)nc3)n2)cc1	10	1	P. falciparum (K1)	0.610256	Drug-resistant	0.48452	Training	-0.323984	-0.752983	0.705519	-1.18679	0.164821	-0.323072	-0.429257	0.688871	2.25715	-0.0248514	-0.438006	-0.461174	-0.406577	-0.0558103	-0.542091	-0.317385	-0.996668	1.77143	-0.360577	-0.767157	-0.400752	-0.121587	-0.221197	-0.408251	-0.223714
CHEMBL2442601	N=C(N)c1ccc(-c2cncc(-c3ccc(C(=N)N)cc3)n2)cc1	10	1	P. falciparum (K1)	0.610256	Drug-resistant	0.48452	Test	-0.296571	-0.350179	0.831531	-1.28824	0.164821	-0.323072	-0.429257	0.688871	2.24931	-0.0248522	-0.438006	-0.447472	-0.406577	-0.0149292	-0.542091	-0.317385	-0.418763	1.48848	-0.41156	-0.660238	-0.375566	-0.015088	-0.221197	-0.408251	-0.213112
CHEMBL3758349	CC(CCNCC12CC3CC(CC(C3)C1)C2)Nc1ccnc2cc(Cl)ccc12	10	1	P. falciparum (W2)	0.480579	Drug-resistant	0.48452	Training	-0.460468	0.748926	-0.696578	-0.0138248	-0.705939	0.786666	0.541309	0.701087	-0.518253	-0.0222358	-0.438006	0.628262	0.203258	0.775864	0.0998302	-0.0853823	0.398713	-0.607878	-0.490161	1.18704	0.915311	2.72995	-0.221197	0.247679	-0.288521
CHEMBL5201658	C[C@H](CO)NC[C@@H](O)c1cc(C(F)(F)F)nc2c(C(F)(F)F)cccc12	10	1	P. falciparum (W2)	0.480579	Drug-resistant	0.48452	Training	-0.648807	1.45804	-0.545534	-0.106564	-0.683397	-0.639294	-0.596129	-0.731857	0.0690191	-0.0245323	-0.438006	-0.294653	1.27299	0.282342	0.729179	1.2232	-0.399402	0.11514	0.926338	-0.658378	-0.0118305	-0.585205	1.17362	0.225394	0.184949
CHEMBL2041388	CC[C@H]1OC(=O)[C@H](C)[C@@H](O[C@H]2C[C@@](C)(OC)[C@@H](O)[C@H](C)O2)[C@H](C)[C@@H](O[C@@H]2O[C@H](C)C[C@H](N(C)C)[C@H]2OCCCNc2ccnc3cc(Cl)ccc23)[C@](C)(O)C[C@@H](C)CN(C)[C@H](C)[C@@H](O)[C@]1(C)O	10	1	P. falciparum (W2)	0.480579	Drug-resistant	0.48452	Training	0.267187	0.257511	-1.02102	-0.877477	-0.467615	-1.09056	-0.795958	-1.01602	0.848616	-0.0220211	-0.438006	1.55514	1.60102	0.712006	0.840027	0.393792	-0.931769	0.292592	0.188393	0.643003	0.929501	-0.604841	0.671836	0.388979	0.340157
CHEMBL1215345	CC(C)CN(NC(=O)c1ccc(CN2CCN(C)CC2)s1)c1nc(C#N)ncc1Br	10	1	P. falciparum (W2)	0.480579	Drug-resistant	0.48452	Test	0.79021	-0.361264	0.312562	0.300207	0.147262	-0.296349	-0.655261	-0.580938	0.351819	0.492301	1.19968	-0.0591467	-0.406577	-0.793586	0.523773	0.105872	-0.667963	0.81328	1.59554	0.450753	0.726728	-0.353065	-0.221197	-0.418075	0.477121
CHEMBL3758195	CC(CNc1ccnc2cc(Cl)ccc12)NCC12CC3CC(CC(C3)C1)C2	10	1	P. falciparum (W2)	0.480579	Drug-resistant	0.48452	Training	-0.461639	0.77484	-0.647887	0.00803313	-0.831482	0.632127	0.58312	0.779276	-0.518263	-0.0222367	-0.438006	0.6345	0.203258	0.759613	0.0689603	-0.0694295	0.320701	-0.586619	-0.502622	1.19353	0.983197	2.85813	-0.221197	0.317185	-0.36251
CHEMBL3603894	COc1ccc(CN(C)C(=O)n2cnc(S(=O)(=O)[C@@H]3C[C@H]4CC[C@@H]3C4)n2)cc1	10	1	P. falciparum (3D7)	0.512493	Drug-sensitive	0.521358	Training	-0.329875	-0.646924	-0.200412	0.401095	-0.397215	-0.480064	-0.735325	-0.524019	0.171111	-0.0195149	3.25784	0.586412	0.168121	-0.741195	0.639056	2.63064	-1.59507	0.571966	0.122044	1.50941	0.769351	0.0562371	0.700031	0.00215352	-0.328437
CHEMBL1828813	CCOC(=O)CC1CCC2(CC1)OOC1(OO2)C2CC3CC(C2)CC1C3	10	1	P. falciparum (3D7)	0.512493	Drug-sensitive	0.521358	Training	-0.922916	0.850304	-2.04874	0.576363	-0.647827	-0.121911	1.09313	0.797615	-0.32494	-0.0197093	-0.530271	0.515851	0.632019	0.0826728	1.27989	0.686812	0.200593	-0.143123	-0.608521	1.31092	0.514909	3.40052	0.534714	0.919891	-0.53552
CHEMBL1946562	CC[C@H]1OC(=O)[C@H](C)[C@@H](O[C@H]2C[C@@](C)(OC)[C@@H](O)[C@H](C)O2)[C@H](C)[C@@H](O[C@@H]2O[C@H](C)C[C@H](N(C)C(=O)CNc3ccnc4cc(Cl)ccc34)[C@H]2O)[C@](C)(O)C[C@@H](C)CN(C)[C@H](C)[C@@H](O)[C@]1(C)O	10	1	P. falciparum (3D7)	0.512493	Drug-sensitive	0.521358	Test	0.483567	0.0816343	-0.906251	-1.00541	-0.488555	-1.25099	-0.913023	-1.00093	1.38053	-0.0167348	-0.530271	1.54673	1.57587	0.688214	0.944837	0.41909	-1.17787	0.487462	0.291906	0.574896	0.889214	-0.689729	0.663501	0.485637	0.261319
CHEMBL3758349	CC(CCNCC12CC3CC(CC(C3)C1)C2)Nc1ccnc2cc(Cl)ccc12	10	1	P. falciparum (D6)	0.619883	Drug-sensitive	0.521358	Training	-0.450702	0.886112	-0.691145	0.201118	-0.992376	0.782242	0.67246	0.965844	-0.502207	-0.0169953	-0.530271	0.616216	0.125945	0.849498	0.0897044	-0.169637	0.565288	-0.707133	-0.455556	1.1527	0.872571	2.76005	-0.276092	0.255468	-0.27889
CHEMBL3604377	Clc1ccc2c(Nc3ccc4oc(NCCCN5CCCCC5)nc4c3)ccnc2c1	10	1	P. falciparum (NF54)	0.579006	Drug-sensitive	0.521358	Training	0.129355	-0.631335	0.186775	0.13398	0.183042	0.79971	0.274616	0.439161	-0.483275	-0.0169949	-0.169897	-0.320638	-0.506648	-0.331668	-0.723399	-0.653768	0.154261	-0.27061	-0.26413	-0.167824	-0.464566	0.549346	-0.276092	-0.358366	-0.102709
CHEMBL4452018	FC(F)(F)c1ccc(Nc2cc3[nH]c(Nc4ccc(N5CCN(CC6CC6)CC5)cn4)nc3cn2)cn1	10	1	P. falciparum (NF54)	0.579006	Drug-sensitive	0.521358	Training	0.0555862	0.0791951	-0.32372	0.243451	-0.578112	0.534746	-0.0822061	0.0532176	-0.457117	-0.0195949	-0.088907	-0.290362	0.364468	0.227933	-0.367571	0.0571607	-0.350219	-0.0108711	-0.401387	-0.54117	-0.318252	-0.142039	0.222367	-0.472986	-0.0869079
CHEMBL3604376	Clc1ccc2c(Nc3ccc4oc(NCCN5CCCCC5)nc4c3)ccnc2c1	10	1	P. falciparum (NF54)	0.579006	Drug-sensitive	0.521358	Test	0.128034	-0.619437	0.262239	0.161119	0.0797848	0.771781	0.312223	0.511503	-0.483286	-0.0169958	-0.169897	-0.328793	-0.506648	-0.381778	-0.77651	-0.651312	0.0683885	-0.237664	-0.270285	-0.195801	-0.439687	0.605555	-0.276092	-0.30407	-0.177271
CHEMBL4781248	COc1cc2nc(N3CCCC3)nc(NC(C)c3ccccc3)c2cc1OC	10	1	P. falciparum (NF54)	0.579006	Drug-sensitive	0.521358	Training	-0.174493	-0.258292	0.26435	-0.0588642	0.581093	-0.650049	0.0267654	-0.125784	-0.49365	-0.0197013	1.23517	-0.317897	-0.506648	0.272462	-0.479889	-0.53418	0.361587	-0.254224	-0.500886	-0.218179	-0.485025	-0.39381	-0.276092	0.0984916	-0.250099
CHEMBL5203458	CC1(C)CCc2c(ccc(CNCCc3ccccc3)c2O)O1	10	1	P. falciparum (NF54)	0.579006	Drug-sensitive	0.521358	Training	-0.567804	0.498933	-0.234204	-0.713057	0.12859	0.163611	-0.557226	0.385944	-0.204969	-0.019724	-0.530271	-0.309752	0.336806	0.486337	-0.109244	-0.212236	0.562977	-0.408201	-0.44197	-0.0583146	0.525904	0.0773514	-0.276092	-0.400177	0.0875437
CHEMBL2337351	CC(=O)c1cccc(N[C@H]2[C@H](N)[C@@](NC(=O)N3CCCC3)([C@H](C)O)[C@@](C)(O)[C@@]2(O)CO)c1	10	1	P. falciparum (7G8)	0.323077	Drug-resistant	0.48452	Training	-0.269652	-0.265787	-0.756385	-1.71575	-0.0628293	-1.18071	-0.984443	-0.807633	1.78656	-0.024722	1.8982	0.866128	1.0481	0.435564	0.914465	1.2435	-2.05663	1.55963	0.0503171	0.654028	0.643465	-0.882256	4.0015	1.29902	-0.400916
CHEMBL4634180	COc1cc(Cl)c2c(=O)c3ccc(Oc4ccc(OC(F)(F)F)cc4)cc3[nH]c2c1	10	1	P. falciparum (7G8)	0.323077	Drug-resistant	0.48452	Test	0.102675	0.375048	0.116447	0.425451	-0.154206	0.109089	0.0780877	0.0493771	-0.361012	-0.0220471	-0.438006	-0.203234	0.532324	0.0207901	0.00021164	0.270046	0.360811	-0.219679	0.425871	-0.6307	-0.24978	-0.0603108	-0.221197	0.285499	-0.196514
CHEMBL1812885	CCCCCCCCCCc1cc[nH]c1/C=C1\N=C(c2ccc[nH]2)C=C1OC	10	1	P. falciparum (Dd2)	0.399461	Drug-resistant	0.48452	Training	-0.43543	-0.618888	-0.708508	-0.376681	1.16668	0.246814	-0.0181258	-1.37924	-0.496661	-0.0248587	1.41997	-0.447044	-0.406577	0.385024	0.328247	-0.284732	0.768053	-0.255359	-0.414796	0.00927405	-0.684321	-1.24358	-0.221197	-0.903148	0.461413
CHEMBL2012958	Cc1nc2c(C#N)cccc2n1-c1ccc(C(=O)NC2CC2)s1	10	1	P. falciparum (Dd2)	0.399461	Drug-resistant	0.48452	Training	-0.151202	0.153688	-0.00258354	0.791126	-0.366569	-0.185252	0.028256	-0.816322	0.341293	-0.0247983	1.58025	-0.125619	-0.406577	-0.965414	0.295496	0.300291	-0.435658	0.905217	-0.20619	0.140085	0.0134483	-0.83439	-0.221197	0.289159	-0.51552
CHEMBL3289810	Nc1nc2ccc(OCC(F)(F)F)nc2n1CC(O)c1ccc(C(F)(F)F)cc1Cl	10	1	P. falciparum (K1)	0.610256	Drug-resistant	0.48452	Training	-0.20107	1.71266	-0.251256	0.449818	-1.0999	-0.192586	-0.976311	-1.02823	0.590285	-0.0219123	-0.0574423	-0.251678	1.3721	0.183514	0.490304	0.910289	0.203304	0.270358	1.08546	-0.702823	-0.0483174	-0.653581	0.409494	-0.00404928	0.116596
CHEMBL3289803	Nc1nc2ccc(C(F)(F)F)cc2n1CC(O)c1ccc(C(F)(F)F)cc1Cl	10	1	P. falciparum (K1)	0.610256	Drug-resistant	0.48452	Test	-0.224776	1.84295	-0.105221	0.458962	-1.32348	-0.351841	-0.970683	-0.957168	0.579231	-0.0219165	-0.0574423	-0.205257	1.27299	0.207873	0.404937	1.07046	0.0708241	-0.0479877	1.03226	-0.466719	0.0286668	-0.534301	1.12428	0.188331	-0.14125
CHEMBL4281618	CN(CCCNC(=O)C=Cc1ccc2ccccc2c1)CCCNc1ccnc2cc(Cl)ccc12	10	1	P. falciparum (K1)	0.610256	Drug-resistant	0.48452	Training	0.168372	-0.477907	0.621659	-0.369174	0.711391	0.380548	-0.232506	-0.0472517	-0.365106	-0.0222038	-0.438006	-0.281582	-0.406577	0.237709	-0.410884	-0.423789	0.397736	-0.406887	-0.114674	-0.230177	-0.314376	-0.143474	-0.221197	-0.630936	0.423283
CHEMBL2012960	Cc1cc(F)c2nc(C)n(-c3ccc(C(=O)NC4CC4)s3)c2c1	10	1	P. falciparum (3D7)	0.512493	Drug-sensitive	0.521358	Training	-0.383042	0.627769	-0.11861	0.7821	-0.784406	0.303805	-0.38866	-1.31614	-0.19415	-0.0196084	1.5633	-0.141405	-0.506648	-0.893153	-0.112472	-0.198394	0.0420398	0.320707	-0.0287272	0.103847	0.144368	-0.994178	-0.276092	0.313974	-0.457727
CHEMBL1800769	Cc1ccc(Nc2c(-c3ccc(F)cc3)nc3n2CCN(C(=O)CN)C3)cc1	10	1	P. falciparum (3D7)	0.512493	Drug-sensitive	0.521358	Training	-0.389765	-0.149435	-0.0357672	-0.174983	0.0260643	-0.232711	0.300612	0.189	0.485165	-0.0196383	-0.135505	-0.281796	-0.506648	0.0649881	-0.248932	-0.357711	-0.332278	0.0641441	-0.389885	-0.396053	-0.337231	-0.0163956	-0.276092	0.0927828	-0.290194
CHEMBL1800831	NCC(=O)N1CCn2c(nc(-c3cccc(F)c3)c2Nc2ccc(F)cc2)C1	10	1	P. falciparum (3D7)	0.512493	Drug-sensitive	0.521358	Test	-0.406741	-0.163411	-0.0757105	-0.0209639	0.0260643	-0.103007	0.274126	0.189	0.485165	-0.0195786	-0.135505	-0.299887	-0.506648	0.0264573	-0.138763	-0.303143	-0.360379	0.0641441	-0.234602	-0.530973	-0.458171	-0.0163956	-0.276092	0.114048	-0.298628
CHEMBL1800771	NCC(=O)N1CCn2c(nc(-c3ccc(F)cc3)c2Nc2ccc(Cl)cc2)C1	10	1	P. falciparum (3D7)	0.512493	Drug-sensitive	0.521358	Training	-0.176946	-0.0554438	0.153034	-0.0154403	0.0260643	-0.232711	0.300612	0.189	0.485165	-0.016889	-0.135505	-0.275228	-0.506648	0.145014	-0.132127	-0.302032	-0.161082	0.0641441	0.131057	-0.357366	-0.299274	-0.0163956	-0.276092	0.0927828	-0.254989
CHEMBL5178624	CCCCc1cc(=O)oc2cc(C)cc(OC(CCCC)C(=O)N3Cc4[nH]c5ccccc5c4C[C@H]3C(=O)OC)c12	10	1	P. falciparum (3D7)	0.512493	Drug-sensitive	0.521358	Training	-0.103104	-0.163595	-0.355497	0.319454	0.315837	-0.113242	0.792297	-0.483441	-0.0150347	-0.0196237	-0.0368136	0.165075	-0.506648	-0.306291	0.409397	-0.0324815	0.0561518	-0.0508952	-0.362858	-0.0685066	-0.358109	-0.386981	-0.276092	0.61142	-0.17835
CHEMBL2012943	Cc1cccc2c1nc(C)n2-c1ccc(C(=O)NC2CC2)s1	10	1	P. falciparum (3D7)	0.512493	Drug-sensitive	0.521358	Training	-0.408185	0.422856	-0.055818	0.570221	-0.580474	0.24024	-0.328291	-1.0781	-0.194193	-0.0196725	1.5633	-0.136087	-0.506648	-0.906581	-0.296876	-0.219117	0.0263701	0.389166	-0.220233	0.262376	0.0913458	-0.920331	-0.276092	0.245829	-0.489726
CHEMBL576144	Clc1ccc2c(NCCNCCN(Cc3ccccc3)Cc3ccccc3)ccnc2c1	10	1	P. falciparum (D6)	0.619883	Drug-sensitive	0.521358	Test	-0.010129	-0.592365	0.772507	-0.311845	0.615173	0.908338	-0.111819	1.30867	-0.502603	-0.0169932	-0.530271	-0.354629	-0.506648	0.387631	-0.772776	-0.654956	0.593073	-0.710923	-0.145522	-0.337665	-0.481872	0.038637	-0.276092	-0.798726	0.463198
CHEMBL572461	CCN(CCN/C(=N/C(=O)c1ccccc1)Oc1ccccc1)Cc1cc(Nc2ccnc3cc(Cl)ccc23)ccc1O	10.1	1	P. falciparum (K1)	0.610256	Drug-resistant	0.48452	Training	0.422831	-0.573099	0.503937	-0.250441	0.609435	0.0614187	-0.384511	0.556023	-0.0558792	-0.0221717	-0.438006	-0.210471	-0.406577	0.147	-0.433672	-0.363066	0.226583	-0.0637298	-0.141395	-0.469569	-0.403783	-0.0118807	-0.221197	-0.463478	0.251543
CHEMBL4537137	COc1cc2c(NC3CCN(Cc4ccccc4)CC3)nc(N3CCN(c4ccccc4)CC3)nc2cc1O	10.1	1	P. falciparum (3D7)	0.512493	Drug-sensitive	0.521358	Training	0.176316	-0.294292	0.319431	-0.365915	0.18814	0.421753	0.472349	1.27289	-0.186272	-0.0196989	-0.530271	-0.084054	-0.506648	0.342585	-0.573798	-0.577842	0.339362	-0.354815	-0.682701	-0.0417331	-0.423396	0.848979	-0.276092	-0.102975	-0.150276
CHEMBL4846611	c1cc(C2CCC3(CC2)OOC2(OO3)C3CC4CC(C3)CC2C4)ccc1OCCN1CCOCC1	10.12	1	P. falciparum (W2)	0.480579	Drug-resistant	0.48452	Training	-0.769801	0.585566	-1.52008	0.266727	-0.688979	0.193167	1.01716	1.38125	-0.49758	-0.0248773	-0.438006	0.666639	0.691125	0.164881	0.588534	0.283679	0.167007	-0.450884	-0.851189	1.11528	0.271587	2.90764	0.350732	0.48774	-0.463107
CHEMBL4550522	O=C(/C=C/c1ccc(NC(=O)Cc2cccc3ccccc23)cn1)NO	10.2	1	P. falciparum (3D7)	0.512493	Drug-sensitive	0.521358	Test	-0.305516	-0.912303	0.546715	-0.571897	0.790452	-0.0271374	-0.229203	0.477555	0.676775	-0.0196428	-0.530271	-0.45962	-0.506648	-0.478678	-0.182897	-0.288571	-0.696272	0.540154	-0.204144	-0.815821	-0.604568	-0.159958	-0.276092	-0.58826	0.163752
CHEMBL4870775	FC1CCN(Cc2ccc([C@@H]3CCCC4(C3)OOC3(OO4)C4CC5CC(C4)CC3C5)cc2)CC1	10.28	1	P. falciparum (W2)	0.480579	Drug-resistant	0.48452	Training	-0.777193	0.899662	-1.60508	0.456059	-1.01165	0.213924	1.02377	1.1913	-0.502422	-0.0248219	-0.438006	0.770787	0.691125	0.214516	0.634345	0.366229	0.311667	-0.693882	-0.886303	1.29397	0.446612	3.22046	0.36503	0.740642	-0.534696
CHEMBL572595	Oc1ccc(Nc2ccnc3cc(Cl)ccc23)cc1CN1CCN(c2ccncn2)CC1	10.4	1	P. falciparum (K1)	0.610256	Drug-resistant	0.48452	Training	0.115248	-0.554458	0.608452	-0.253613	0.0334896	0.389488	0.0851378	1.03081	-0.21005	-0.0222123	-0.438006	-0.178903	-0.406577	0.192126	-0.796537	-0.517909	-0.302625	-0.0396485	-0.263197	-0.184176	-0.234621	0.427064	-0.221197	-0.141688	-0.198112
CHEMBL36	CCc1nc(N)nc(N)c1-c1ccc(Cl)cc1	10.4	1	P. falciparum (W2)	0.480579	Drug-resistant	0.48452	Training	-0.526283	0.00147365	0.834809	-0.437694	0.292815	-0.904825	-0.98015	0.060888	1.09988	-0.0222144	-0.438006	-0.405476	-0.406577	0.241335	-0.463774	-0.385311	-0.146513	1.20061	0.612448	-0.398926	-0.130935	-0.253953	-0.221197	0.179711	-0.175977
CHEMBL2058020	Cn1c2nc3ccccc3c-2c(NCCCN)c2cc(Br)ccc21	10.4	1	P. falciparum (NF54)	0.579006	Drug-sensitive	0.521358	Test	1.07513	0.301334	0.906653	-0.110899	0.111578	0.0513222	1.19823	-0.237519	0.326288	0.516669	-0.088907	-0.0618831	-0.506648	0.357976	-0.863735	-0.521713	0.474485	-0.165664	0.961763	0.0626916	-0.1136	-0.243595	-0.276092	1.05342	-0.575957
CHEMBL5287547	O=S(=O)(c1ccc(Br)cc1F)N1CCC2(CC1)OOC1(CCCCCC1)OO2	10.41	1	P. falciparum (3D7)	0.512493	Drug-sensitive	0.521358	Training	0.622795	1.46258	-0.78551	0.816354	-0.522676	-0.561421	0.249389	-0.301203	0.0249609	0.516903	-0.530271	0.330221	1.43331	-1.20949	0.628437	1.25984	0.723435	0.188283	1.83028	1.51434	0.960101	-0.0757241	0.700031	0.248836	-0.173103
CHEMBL5271706	CCS(=O)(=O)N1CCC2(CC1)OOC1(CCCCC1)OO2	10.54	1	P. falciparum (3D7)	0.512493	Drug-sensitive	0.521358	Training	-0.896775	1.16842	-1.65823	0.467726	-0.227696	-1.7895	-0.16801	0.601282	0.0246673	-0.0195477	-0.530271	-0.0209616	1.51295	-1.82779	0.908852	1.43783	-0.0440183	0.737515	0.602907	1.94666	1.07056	1.65478	0.512178	0.00809052	-0.166557
CHEMBL4644177	C[C@@H]1CC[C@H]2[C@@H](C)C(OC(=O)c3cccc([N+](=O)[O-])c3)O[C@@H]3O[C@]4(C)CC[C@@H]1[C@]32OO4	10.58	1	P. falciparum (NF54)	0.579006	Drug-sensitive	0.521358	Training	-0.560087	1.10195	-1.47585	1.69247	-1.03291	-0.677826	0.804329	-0.587294	0.480248	-0.0196473	-0.530271	0.841929	0.676452	-0.126904	1.02713	0.791155	0.0152658	0.408382	-0.333125	0.680685	0.482855	0.0589799	0.573046	1.48174	-0.611082
CHEMBL4870775	FC1CCN(Cc2ccc([C@@H]3CCCC4(C3)OOC3(OO4)C4CC5CC(C4)CC3C5)cc2)CC1	10.58	1	P. falciparum (D10)	0.332432	Drug-sensitive	0.521358	Test	-0.564388	0.665038	-1.33693	0.302206	-0.741559	0.158609	0.877057	0.901449	-0.485785	-0.0196779	-0.530271	0.764059	0.632019	0.267201	0.644166	0.298828	0.474994	-0.796346	-0.866481	1.26362	0.386381	3.26886	0.332012	0.766827	-0.534251
CHEMBL3261979	CC(C)(CNC(=O)Nc1ccccc1)CNc1nc2ccc(Cl)cc2c2[nH]c3ccccc3c12	10.6	1	P. falciparum (NF54)	0.579006	Drug-sensitive	0.521358	Training	0.317723	0.465046	0.386078	-0.0748564	-0.319949	0.468264	0.199924	0.231726	-0.317383	-0.0169643	-0.0368136	-0.0802403	0.336806	0.177617	-0.732432	-0.345829	0.473284	-0.115681	-0.247609	-0.344929	0.595397	-0.180045	-0.276092	0.234784	-0.23058
CHEMBL2414265	CC(C)(C)n1nnnc1C(Nc1ccc(Nc2ccnc3cc(Cl)ccc23)cc1)c1ccc(Cl)cc1	10.66	1	P. falciparum (3D7)	0.512493	Drug-sensitive	0.521358	Training	1.13996	-0.0794782	0.971987	0.352446	-0.401017	0.545524	0.172914	0.169137	-0.380024	-0.0142279	-0.214458	-0.0596336	0.364468	-0.612562	-0.790851	-0.380809	-0.266793	-0.198528	0.165815	-0.426782	0.697446	-0.234979	0.177163	0.0758935	-0.14604
CHEMBL2322507	Cn1c2nc3ccccc3c-2c(NCCCN)c2cc(C(F)(F)F)ccc21	10.7	1	P. falciparum (NF54)	0.579006	Drug-sensitive	0.521358	Training	-0.181579	0.9532	0.122215	0.168971	-0.356854	0.00533698	0.968403	-0.415814	0.326483	-0.0195734	-0.088907	-0.112029	0.364468	0.199056	-0.437326	0.21165	0.311381	-0.288174	-0.217561	-0.361872	-0.372944	-0.355412	0.421751	0.941251	-0.536907
CHEMBL1096247	Clc1ccc2c(NCCNC(CCN3CCCCC3)c3ccccc3)ccnc2c1	10.9	1	P. falciparum (D6)	0.619883	Drug-sensitive	0.521358	Test	-0.244321	-0.455615	0.244368	-0.222241	0.507492	0.624994	-0.0412735	1.49629	-0.502268	-0.0169949	-0.530271	-0.300262	-0.506648	0.567416	-0.435081	-0.590546	0.688417	-0.66972	-0.151017	0.120432	-0.472658	0.776651	-0.276092	-0.627421	0.322573
CHEMBL4743520	CCCCNc1nc(NCc2ccccn2)nc2cc(OC)c(OC)cc12	10.9	1	P. falciparum (NF54)	0.579006	Drug-sensitive	0.521358	Training	-0.259528	-1.20559	0.265221	-0.346678	1.46884	-0.819951	0.105079	0.00488296	-0.479311	-0.0196931	-0.530271	-0.45785	-0.506648	0.180785	-0.547904	-0.639607	-0.369398	0.266763	-0.198918	-0.673111	-0.747085	-0.441413	-0.276092	-0.244793	0.159818
CHEMBL3261978	CC(CNC(=O)Nc1ccccc1)CNc1nc2ccc(Cl)cc2c2[nH]c3ccccc3c12	10.9	1	P. falciparum (NF54)	0.579006	Drug-sensitive	0.521358	Training	0.280019	-0.147234	0.492319	-0.0780261	-0.000753039	0.578985	0.386453	0.292596	-0.317517	-0.0169666	-0.0368136	-0.165025	-0.506648	0.145334	-0.781482	-0.521155	0.389594	-0.0812193	-0.252818	-0.38028	-0.250751	-0.148106	-0.276092	0.208939	-0.260395
CHEMBL511003	Clc1ccc2c(NCCNCc3ccccc3)ccnc2c1	10.9	1	P. falciparum (W2)	0.480579	Drug-resistant	0.48452	Training	-0.388417	-0.529132	0.768931	-0.390374	0.703509	0.699647	-0.144525	0.914485	-0.518994	-0.0222402	-0.438006	-0.436496	-0.406577	0.290543	-0.815819	-0.568557	0.312852	-0.3882	0.0457818	-0.357815	-0.425176	0.134148	-0.221197	-0.675013	0.15437
CHEMBL5277060	CCCC1(C)OOC2(CCN(S(=O)(=O)CCC)CC2)OO1	10.9	1	P. falciparum (3D7)	0.512493	Drug-sensitive	0.521358	Test	-0.902226	1.39994	-1.57944	0.278419	0.21025	-1.62863	-0.836033	-0.42253	0.0246239	-0.0195339	-0.530271	-0.0381197	1.61081	-1.97324	0.900964	1.48521	0.239458	0.834255	1.0089	1.72167	1.35789	-0.0512508	0.548008	-0.17023	0.285531
CHEMBL1099227	COc1cc(O)c2c(c1)[C@@H](O)[C@H](C[C@H](O)[C@H](O)[C@@H](O)/C=C/C[C@H](C)O)OC2=O	10.9	1	P. falciparum (3D7)	0.512493	Drug-sensitive	0.521358	Training	-0.486261	-0.887362	-0.253103	-2.30133	0.241836	-1.00713	-0.863446	-1.07429	1.49603	-0.019557	-0.530271	-0.318144	-0.506648	0.443755	1.03982	0.0571963	-1.95358	1.81261	0.512579	-0.456161	-0.124569	-0.763101	-0.276092	0.144724	0.37479
CHEMBL4210583	O=C(NCCCN(CCCCCCCCN(CCCNC(=O)C1CCC2(CC1)OOC1(O2)C2CC3CC(C2)CC1C3)C(=O)C1CCC2(CC1)OOC1(O2)C2CC3CC(C2)CC1C3)C(=O)C1CCC2(CC1)OOC1(O2)C2CC3CC(C2)CC1C3)C1CCC2(CC1)OOC1(O2)C2CC3CC(C2)CC1C3	11	1	P. falciparum (K1)	0.610256	Drug-resistant	0.48452	Training	0.145545	0.776192	-2.39266	0.514389	-1.19569	0.00408185	1.33088	0.204837	0.173527	-0.0247438	0.597752	4.84405	3.98423	0.445124	1.1958	0.797055	-0.256697	-0.278341	-0.962291	1.67608	0.547911	3.20791	0.553985	1.0974	-0.509742
CHEMBL4208833	O=C(NCCCN(CCCCCCN(CCCNC(=O)C1CCC2(CC1)OOC1(O2)C2CC3CC(C2)CC1C3)C(=O)C1CCC2(CC1)OOC1(O2)C2CC3CC(C2)CC1C3)C(=O)C1CCC2(CC1)OOC1(O2)C2CC3CC(C2)CC1C3)C1CCC2(CC1)OOC1(O2)C2CC3CC(C2)CC1C3	11	1	P. falciparum (K1)	0.610256	Drug-resistant	0.48452	Training	0.133848	0.807677	-2.39047	0.537464	-1.27904	-0.0250986	1.36074	0.243476	0.173507	-0.0247455	0.597752	4.84405	3.98423	0.431098	1.19813	0.821083	-0.308358	-0.261727	-0.976718	1.68225	0.577106	3.28272	0.567014	1.15576	-0.540404
CHEMBL4467317	C[C@@H]1CN(C(=O)c2ccnc(Nc3nc4cnc(-c5ccc(F)c(C(F)(F)F)c5)cc4[nH]3)c2)C[C@H](C)N1C	11	1	P. falciparum (K1)	0.610256	Drug-resistant	0.48452	Test	-0.072333	0.386559	-0.269066	0.515108	-0.862407	-0.177031	-0.387025	-0.420603	-0.33677	-0.0246435	-0.0125205	-0.00176117	0.433199	0.0522326	-0.00287931	0.291812	-0.449714	-0.0433402	-0.137589	-0.240698	-0.0097233	-0.216488	0.194945	0.133134	-0.252093
CHEMBL4537254	O=C(CCN1CCCC1)Nc1cc(-c2ccc(CN3CCOCC3)cc2)nc2ccc(F)cc12	11	1	P. falciparum (K1)	0.610256	Drug-resistant	0.48452	Training	-0.343815	-0.702829	-0.18899	-0.109802	0.175704	0.611475	-0.165857	0.258827	-0.368008	-0.0248029	1.26392	-0.236368	-0.406577	0.284327	-0.0309147	-0.367126	-0.209486	-0.400278	-0.54244	-0.0194811	-0.339609	0.0787148	-0.221197	-0.378466	0.0126079
CHEMBL2316799	O=C(/C=C/c1ccc(Br)cc1)NCCCCNc1ccnc2cc(Cl)ccc12	11	1	P. falciparum (W2)	0.480579	Drug-resistant	0.48452	Training	1.04906	-0.173308	1.04267	0.00704077	0.597842	0.377327	-0.32792	0.030293	-0.365433	0.494884	-0.438006	-0.363559	-0.406577	0.331879	-0.135859	-0.365647	0.611726	-0.239188	1.6071	-0.162463	-0.14727	-0.204745	-0.221197	-0.77114	0.634478
CHEMBL2316804	COc1ccc(/C=C/C(=O)NCCCCNc2ccnc3cc(Cl)ccc23)cc1OC	11	1	P. falciparum (W2)	0.480579	Drug-resistant	0.48452	Training	-0.0831954	-0.502993	0.576233	-0.231168	0.958801	-0.603592	-0.23289	-0.319053	-0.36057	-0.0221669	-0.438006	-0.360556	-0.406577	0.168416	-0.0370514	-0.36262	0.0127641	-0.0133452	0.245774	-0.43412	-0.469627	-0.349066	-0.221197	-0.519622	0.489822
CHEMBL2316803	CN(C)c1ccc(/C=C/C(=O)NCCCCNc2ccnc3cc(Cl)ccc23)cc1	11	1	P. falciparum (W2)	0.480579	Drug-resistant	0.48452	Test	-0.0360917	-0.288794	0.711376	-0.27745	0.534338	0.227442	-0.273067	-0.0792743	-0.365216	-0.0222004	-0.438006	-0.371178	-0.406577	0.21673	-0.264612	-0.380112	0.222683	-0.245632	0.132567	-0.34875	-0.250726	-0.269672	-0.221197	-0.743072	0.568135
CHEMBL2316521	CC(C)c1ccc(/C=C/C(=O)NCCCCNc2ccnc3cc(Cl)ccc23)cc1	11	1	P. falciparum (W2)	0.480579	Drug-resistant	0.48452	Training	-0.133526	-0.182396	0.469738	-0.159584	0.534338	0.227442	-0.273067	-0.0792743	-0.365373	-0.022204	-0.438006	-0.353163	-0.406577	0.288698	-0.102224	-0.323928	0.449988	-0.30342	0.0911432	-0.241237	-0.156209	-0.269672	-0.221197	-0.743072	0.574681
CHEMBL2316802	O=C(/C=C/c1ccc([N+](=O)[O-])cc1)NCCCCNc1ccnc2cc(Cl)ccc12	11	1	P. falciparum (W2)	0.480579	Drug-resistant	0.48452	Training	-0.113499	-0.322486	0.528051	1.08181	0.534338	0.227442	-0.273067	-0.0792743	0.422091	-0.0221533	-0.438006	-0.404681	-0.406577	-0.253828	-0.0786719	-0.316101	0.0946985	0.466017	0.298125	-0.518406	-0.453731	-0.269672	-0.221197	-0.743072	0.477271
CHEMBL2316798	O=C(/C=C/c1ccc(Cl)cc1)NCCCCNc1ccnc2cc(Cl)ccc12	11	1	P. falciparum (W2)	0.480579	Drug-resistant	0.48452	Training	0.0465674	-0.22217	0.826103	0.00561057	0.597842	0.377327	-0.32792	0.030293	-0.365433	-0.0195592	-0.438006	-0.391535	-0.406577	0.284638	-0.125281	-0.362313	0.53593	-0.239188	0.623086	-0.321327	-0.303137	-0.204745	-0.221197	-0.77114	0.600747
CHEMBL2058034	CCN(CC)CCNc1nc2cc(Nc3ccnc4cc(Cl)ccc34)ccc2s1	11	1	P. falciparum (W2)	0.480579	Drug-resistant	0.48452	Test	0.0926755	-0.278928	0.722335	0.115636	0.324695	-0.431727	0.219209	-0.275186	-0.359402	-0.0221673	0.660591	-0.187393	-0.406577	-0.516787	-0.847223	-0.553003	0.128209	0.183497	0.258144	0.36476	-0.050944	-0.321112	-0.221197	-0.250681	-0.0348084
CHEMBL2316795	Nc1ccc(/C=C/C(=O)NCCCCNc2ccnc3cc(Cl)ccc23)cc1	11	1	P. falciparum (W2)	0.480579	Drug-resistant	0.48452	Training	-0.0978239	-0.563847	0.733131	-0.484402	0.597842	0.377327	-0.32792	0.030293	0.443823	-0.0222031	-0.438006	-0.413014	-0.406577	0.187205	-0.27866	-0.387698	-0.0837807	0.255839	0.148331	-0.443299	-0.422806	-0.204745	-0.221197	-0.77114	0.542614
CHEMBL2316522	COc1ccc(/C=C/C(=O)NCCCCNc2ccnc3cc(Cl)ccc23)cc1	11	1	P. falciparum (W2)	0.480579	Drug-resistant	0.48452	Training	-0.141272	-0.498399	0.624057	-0.221727	0.864484	-0.121218	-0.19322	-0.0262579	-0.363026	-0.0221906	-0.438006	-0.409199	-0.406577	0.179586	-0.153688	-0.3815	0.165665	-0.102405	0.182884	-0.427266	-0.479222	-0.238256	-0.221197	-0.768659	0.552293
CHEMBL4476201	COc1ccc2c(=O)c(Cl)c(-c3cnn(Cc4ccc(OC(F)(F)F)cc4)c3)[nH]c2c1	11	1	P. falciparum (W2)	0.480579	Drug-resistant	0.48452	Training	-0.174935	0.528649	0.100354	0.752081	-0.575664	-0.209452	-0.178157	-0.412023	-0.350465	-0.0220472	0.0694073	-0.214985	0.532324	-0.288672	0.0662882	0.300214	-0.265745	-0.106282	0.410354	-0.538957	-0.224635	-0.366101	-0.221197	0.0376041	-0.132057
CHEMBL2316520	Cc1ccc(/C=C/C(=O)NCCCCNc2ccnc3cc(Cl)ccc23)cc1	11	1	P. falciparum (W2)	0.480579	Drug-resistant	0.48452	Test	-0.159519	-0.316222	0.637181	-0.154036	0.597842	0.377327	-0.32792	0.030293	-0.365433	-0.0222096	-0.438006	-0.398322	-0.406577	0.222635	-0.179493	-0.37601	0.365391	-0.239188	0.104145	-0.359866	-0.340949	-0.204745	-0.221197	-0.77114	0.54963
CHEMBL2316796	O=C(/C=C/c1cccc(F)c1)NCCCCNc1ccnc2cc(Cl)ccc12	11	1	P. falciparum (W2)	0.480579	Drug-resistant	0.48452	Training	-0.175958	-0.330206	0.597212	8.1389e-05	0.597842	0.507114	-0.347982	0.030293	-0.365433	-0.022152	-0.438006	-0.418639	-0.406577	0.166537	-0.131892	-0.36342	0.337399	-0.239188	0.258832	-0.495291	-0.461423	-0.204745	-0.221197	-0.762775	0.537359
CHEMBL76	CCN(CC)CCCC(C)Nc1ccnc2cc(Cl)ccc12	11	1	P. falciparum (W2)	0.480579	Drug-resistant	0.48452	Training	-0.558355	-0.0753365	0.154542	-0.334779	1.08931	-1.13921	-0.574276	-0.366784	-0.524332	-0.0222173	-0.438006	-0.369063	-0.406577	0.551777	-0.322927	-0.515416	0.868489	-0.56812	0.39909	0.240679	-0.0215319	-0.42271	-0.221197	-0.556249	0.606271
CHEMBL2316797	O=C(/C=C/c1ccc(F)cc1)NCCCCNc1ccnc2cc(Cl)ccc12	11	1	P. falciparum (W2)	0.480579	Drug-resistant	0.48452	Training	-0.175974	-0.330206	0.597212	-0.000106275	0.597842	0.377327	-0.32792	0.030293	-0.365433	-0.022152	-0.438006	-0.419945	-0.406577	0.166537	-0.131892	-0.364441	0.337399	-0.239188	0.258832	-0.482658	-0.461423	-0.204745	-0.221197	-0.77114	0.537359
CHEMBL2316800	O=C(/C=C/c1ccccc1[N+](=O)[O-])NCCCCNc1ccnc2cc(Cl)ccc12	11	1	P. falciparum (W2)	0.480579	Drug-resistant	0.48452	Test	-0.114885	-0.3495	0.528051	1.08805	0.591338	0.305874	-0.32248	-0.0387001	0.422098	-0.022153	-0.438006	-0.381199	-0.406577	-0.253828	-0.0786719	-0.301473	0.0946985	0.466017	0.298125	-0.50916	-0.478655	-0.269672	-0.221197	-0.558422	0.396319
CHEMBL2316801	O=C(/C=C/c1cccc([N+](=O)[O-])c1)NCCCCNc1ccnc2cc(Cl)ccc12	11	1	P. falciparum (W2)	0.480579	Drug-resistant	0.48452	Training	-0.113483	-0.322486	0.528051	1.08196	0.534338	0.349111	-0.357311	-0.0792743	0.422091	-0.0221533	-0.438006	-0.396605	-0.406577	-0.253828	-0.0786719	-0.315303	0.0946985	0.466017	0.298125	-0.531107	-0.453731	-0.269672	-0.221197	-0.683124	0.477271
CHEMBL2316519	O=C(/C=C/c1ccccc1)NCCCCNc1ccnc2cc(Cl)ccc12	11	1	P. falciparum (W2)	0.480579	Drug-resistant	0.48452	Training	-0.200539	-0.538113	0.678477	-0.200333	0.820052	0.600804	-0.341381	0.459784	-0.365474	-0.022214	-0.438006	-0.430756	-0.406577	0.192296	-0.286411	-0.386517	0.339656	-0.203749	0.111319	-0.434436	-0.512056	-0.103392	-0.221197	-0.845485	0.531783
CHEMBL1946558	CC[C@H]1OC(=O)[C@H](C)[C@@H](O)[C@H](C)[C@@H](O[C@@H]2O[C@H](C)C[C@H](N(C)CCCNc3ccnc4ccc(Cl)cc34)[C@H]2O)[C@](C)(O)C[C@@H](C)CN(C)[C@H](C)[C@@H](O)[C@]1(C)O	11	1	P. falciparum (3D7)	0.512493	Drug-sensitive	0.521358	Training	0.257264	0.0212789	-0.774567	-1.22377	-0.32695	-0.910468	-1.03082	-0.995366	1.21318	-0.0167972	-0.530271	1.10995	0.922526	0.77326	0.717735	0.233434	-0.870346	0.419164	0.316807	0.589014	0.825633	-0.770402	0.570763	0.295431	0.396784
CHEMBL3604380	CCN(CC)CCNc1nc2cc(Nc3ccnc4cc(Cl)ccc34)ccc2o1	11	1	P. falciparum (NF54)	0.579006	Drug-sensitive	0.521358	Test	0.114155	-0.559615	0.468569	0.0456224	0.553237	-0.572729	0.158952	-0.431526	-0.483326	-0.0169756	-0.169897	-0.368835	-0.506648	-0.491393	-0.892691	-0.654708	0.172868	-0.165596	-0.0251833	-0.319246	-0.385266	-0.404877	-0.276092	-0.261491	-0.0670051
CHEMBL4532745	CC(C)(C)N1CCN(c2ccc(Nc3nc4cnc(Nc5cccc(C(F)(F)F)c5)cc4[nH]3)nc2)CC1	11	1	P. falciparum (NF54)	0.579006	Drug-sensitive	0.521358	Training	0.0842627	0.846105	-0.215759	0.124884	-0.803562	0.45147	-0.225697	0.103795	-0.465121	-0.0195855	-0.088907	-0.137859	1.23559	0.226919	-0.450105	0.0857169	0.157577	-0.163349	-0.241569	-0.442906	0.534319	-0.0422332	0.745142	-0.321531	-0.04388
CHEMBL1813091	COC1=CC(c2ccc[nH]2)=N/C1=C\c1[nH]c(Cc2ccc(Cl)cc2Cl)cc1Cc1ccc(Cl)cc1Cl	11	1	P. falciparum (Dd2)	0.399461	Drug-resistant	0.48452	Training	0.848699	0.463623	0.487624	0.416482	-0.311255	0.210912	0.0415887	-0.689308	-0.495722	-0.0142518	1.335	0.00990888	-0.406577	0.365094	0.0968552	-0.213208	1.0103	-0.508247	0.820934	0.0596838	0.104275	-0.711622	-0.221197	-0.181948	-0.0836115
CHEMBL572716	Clc1ccc2c(NCCCNCCCCN(Cc3ccccc3)Cc3ccccc3)ccnc2c1	11	1	P. falciparum (Dd2)	0.399461	Drug-resistant	0.48452	Training	0.234523	-0.695387	0.348074	-0.474849	0.771706	1.06399	0.0791485	0.909637	-0.518603	-0.0222312	-0.438006	-0.300303	-0.406577	0.405536	-0.59043	-0.559542	0.61431	-0.663272	-0.184382	-0.149245	-0.453464	-0.000135376	-0.221197	-0.895386	0.684581
CHEMBL1813087	COC1=CC(c2ccc[nH]2)=N/C1=C\c1[nH]c(Cc2ccc(Br)cc2)cc1Cc1ccc(Br)cc1	11	1	P. falciparum (Dd2)	0.399461	Drug-resistant	0.48452	Test	2.22843	0.158619	0.579471	0.150686	-0.131818	0.375431	0.102754	-0.352172	-0.495819	1.00933	1.335	-0.149094	-0.406577	0.302975	-0.154092	-0.280346	0.855362	-0.468317	1.60393	0.057438	0.130886	-0.596999	-0.221197	-0.395832	-0.0679339
CHEMBL3335118	N/C(CC(O)c1cc2ccccc2c2ccccc12)=N\N=C\c1ccc(F)cc1	11	1	P. falciparum (Dd2)	0.399461	Drug-resistant	0.48452	Training	0.0357388	0.105832	0.492026	-0.29122	0.0230311	0.533975	0.362062	0.752893	0.620314	-0.0247967	-0.438006	-0.214907	-0.406577	-0.298116	-0.620376	-0.424867	0.676485	-0.00110332	-0.499608	-0.453854	-0.399346	0.157495	-0.221197	0.00294434	-0.215078
CHEMBL5183354	COC[C@H](Cc1ccccc1)NC[C@@H](O)c1cc(C(F)(F)F)nc2c(C(F)(F)F)cccc12	11	1	P. falciparum (W2)	0.480579	Drug-resistant	0.48452	Training	-0.40317	0.969553	-0.321326	0.0642417	-0.315112	0.142799	-0.417884	-0.0410268	-0.223621	-0.0245525	-0.438006	-0.210212	1.27299	0.264814	0.415326	0.82754	0.00358052	-0.380135	0.46296	-0.533965	-0.223097	-0.330393	0.854805	-0.0177267	0.241204
CHEMBL403233	O[C@]12C=C(c3nccc4c3[nH]c3ccccc34)[C@@H]3CCN(CCCC/C=C\CC1)C[C@@]31C[C@@H]3/C=C\CCCCN3[C@H]12	11	1	P. falciparum (W2)	0.480579	Drug-resistant	0.48452	Training	-0.167876	0.17733	-0.608928	-0.0814333	-0.592768	0.756333	2.06838	-0.567513	-0.211303	-0.0248704	0.840004	1.57489	0.711128	0.569188	0.0766911	0.229378	-0.276606	-0.608294	-1.10147	0.998864	0.156757	-0.173766	0.365739	1.3026	-0.647104
CHEMBL4868494	CCCOc1nncc(-c2cnnc(SCCN(C)C)n2)n1	11	1	P. falciparum (3D7)	0.512493	Drug-sensitive	0.521358	Test	0.220535	-2.04622	1.16388	0.311875	1.34818	0.536635	-0.359352	0.180829	-0.278982	-0.01965	-0.530271	-0.568237	-0.506648	-0.625345	0.432973	0.364295	-1.75595	1.5723	0.724008	-0.579284	-0.343065	-0.84676	-0.276092	-0.936857	0.925801
CHEMBL5177220	CCc1cc(=O)oc2cc(C)cc(O[C@H](C)C(=O)N3Cc4[nH]c5ccccc5c4C[C@H]3C(=O)OC)c12	11	1	P. falciparum (3D7)	0.512493	Drug-sensitive	0.521358	Training	-0.128956	-0.012167	-0.131242	0.450752	-0.221835	-0.445011	0.599771	-0.326221	-0.0150963	-0.0196337	-0.0368136	0.135152	-0.506648	-0.516086	0.325274	0.0421467	-0.321071	0.116588	-0.401357	-0.182527	-0.207863	-0.265132	-0.276092	0.858221	-0.420737
CHEMBL3261733	COc1cc2[nH]c(C)c(-c3ccc(Oc4ccc(C(F)(F)F)cc4)cc3)c(=O)c2cc1Cl	11	1	P. falciparum (3D7)	0.512493	Drug-sensitive	0.521358	Training	0.0628112	1.20526	0.266768	0.700382	-0.462551	-0.36923	-0.0943671	0.0744299	-0.342163	-0.0167957	-0.530271	-0.178675	0.364468	0.117238	-0.0180137	0.230954	0.931181	-0.522652	0.384752	-0.515901	-0.224297	-0.155695	0.322059	0.307937	-0.234595
CHEMBL2181217	CCN1CNc2cc(Nc3ccnc4cc(Cl)ccc34)ccc2C1	11	1	P. falciparum (D10)	0.332432	Drug-sensitive	0.521358	Training	-0.158565	-0.206847	0.453767	-0.126845	0.0325356	-0.0679556	0.485703	0.370945	-0.501898	-0.0169911	-0.530271	-0.30823	-0.506648	0.320543	-0.843924	-0.619578	0.226305	-0.509489	-0.172383	-0.132102	-0.207093	0.247248	-0.276092	0.0875134	-0.347783
CHEMBL76	CCN(CC)CCCC(C)Nc1ccnc2cc(Cl)ccc12	11	1	P. falciparum (D10)	0.332432	Drug-sensitive	0.521358	Test	-0.382379	-0.145873	0.126556	-0.355538	1.00582	-0.966803	-0.452049	-0.394417	-0.508513	-0.0169762	-0.530271	-0.418328	-0.506648	0.617048	-0.348829	-0.615719	1.0526	-0.66589	0.466881	0.171018	-0.0992331	-0.510266	-0.276092	-0.578461	0.649294
CHEMBL612054	Oc1cccc2c1[nH]c1c(C3=C[C@@]4(O)CC/C=C\CCCCN5CC[C@@H]3[C@]3(CC6/C=C\CCCCN6[C@H]34)C5)nccc12	11	1	P. falciparum (D6)	0.619883	Drug-sensitive	0.521358	Training	-0.0693807	0.231785	-0.579538	-0.0312733	-0.943335	0.593174	2.35088	-0.655833	0.125474	-0.019704	0.795432	1.62632	0.652768	0.605145	0.0620978	0.100216	-0.278698	-0.477077	-1.01248	0.909806	0.0977205	-0.309518	0.320323	1.41704	-0.647662
CHEMBL2334394	CCCN(CCC)C(=O)c1cccc(C(=O)N[C@@H](Cc2ccccc2)[C@H](O)CN[C@H](C)C2CCCCC2)c1	11	1	P. falciparum (NF54)	0.579006	Drug-sensitive	0.521358	Training	-0.339247	-0.623089	-0.630814	-0.797396	1.28145	-0.416831	-1.15871	0.328934	0.116375	-0.0196477	-0.530271	-0.138777	-0.506648	0.524468	0.558785	-0.142363	0.44618	-0.181951	-0.159361	0.234099	-0.361519	0.495246	-0.276092	-0.598919	0.86277
CHEMBL2334381	CCCN(CCC)C(=O)c1cccc(C(=O)N[C@@H](Cc2ccccc2)[C@H](O)CNC2Cc3ccccc3C2)c1	11	1	P. falciparum (NF54)	0.579006	Drug-sensitive	0.521358	Training	-0.0948343	-0.639263	-0.178726	-0.645098	0.924227	-0.15127	-0.674948	-0.0287026	0.116462	-0.0196528	0.609324	-0.151554	-0.506648	0.359191	0.230047	-0.168368	0.176597	-0.239513	-0.351387	-0.0843714	-0.393679	-0.404583	-0.276092	-0.447508	0.38616
CHEMBL2414266	CC(C)(C)n1nnnc1C(Nc1ccc(Nc2ccnc3cc(Cl)ccc23)cc1)c1ccc(Cl)c(Cl)c1	11.01	1	P. falciparum (3D7)	0.512493	Drug-sensitive	0.521358	Test	1.39261	0.133799	1.08005	0.49635	-0.488776	0.391766	0.121773	-0.0353499	-0.379973	-0.0114759	-0.214458	0.0348983	0.364468	-0.521577	-0.656846	-0.34803	-0.0990181	-0.227607	0.554316	-0.222111	0.777098	-0.304109	0.166108	0.13905	-0.133041
CHEMBL5192558	C[C@H]1[C@H](Nc2ccc(F)cc2)O[C@@H]2O[C@]3(C)CC[C@H]4[C@H](C)CC[C@@H]1[C@@]24OO3	11.1	1	P. falciparum (Dd2)	0.399461	Drug-resistant	0.48452	Training	-0.517616	0.891145	-1.39938	0.252834	-1.15744	-0.184498	1.21352	-0.0352377	-0.507864	-0.0248162	-0.438006	0.8442	0.73396	0.29102	0.620461	0.660312	0.0760614	-0.365685	-0.598849	1.05757	0.674976	0.302784	0.703016	1.54238	-0.661265
CHEMBL4451413	O=c1c2ccc(OCCCCl)cc2[nH]c2ccc(Cl)c(Cl)c12	11.1	1	P. falciparum (3D7)	0.512493	Drug-sensitive	0.521358	Training	0.213367	0.56616	1.07885	0.659945	0.273393	-0.311862	0.378725	-0.256187	-0.345275	-0.0103591	-0.530271	-0.230086	-0.506648	0.464745	0.0262688	-0.370562	1.24794	-0.35246	1.56055	0.161808	-0.225538	-0.205018	-0.276092	0.504953	-0.25554
CHEMBL3632752	[C-]#[N+][C@@]12CCC(=C)[C@H]3[C@H](CC(C)(C)NC(=O)CN(CCNc4ccnc5cc(Cl)ccc45)C(C)=O)C[C@H](C)[C@@H](CC[C@@H]1C)[C@@H]32	11.1	1	P. falciparum (3D7)	0.512493	Drug-sensitive	0.521358	Training	0.135806	0.352956	-0.642956	0.0451859	-0.432283	-0.482029	0.234545	-0.513007	-0.18324	-0.0169014	-0.530271	1.74013	0.84288	0.351808	0.851789	0.472042	-0.435935	-0.420175	-0.150209	1.02499	1.02117	0.337852	0.224261	0.862453	-0.107478
CHEMBL4470645	CCN1CCN(c2nc(C)cc(NCc3cc(Nc4ccnc5cc(Cl)ccc45)ccc3F)n2)CC1	11.19	1	P. falciparum (NF54)	0.579006	Drug-sensitive	0.521358	Test	0.387596	-0.190209	0.401461	0.135641	0.0841907	-0.108531	0.152388	0.229607	-0.483705	-0.0169145	-0.530271	-0.19955	-0.506648	0.297062	-0.590257	-0.585232	0.25554	-0.366373	-0.117571	-0.246391	-0.265017	0.142744	-0.276092	-0.127051	-0.0441161
CHEMBL147806	CC(C)(C)NCc1ccc(Nc2ccnc3cc(Cl)ccc23)cc1O	11.2	1	P. falciparum (3D7)	0.512493	Drug-sensitive	0.521358	Training	-0.110689	0.615862	0.512813	-0.519658	-0.421846	0.451436	-0.115097	0.0305161	-0.192363	-0.0169669	-0.530271	-0.359202	0.467292	0.374991	-0.616851	-0.404741	0.281401	-0.136939	0.184907	-0.507294	1.24514	-0.227674	-0.276092	-0.275876	0.179286
CHEMBL3093733	O=C(CC1CCC2(CC1)OOC1(OO2)C2CC3CC(C2)CC1C3)NCCCCNC(=O)CC1CCC2(CC1)OOC1(OO2)C2CC3CC(C2)CC1C3	11.2	1	P. falciparum (3D7)	0.512493	Drug-sensitive	0.521358	Training	-0.547706	0.665029	-2.09358	0.444411	-0.925885	0.246967	1.3189	0.755995	-0.117923	-0.0196723	-0.530271	1.7774	1.77069	0.082723	1.15254	0.625884	-0.138977	-0.109224	-0.780094	1.43872	0.500688	3.32245	0.521434	0.883254	-0.444242
CHEMBL4860386	c1cc(C2CCCC3(C2)OOC2(OO3)C3CC4CC(C3)CC2C4)ccc1CN1CCOCC1	11.22	1	P. falciparum (W2)	0.480579	Drug-resistant	0.48452	Training	-0.777918	0.670858	-1.53599	0.327266	-0.887691	0.37591	1.07157	1.54043	-0.500139	-0.024881	-0.438006	0.728931	0.691125	0.155409	0.527905	0.326798	0.0811267	-0.544113	-0.957433	1.21914	0.391022	3.12052	0.380062	0.722943	-0.559512
CHEMBL5207890	O[C@H](CNCCCC(F)(F)F)c1cc(C(F)(F)F)nc2c(C(F)(F)F)cccc12	11.4	1	P. falciparum (3D7)	0.512493	Drug-sensitive	0.521358	Test	-0.440283	2.13802	-0.673119	0.536501	-0.906057	0.403725	-0.607389	-0.820235	-0.199197	-0.0192729	-0.530271	-0.354242	2.20953	0.346065	1.09336	1.66226	0.536531	-0.499732	1.29672	-0.884326	-0.242159	-0.74712	1.02609	-0.0354594	0.569324
CHEMBL2322504	Cn1c2nc3ccccc3c-2c(NCCCN)c2cc([N+](=O)[O-])ccc21	11.4	1	P. falciparum (NF54)	0.579006	Drug-sensitive	0.521358	Training	-0.200944	0.0761823	0.30268	1.19394	0.0858003	-0.112018	1.14418	-0.360481	1.1432	-0.0196636	-0.088907	-0.132697	-0.506648	-0.310304	-0.749384	-0.460947	-0.095817	0.630565	-0.484231	-0.344066	-0.472388	-0.32071	-0.276092	0.969626	-0.613241
CHEMBL458204	Oc1ccc(Cc2ccnc3cc(Cl)ccc23)cc1CN1CCCC1	11.5	1	P. falciparum (K1)	0.610256	Drug-resistant	0.48452	Training	-0.271219	-0.184509	0.418395	-0.161235	-0.0150565	0.428294	-0.149208	-0.229885	-0.232561	-0.0222189	1.26392	-0.259138	-0.406577	0.368574	-0.483135	-0.475067	0.303316	-0.525757	-0.213208	0.154585	-0.0927887	-0.189331	-0.221197	-0.224341	-0.213756
CHEMBL2337356	CCN(CC)C(=O)N[C@@]1([C@H](C)O)[C@@H](N)[C@H](Nc2cccc(OC)c2)[C@](O)(CO)[C@]1(C)O	11.5	1	P. falciparum (Dd2)	0.399461	Drug-resistant	0.48452	Training	-0.344976	-0.00171958	-0.725133	-1.98698	0.152971	-2.79869	-0.988812	-0.769412	1.63649	-0.0247073	0.196272	0.831293	1.0481	0.418794	0.620461	1.09249	-1.90461	1.59645	0.309218	0.589774	0.630153	-0.859673	4.26542	1.39477	-0.269076
CHEMBL3632750	[C-]#[N+][C@@]12CCC(=C)[C@H]3[C@H](CC(C)(C)NC(=O)CN(CCC(C)C)C(=O)c4ccncc4)C[C@H](C)[C@@H](CC[C@@H]1C)[C@@H]32	11.5	1	P. falciparum (3D7)	0.512493	Drug-sensitive	0.521358	Test	-0.372787	0.440328	-1.09735	-0.0465038	-0.276143	-0.598222	-0.107141	-0.348144	-0.190187	-0.0196529	-0.530271	1.63956	0.84288	0.38702	1.16468	0.675717	-0.358167	-0.472952	-0.376416	1.14088	1.32412	0.345096	0.282442	0.815365	0.00583445
CHEMBL3309599	CN1CCN(C(=O)CC[C@H](Cc2ccccc2)Nc2ccnc3cc(Cl)ccc23)CC1	11.51	1	P. falciparum (3D7)	0.512493	Drug-sensitive	0.521358	Training	-0.0107139	-0.524518	0.34643	-0.201185	0.318777	0.547977	-0.140017	0.831309	-0.349864	-0.0169664	-0.530271	-0.246122	-0.506648	0.364081	-0.216178	-0.434287	0.0664177	-0.546747	-0.0673715	0.0360212	-0.172099	0.321688	-0.276092	-0.480065	0.226862
CHEMBL3289799	Nc1nc2ccccc2n1CC(O)c1ccc(Cl)cc1Cl	11.57	1	P. falciparum (W2)	0.480579	Drug-resistant	0.48452	Training	-0.205045	0.204935	0.792827	-0.242502	-0.344619	-0.0557961	-0.55659	-0.0776777	0.578813	-0.0195569	-0.0574423	-0.262003	-0.406577	0.339966	-0.500566	-0.344374	-0.047119	0.322989	0.84434	-0.066455	0.0419822	-0.246884	-0.221197	0.126006	-0.306999
CHEMBL147587	CCN(CC)Cc1ccc(Nc2ccnc3cc(Cl)ccc23)cc1O	11.6	1	P. falciparum (3D7)	0.512493	Drug-sensitive	0.521358	Training	-0.120195	-0.249795	0.675562	-0.451471	0.63362	-0.785014	-0.0350993	0.0305161	-0.199139	-0.0169563	-0.530271	-0.35529	-0.506648	0.35117	-0.659522	-0.599348	0.446689	-0.329683	0.184907	-0.180202	-0.217298	-0.227674	-0.276092	-0.145896	0.0315996
CHEMBL3601863	C[C@H]1[C@@H](CCCO)O[C@@H]2O[C@@]3(C)CC[C@H]4[C@H](C)CC[C@@H]1[C@@]24OO3	11.6	1	P. falciparum (3D7)	0.512493	Drug-sensitive	0.521358	Test	-0.967223	1.05658	-2.08	-0.278199	-0.667395	-0.691976	1.47955	-0.776253	-0.192548	-0.0196924	-0.530271	0.864815	0.676452	0.555743	1.17418	0.847668	-0.102287	-0.0893984	-0.481149	1.59245	0.830807	0.0606426	0.866978	1.9335	-0.642013
CHEMBL5188467	COc1ccc2c3ccnc(C)c3n(Cc3cn(CCNc4ccnc5cc(Cl)ccc45)nn3)c2c1	11.6	1	P. falciparum (3D7)	0.512493	Drug-sensitive	0.521358	Training	0.691764	-0.643557	0.653803	0.368154	-0.139807	0.250886	0.983364	-0.170128	-0.429872	-0.0169643	0.318807	0.00508419	-0.506648	-0.458829	-0.973982	-0.601757	-0.76976	-0.19685	-0.368238	-0.323295	-0.336037	-0.406424	-0.276092	0.460897	-0.469605
CHEMBL3319117	O=C1C(=O)N(CC(CO)NCCNc2ccnc3cc(Cl)ccc23)c2ccc(Cl)cc21	11.7	1	P. falciparum (W2)	0.480579	Drug-resistant	0.48452	Training	0.135509	0.0212516	0.599575	0.0216775	0.00928573	-0.438489	0.0959661	-0.360339	0.0817628	-0.0194925	-0.0125205	-0.144641	-0.406577	0.247992	0.21679	0.0792346	-0.315523	0.320435	0.497766	-0.183546	-0.0980897	-0.375375	-0.221197	0.231606	-0.172584
CHEMBL5183529	COC[C@H](C)NC[C@@H](O)c1cc(C(F)(F)F)nc2c(C(F)(F)F)cccc12	11.7	1	P. falciparum (3D7)	0.512493	Drug-sensitive	0.521358	Training	-0.457167	1.27918	-0.423587	-0.00148525	-0.408447	-0.096213	-0.604995	-0.754452	-0.196721	-0.0193975	-0.530271	-0.332106	1.23559	0.338409	0.781129	1.12221	-0.0663893	-0.240923	0.975639	-0.759252	-0.132786	-0.703216	1.1191	0.169409	0.311575
CHEMBL4126164	FC1CCN(Cc2ccc(C3CCC4(CC3)OOC3(OO4)C4CC5CC(C4)CC3C5)cc2)CC1	11.74	1	P. falciparum (W2)	0.480579	Drug-resistant	0.48452	Test	-0.777194	0.899662	-1.60508	0.455798	-1.01165	0.0585617	1.04228	1.1913	-0.502422	-0.0248219	-0.438006	0.746096	0.691125	0.214516	0.634345	0.364099	0.311667	-0.693882	-0.886303	1.32939	0.446612	3.22046	0.36503	0.686537	-0.534696
CHEMBL2414267	CC(C)(C)n1nnnc1C(Nc1ccc(Nc2ccnc3cc(Cl)ccc23)cc1)c1ccc(Br)cc1	11.78	1	P. falciparum (3D7)	0.512493	Drug-sensitive	0.521358	Training	2.17521	-0.0416345	1.13972	0.353554	-0.401017	0.545524	0.172914	0.169137	-0.380024	0.519413	-0.214458	-0.0306134	0.364468	-0.575809	-0.799081	-0.383404	-0.207826	-0.198528	0.931363	-0.303187	0.818708	-0.234979	0.177163	0.0758935	-0.127041
CHEMBL5266452	CCS(=O)(=O)N1CCC2(CC1)OOC1(CCCC1)OO2	11.79	1	P. falciparum (3D7)	0.512493	Drug-sensitive	0.521358	Training	-0.902135	1.26452	-1.6359	0.524054	-0.394616	-1.95688	-0.340144	-0.42253	0.0246564	-0.0195486	1.44356	-0.0678052	1.51295	-1.97324	0.900964	1.54554	-0.185743	0.834255	0.632806	1.977	1.17879	-0.0512508	0.548008	-0.0470314	-0.267202
CHEMBL1232046	N=C(N)c1ccc(-c2ccc(-c3nc4ccc(C(=N)N)cc4[nH]3)s2)cc1	11.8	1	P. falciparum (K1)	0.610256	Drug-resistant	0.48452	Training	-0.0743852	-0.138146	0.786481	-0.949674	-0.444955	-0.0658473	0.000777266	-0.674356	2.40793	-0.0248026	1.62517	-0.207664	-0.406577	-0.864504	-0.655726	-0.321352	-0.383843	1.8163	-0.195531	0.142913	-0.0355364	-0.453097	-0.221197	-0.146958	-0.427943
CHEMBL2058015	Cn1c2nc3ccccc3c-2c(NCCCN)c2cc(Cl)ccc21	11.8	1	P. falciparum (NF54)	0.579006	Drug-sensitive	0.521358	Test	-0.0252489	0.241742	0.642527	-0.112622	0.111578	0.0513222	1.19823	-0.237519	0.326288	-0.0169727	-0.088907	-0.107759	-0.506648	0.303528	-0.851544	-0.517856	0.387126	-0.165664	-0.172383	-0.108147	-0.293248	-0.243595	-0.276092	1.05342	-0.597257
CHEMBL2146556	Cn1c(CNc2ccnc3cc(Cl)ccc23)nc(-c2ccccc2)c1CN1CCCC1	11.8	1	P. falciparum (D10)	0.332432	Drug-sensitive	0.521358	Training	-0.033556	-0.174498	0.102648	0.0596164	0.00478209	0.360079	0.181362	-0.0181418	-0.499466	-0.0169903	1.62994	-0.167984	-0.506648	0.327252	-0.715169	-0.556184	0.270282	-0.612981	-0.342638	0.000614479	-0.311282	-0.381787	-0.276092	-0.0159728	-0.300513
CHEMBL2391247	COC(=O)c1ccc2nc3n(C)c4ccc(C(=O)OC)cc4c(NCCCN)c-3c2c1	11.9	1	P. falciparum (K1)	0.610256	Drug-resistant	0.48452	Training	-0.18031	-0.0593869	0.395996	-0.0818888	0.441995	-1.47946	0.912214	-0.891414	0.591275	-0.0247733	-0.0125205	-0.0257594	-0.406577	0.0526047	0.0686215	0.0302704	-0.477019	0.553937	-0.340102	-0.292061	-0.35837	-0.435965	-0.221197	0.856491	-0.456727
CHEMBL2322220	Cn1c2nc3ccccc3c-2c(NCCCNC(=O)Nc2ccccc2)c2cc(Br)ccc21	11.9	1	P. falciparum (K1)	0.610256	Drug-resistant	0.48452	Training	1.20476	-0.17616	0.65206	-0.0188435	0.0814121	0.47389	0.55021	0.219375	-0.356809	0.492237	-0.0125205	0.0123203	-0.406577	0.132942	-0.655319	-0.375023	0.255877	-0.172004	0.503128	-0.127816	-0.220612	-0.0735793	-0.221197	0.400388	-0.324281
CHEMBL4532745	CC(C)(C)N1CCN(c2ccc(Nc3nc4cnc(Nc5cccc(C(F)(F)F)c5)cc4[nH]3)nc2)CC1	12	1	P. falciparum (K1)	0.610256	Drug-resistant	0.48452	Test	-0.134285	0.814128	-0.301946	0.0784587	-0.853878	0.407916	-0.295333	0.0866562	-0.482501	-0.0247328	-0.0125205	-0.0986843	1.27299	0.175683	-0.420559	0.160785	0.00566927	-0.0836571	-0.283873	-0.351159	0.589227	0.0284849	0.763297	-0.308561	-0.0619662
CHEMBL1213257	Oc1ccc(Nc2ccnc3cc(Cl)ccc23)cc1CN1CCCC1	12	1	P. falciparum (K1)	0.610256	Drug-resistant	0.48452	Training	-0.285657	-0.405705	0.401511	-0.316899	-0.0150565	0.428294	-0.149208	-0.229885	-0.226061	-0.0222184	1.26392	-0.309626	-0.406577	0.311633	-0.629053	-0.512091	0.0527674	-0.28054	-0.165867	-0.0169098	-0.172985	-0.189331	-0.221197	-0.224341	-0.219204
CHEMBL2057721	Clc1ccc2c(Nc3ccc4sc(NCCN5CCCC5)nc4c3)ccnc2c1	12	1	P. falciparum (W2)	0.480579	Drug-resistant	0.48452	Training	0.10013	-0.325259	0.597152	0.246882	-0.206416	0.766199	0.340473	-0.319053	-0.359374	-0.0221875	2.36252	-0.183771	-0.406577	-0.46235	-0.789525	-0.54426	-0.0635791	0.139546	0.00546359	0.422588	-0.0854352	-0.349066	-0.221197	-0.31149	-0.222609
CHEMBL5429869	O=C1c2ccc(N3CCCCC3)cc2C(=O)N1CCCCCCNc1ccnc2cc(Cl)ccc12	12	1	P. falciparum (W2)	0.480579	Drug-resistant	0.48452	Training	-0.0414316	0.247159	0.0540849	0.39305	0.086131	0.292255	0.267563	0.288221	-0.218979	-0.0221883	-0.0125205	-0.103173	-0.406577	0.312119	0.188191	-0.0757466	0.602218	-0.307765	-0.250999	0.174116	-0.376498	0.409821	-0.221197	0.0678581	-0.170114
CHEMBL3741741	COc1ccc2c(=O)c(C)c(-c3cncc(-c4ccc(OC(F)(F)F)cc4)c3)[nH]c2c1	12	1	P. falciparum (3D7)	0.512493	Drug-sensitive	0.521358	Test	-0.152106	0.837588	0.19711	0.580769	-0.384499	-0.146193	0.0891302	0.262472	-0.334187	-0.0195468	-0.530271	-0.251723	0.467292	0.0154734	-0.0999974	0.218911	0.384907	-0.272665	-0.0368533	-0.674792	-0.370794	-0.161214	-0.276092	0.222762	-0.222158
CHEMBL3740357	COc1ccc2c(=O)c(C)c(-c3ccnc(-c4ccc(OC(F)(F)F)cc4)c3)[nH]c2c1	12	1	P. falciparum (3D7)	0.512493	Drug-sensitive	0.521358	Training	-0.187051	0.820417	0.119068	0.614489	-0.384499	-0.146193	0.0891302	0.262472	-0.333793	-0.0195472	-0.530271	-0.255592	0.467292	0.0154734	-0.0999974	0.218911	0.419988	-0.272665	-0.0368533	-0.683398	-0.390773	-0.161214	-0.276092	0.222762	-0.222158
CHEMBL3759173	CC(CCCNCCC12CC3CC(CC(C3)C1)C2)Nc1ccnc2ccccc12	12	1	P. falciparum (D6)	0.619883	Drug-sensitive	0.521358	Training	-0.724148	0.520935	-0.994786	-0.0535767	-0.547586	0.947119	0.681224	1.14287	-0.502229	-0.0197474	-0.530271	0.616631	0.125945	0.812432	0.0100592	-0.215551	0.534094	-0.727849	-0.932784	1.16143	0.588122	2.68689	-0.276092	0.0494861	-0.195792
CHEMBL3604382	CN(C)CCNc1nc2cc(Nc3ccnc4cc(Cl)ccc34)ccc2o1	12	1	P. falciparum (NF54)	0.579006	Drug-sensitive	0.521358	Training	0.135239	-0.587165	0.690887	0.04553	-0.0716151	0.641444	0.310452	-0.325597	-0.483379	-0.0169851	-0.169897	-0.400585	-0.506648	-0.615624	-1.02436	-0.659131	-0.323416	-0.0839182	-0.0232044	-0.587655	-0.132993	-0.341084	-0.276092	-0.219111	-0.131416
CHEMBL524065	Clc1cccc(C(Nc2ccnc3cc(Cl)ccc23)c2ccc(CN3CCCC3)cc2)c1	12	1	P. falciparum (NF54)	0.579006	Drug-sensitive	0.521358	Test	0.474941	-0.0675309	0.681663	0.13402	0.0607859	0.546476	0.127052	0.235677	-0.508144	-0.0142435	1.23517	-0.17064	-0.506648	0.463469	-0.610374	-0.53555	0.800099	-0.927649	0.0375544	0.0573529	-0.157348	-0.10978	-0.276092	-0.166613	-0.128217
CHEMBL5273140	FC(F)(F)c1noc(-c2ccc(CCN3CCC(Nc4nc5ccccc5[nH]4)CC3)cc2)n1	12	1	P. falciparum (NF54)	0.579006	Drug-sensitive	0.521358	Training	-0.0587787	-0.211226	-0.160887	0.462648	-0.351557	0.486123	-0.0851431	-0.0770233	-0.41594	-0.0195952	0.233412	-0.346874	0.364468	-0.41092	-0.279928	0.140777	-0.281218	-0.0647381	-0.261815	-0.381768	-0.405335	0.127412	0.289727	-0.514321	-0.112375
CHEMBL3410335	CCNC(=O)ON(C)C(=O)CCC(c1ccc(F)c(F)c1)P(=O)(OCOC(=O)OC(C)C)OCOC(=O)OC(C)C	12	1	P. falciparum (Dd2)	0.399461	Drug-resistant	0.48452	Training	-0.28137	-0.170399	-0.787591	0.179424	0.468543	-0.314343	-1.05068	-1.04268	0.376686	-0.0245294	-0.438006	0.0957375	0.22326	-1.44676	1.31706	0.197222	-0.302826	1.16976	1.2696	-0.034293	0.286474	-0.984094	0.0985257	-0.767066	1.84325
CHEMBL1813079	CCCCCCCCc1cc(Cc2ccc(Cl)cc2)c(/C=C2\N=C(c3ccc[nH]3)C=C2OC)[nH]1	12	1	P. falciparum (Dd2)	0.399461	Drug-resistant	0.48452	Training	0.000478026	-0.221546	-0.323436	-0.0935022	0.595142	0.334417	0.103135	-0.851821	-0.495917	-0.0222024	1.335	-0.291644	-0.406577	0.37473	0.173402	-0.294543	0.891732	-0.446734	-0.150791	-0.00861182	-0.38493	-0.911553	-0.221197	-0.645453	0.296603
CHEMBL2012965	O=C(NC1CC1)c1ccc(-n2cnc3cc(C(F)(F)F)ccc32)s1	12	1	P. falciparum (Dd2)	0.399461	Drug-resistant	0.48452	Test	-0.20073	0.938654	-0.293882	0.828675	-1.02022	0.377392	-0.131342	-0.868172	-0.221609	-0.0246781	1.63911	-0.231514	0.433199	-0.885545	0.122418	0.608939	-0.0390884	0.321877	0.264126	-0.0248171	0.0497371	-0.849545	0.526289	-0.130543	-0.344496
CHEMBL5278844	CCCCCc1c(C)[nH]c2cc(OC)ccc2c1=O	12	1	P. falciparum (Dd2)	0.399461	Drug-resistant	0.48452	Training	-0.562989	-0.114102	-0.420797	-0.0916406	0.819304	-0.92365	0.0598667	-0.323412	-0.367258	-0.0248395	-0.438006	-0.361041	-0.406577	0.230017	0.079005	-0.296999	0.465088	-0.065776	-0.171538	0.0216542	-0.358045	-0.366118	-0.221197	0.0701724	-0.064509
CHEMBL4757620	CN1CCN(CC2CCN(c3nccc4[nH]c(-c5cccc(OC(F)(F)F)c5)nc34)CC2)CC1	12	1	P. falciparum (K1)	0.610256	Drug-resistant	0.48452	Training	-0.350389	0.288065	-0.401936	0.212028	-0.519651	0.603842	0.0314686	0.286053	-0.501523	-0.0247367	-0.0125205	-0.0817071	0.532324	0.326284	0.00457692	0.119525	-0.00855227	-0.357923	-0.29814	0.0229953	-0.0905635	0.629746	-0.221197	-0.113907	-0.0423267
CHEMBL4209744	C=C[C@H]1CN2CC[C@H]1C[C@H]2[C@H](OC(=O)CNC(=O)c1cn2c3c(c(N4CCN(C)CC4)c(F)cc3c1=O)OC[C@@H]2C)c1ccnc2ccc(OC)cc12	12	1	P. falciparum (3D7)	0.512493	Drug-sensitive	0.521358	Training	0.566402	-0.0640784	-0.107816	0.214594	-0.365893	-0.293806	0.999925	0.34081	-0.0233721	-0.0195565	-0.530271	0.853005	-0.506648	0.307782	0.328703	-0.0969881	-0.390425	-0.221766	-0.527666	0.250448	-0.0997933	0.885757	-0.276092	1.07995	-0.426745
CHEMBL4206095	C=C[C@H]1CN2CC[C@H]1C[C@H]2[C@H](OC(=O)[C@H](Cc1ccccc1)NC(=O)c1cn2c3c(c(N4CCN(C)CC4)c(F)cc3c1=O)OC[C@@H]2C)c1ccnc2ccc(OC)cc12	12	1	P. falciparum (3D7)	0.512493	Drug-sensitive	0.521358	Test	0.815049	-0.0531856	-0.0656462	0.186192	-0.301402	-0.113817	0.897212	0.583441	-0.0228315	-0.019553	-0.530271	0.960492	-0.506648	0.31679	0.198927	-0.127134	-0.15885	-0.359295	-0.59372	0.226211	-0.13102	0.837737	-0.276092	0.928962	-0.387806
CHEMBL2012962	Cc1nc2c(Cl)cc(F)cc2n1-c1ccc(C(=O)NC2CC2)s1	12	1	P. falciparum (3D7)	0.512493	Drug-sensitive	0.521358	Training	-0.170794	0.739836	0.106499	0.969149	-0.784406	0.303805	-0.38866	-1.31614	-0.19415	-0.01686	1.5633	-0.10298	-0.506648	-0.797737	0.0267963	-0.168286	0.246159	0.320707	0.592396	0.197359	0.164243	-0.994178	-0.276092	0.313974	-0.419654
CHEMBL4202867	C=C[C@H]1CN2CC[C@H]1C[C@H]2[C@H](OC(=O)CNC(=O)c1cn(C2CC2)c2cc(N3CCN(CC)CC3)c(F)cc2c1=O)c1ccnc2ccc(OC)cc12	12	1	P. falciparum (3D7)	0.512493	Drug-sensitive	0.521358	Training	0.517764	0.0327429	-0.178071	0.188309	-0.175501	-0.499139	0.73675	0.191486	-0.0260219	-0.0195588	-0.530271	0.721102	-0.506648	0.343003	0.304014	-0.100887	-0.211511	-0.312843	-0.573463	0.235429	-0.19183	0.764621	-0.276092	0.700474	-0.327341
CHEMBL4208629	C=C[C@H]1CN2CC[C@H]1C[C@H]2[C@H](OC(=O)[C@@H](NC(=O)c1cn(C2CC2)c2cc(N3CCN(CC)CC3)c(F)cc2c1=O)[C@@H](C)CC)c1ccnc2ccc(OC)cc12	12	1	P. falciparum (3D7)	0.512493	Drug-sensitive	0.521358	Training	0.561263	0.145328	-0.305234	0.164046	-0.0902483	-0.824788	0.599744	0.0706932	-0.0255427	-0.0195423	-0.530271	0.856745	-0.506648	0.40732	0.352662	-0.0745493	0.016235	-0.380212	-0.54105	0.400004	-0.0875818	0.631721	-0.276092	0.755117	-0.281616
CHEMBL4208489	C=C[C@H]1CN2CC[C@H]1C[C@H]2[C@H](OC(=O)[C@H](CC(C)C)NC(=O)c1cn(CC)c2nc(C)ccc2c1=O)c1ccnc2ccc(OC)cc12	12	1	P. falciparum (3D7)	0.512493	Drug-sensitive	0.521358	Test	0.317522	-0.0528993	-0.227871	0.174555	-0.0207553	-0.609429	0.553342	0.11608	-0.0176764	-0.0196116	-0.530271	0.556379	-0.506648	0.30417	0.267201	-0.0736378	-0.179157	-0.098872	-0.446497	0.141754	0.0327918	0.593635	-0.276092	0.766826	-0.228309
CHEMBL4208882	C=C[C@H]1CN2CC[C@H]1C[C@H]2[C@H](OC(=O)[C@H](C)NC(=O)c1cn2c3c(c(N4CCN(C)CC4)c(F)cc3c1=O)OC[C@@H]2C)c1ccnc2ccc(OC)cc12	12	1	P. falciparum (3D7)	0.512493	Drug-sensitive	0.521358	Training	0.580209	0.0320829	-0.150984	0.226204	-0.425454	-0.383392	0.926441	0.306679	-0.0229726	-0.0195521	-0.530271	0.890627	-0.506648	0.325229	0.341058	-0.0734374	-0.296722	-0.24093	-0.519915	0.28018	-0.0404819	0.848912	-0.276092	1.10183	-0.426999
CHEMBL4860130	CC(C)Sc1nncc(-c2cnnc(OCCN(C)C)n2)n1	12	1	P. falciparum (3D7)	0.512493	Drug-sensitive	0.521358	Training	0.218473	-1.66967	1.13816	0.349027	0.687717	0.894589	-0.535354	0.180829	-0.277615	-0.019673	-0.530271	-0.543715	-0.506648	-0.625345	0.432973	0.708003	-1.79149	1.5723	0.724008	-0.622409	0.828863	-0.84676	-0.276092	-0.8844	0.925801
CHEMBL2012965	O=C(NC1CC1)c1ccc(-n2cnc3cc(C(F)(F)F)ccc32)s1	12	1	P. falciparum (3D7)	0.512493	Drug-sensitive	0.521358	Training	-0.366127	1.12524	-0.215193	0.880011	-0.940533	0.367561	-0.319864	-1.16233	-0.194493	-0.0195287	1.62436	-0.275645	0.364468	-0.873912	0.113136	0.550596	0.111149	0.257319	0.32688	-0.104386	-0.0253044	-0.95303	0.499289	-0.136869	-0.336953
CHEMBL3289671	Cc1cc(Nc2cc(F)c(C(F)(F)F)c(F)c2)n2nc(C(C)(F)F)nc2n1	12	1	P. falciparum (3D7)	0.512493	Drug-sensitive	0.521358	Test	-0.357758	1.47495	-0.383553	1.40275	-1.44266	0.484534	-0.500382	-0.979012	-0.484946	-0.0193671	-0.177177	-0.417417	1.23559	-0.414859	0.350246	0.834477	-0.194251	-0.265669	0.773525	-1.14767	-0.0340245	-0.803868	0.987226	0.304377	-0.223299
CHEMBL5289189	C=CC1CC2CCC1CC2[C@H](OC(=O)CNC(=O)C1=CN2C3C(=C(N4CCN(C)CC4)C(F)=CC3C1=O)OC[C@@H]2C)c1cccc2ccc(OC)cc12	12	1	P. falciparum (3D7)	0.512493	Drug-sensitive	0.521358	Training	0.402823	0.0514323	-0.327279	0.137947	-0.365893	-0.293806	0.999925	0.34081	-0.03192	-0.0195577	-0.530271	1.1504	-0.506648	0.445603	0.849904	0.235747	-0.152767	-0.397604	-0.5735	0.559698	-0.00514622	1.36665	-0.276092	1.07995	-0.406475
CHEMBL4211940	C=C[C@H]1CN2CC[C@H]1C[C@H]2[C@H](OC(=O)CNC(=O)c1cn(CC)c2nc(C)ccc2c1=O)c1ccnc2ccc(OC)cc12	12	1	P. falciparum (3D7)	0.512493	Drug-sensitive	0.521358	Training	0.27441	-0.261526	-0.065846	0.208196	0.0386268	-0.706467	0.70361	0.267695	-0.018141	-0.0196226	-0.530271	0.450312	-0.506648	0.216994	0.200656	-0.0868432	-0.473981	0.00658823	-0.478466	0.0908697	-0.226198	0.75326	-0.276092	0.778935	-0.334371
CHEMBL4206490	C=C[C@H]1CN2CC[C@H]1C[C@H]2[C@H](OC(=O)[C@H](C)NC(=O)c1cn(CC)c2nc(C)ccc2c1=O)c1ccnc2ccc(OC)cc12	12	1	P. falciparum (3D7)	0.512493	Drug-sensitive	0.521358	Training	0.288217	-0.14026	-0.11935	0.222488	-0.0421285	-0.807503	0.619297	0.227517	-0.0177415	-0.0196182	-0.530271	0.487933	-0.506648	0.240096	0.21829	-0.0583142	-0.357992	-0.0213587	-0.469994	0.130334	-0.151309	0.710959	-0.276092	0.811645	-0.33911
CHEMBL4760907	Cc1cc2[nH]c(-c3cc(F)cc(F)c3)nc2c(N2CCC(CN3CCN(C)CC3)CC2)n1	12	1	P. falciparum (NF54)	0.579006	Drug-sensitive	0.521358	Test	-0.177869	0.106876	-0.289029	0.212586	-0.489994	0.546476	0.0662887	0.0461392	-0.487705	-0.0196125	-0.088907	-0.0781736	-0.506648	0.397111	-0.152037	-0.483807	0.202231	-0.54726	-0.477607	0.123161	-0.0346348	0.610185	-0.276092	0.0886455	-0.195832
CHEMBL2334382	CCCN(CCC)C(=O)c1cccc(C(=O)N[C@@H](Cc2ccccc2)[C@H](O)CNC2(c3ccccc3)CCCC2)c1	12	1	P. falciparum (NF54)	0.579006	Drug-sensitive	0.521358	Training	-0.0858058	-0.390262	-0.345955	-0.650378	1.02813	-0.440265	-0.825125	0.115352	0.117032	-0.0196505	1.44356	0.050148	0.0591633	0.421937	0.268789	0.0545185	0.385964	-0.291843	-0.337909	0.0891952	-0.302493	-0.403289	0.0329497	-0.297055	0.361639
CHEMBL2334051	CCCNC(=O)c1cccc(C(=O)N[C@@H](Cc2ccccc2)[C@H](O)CN[C@H](C)c2ccccc2)c1	12	1	P. falciparum (NF54)	0.579006	Drug-sensitive	0.521358	Training	-0.18908	-0.761406	0.0273399	-0.967419	1.13125	-0.130548	-1.16979	0.519426	0.12312	-0.0196594	-0.530271	-0.349825	-0.506648	0.296814	0.146004	-0.166413	0.175528	0.0567113	-0.167833	-0.371963	-0.479261	-0.221955	-0.276092	-0.754002	0.731691
CHEMBL3289810	Nc1nc2ccc(OCC(F)(F)F)nc2n1CC(O)c1ccc(C(F)(F)F)cc1Cl	12.04	1	P. falciparum (7G8)	0.323077	Drug-resistant	0.48452	Training	0.0680654	0.930897	-0.224337	0.0870846	-0.51504	0.113229	-0.587869	-0.548215	0.590285	-0.0219123	-0.0574423	-0.251678	1.3721	0.183514	0.490304	0.910289	0.203304	0.270358	1.08546	-0.702823	-0.0483174	-0.653581	0.409494	-0.00404928	0.116596
CHEMBL4546265	Cc1cc(N2CCOCC2)nc(NCc2cc(Nc3ccnc4cc(Cl)ccc34)ccc2F)n1	12.09	1	P. falciparum (NF54)	0.579006	Drug-sensitive	0.521358	Test	0.336981	-0.299132	0.442933	0.171416	-0.00889932	0.502772	0.052559	0.657155	-0.48128	-0.016923	-0.530271	-0.261331	-0.506648	0.252572	-0.497459	-0.582695	0.0987396	-0.219133	-0.084746	-0.468304	-0.361928	0.16934	-0.276092	-0.140749	-0.0939076
CHEMBL573053	CCN(CCNC(=O)[C@H](C)N)Cc1cc(Nc2ccnc3cc(Cl)ccc23)ccc1O	12.2	1	P. falciparum (3D7)	0.512493	Drug-sensitive	0.521358	Training	0.0164934	-0.632714	0.477573	-0.87718	0.458811	-0.321781	-0.245015	-0.291615	0.805653	-0.0169219	-0.530271	-0.322775	-0.506648	0.305693	-0.233085	-0.431455	-0.446265	0.466289	0.307913	-0.368403	-0.168834	-0.433874	-0.276092	-0.408451	0.408335
CHEMBL1096901	CN(C)CCC(NCCNc1ccnc2cc(Cl)ccc12)c1ccccc1	12.2	1	P. falciparum (D6)	0.619883	Drug-sensitive	0.521358	Training	-0.236865	-0.422282	0.691729	-0.440218	0.458434	0.462773	-0.148089	0.69179	-0.502361	-0.0169842	-0.530271	-0.365031	-0.506648	0.456429	-0.644387	-0.590253	0.368623	-0.570267	0.121035	-0.241316	-0.159935	-0.179032	-0.276092	-0.563582	0.48267
CHEMBL4846611	c1cc(C2CCC3(CC2)OOC2(OO3)C3CC4CC(C3)CC2C4)ccc1OCCN1CCOCC1	12.37	1	P. falciparum (D10)	0.332432	Drug-sensitive	0.521358	Training	-0.55824	0.403803	-1.26624	0.144738	-0.473188	0.141345	0.871556	1.05943	-0.480762	-0.0197354	-0.530271	0.656025	0.632019	0.215714	0.596646	0.213198	0.324935	-0.544279	-0.830056	1.07826	0.204825	2.94436	0.317181	0.504488	-0.459991
CHEMBL4472785	Cc1cc(NCc2cc(Nc3ccnc4cc(Cl)ccc34)ccc2F)nc(N2CCCC2)n1	12.4	1	P. falciparum (NF54)	0.579006	Drug-sensitive	0.521358	Test	0.302079	-0.15838	0.408239	0.329451	-0.108971	0.469082	0.0471066	-0.222932	-0.483933	-0.0169269	1.23517	-0.276158	-0.506648	0.276948	-0.580193	-0.579606	0.277671	-0.335159	-0.159818	-0.351892	-0.334792	-0.355219	-0.276092	-0.144344	-0.161873
CHEMBL4452720	Cc1cc(NCc2cc(Nc3ccnc4cc(Cl)ccc34)ccc2F)nc(N2CCN(C)CC2)n1	12.48	1	P. falciparum (NF54)	0.579006	Drug-sensitive	0.521358	Training	0.397707	-0.191333	0.485247	0.137896	-0.168164	0.315566	0.0761753	0.287301	-0.483731	-0.0169194	-0.530271	-0.212378	-0.506648	0.283633	-0.583558	-0.578497	0.0667815	-0.340107	-0.119179	-0.316809	-0.177483	0.181321	-0.276092	-0.113267	-0.0701116
CHEMBL4846750	c1cc([C@@H]2CCCC3(C2)OOC2(OO3)C3CC4CC(C3)CC2C4)ccc1CN1CCOCC1	12.49	1	P. falciparum (D10)	0.332432	Drug-sensitive	0.521358	Training	-0.564991	0.47474	-1.27947	0.195088	-0.638457	0.293333	0.91681	1.19183	-0.483417	-0.0197392	-0.530271	0.720642	0.632019	0.205888	0.533754	0.257926	0.23585	-0.640988	-0.940266	1.186	0.328717	3.16519	0.347605	0.748468	-0.559994
CHEMBL3108883	COc1cc(NC(C)CCCNCc2ccc(CO[C@H]3O[C@@H]4O[C@]5(C)CC[C@H]6[C@H](C)CC[C@@H]([C@H]3C)[C@@]46OO5)cc2)c2ncccc2c1	12.5	1	P. falciparum (W2)	0.480579	Drug-resistant	0.48452	Training	-0.195238	0.28558	-0.901649	-0.0739393	-0.402823	-0.229107	0.94465	-0.230259	-0.488835	-0.0248354	-0.438006	1.07869	0.73396	0.333717	0.226784	0.177845	-0.215106	-0.272628	-0.631968	0.611982	0.269842	0.0142866	0.319381	0.736686	-0.282228
CHEMBL2146537	Clc1ccc2c(NCc3ccc(CN4CCCC4)s3)ccnc2c1	12.5	1	P. falciparum (D10)	0.332432	Drug-sensitive	0.521358	Test	-0.17326	-0.353606	0.264829	0.0507792	0.0796761	0.533592	-0.0533805	-0.561497	-0.3544	-0.0169485	2.93397	-0.27012	-0.506648	-0.496179	-0.583323	-0.608449	0.221837	-0.154043	0.288366	0.674792	0.153843	-0.636415	-0.276092	-0.557639	-0.0861813
CHEMBL3233350	NCCCCCNc1nc2ccccc2c2[nH]c3ccccc3c12	12.6	1	P. falciparum (NF54)	0.579006	Drug-sensitive	0.521358	Training	-0.318282	-0.399017	0.292901	-0.547236	0.697651	0.612859	1.21797	0.151698	0.343443	-0.0197312	-0.0368136	-0.302451	-0.506648	0.242274	-1.11824	-0.670117	0.336	0.0724695	-0.770502	-0.241473	-0.691694	-0.180353	-0.276092	0.453019	-0.477185
CHEMBL1922281	CC(C)(C)OC(=O)NCCCNC1CCC2(CC1)OOC1(O2)C2CC3CC(C2)CC1C3	12.6	1	P. falciparum (FCB)	0.649573	Drug-resistant	0.48452	Training	-0.525371	1.41198	-2.3689	-1.01056	-1.35709	1.27143	0.644011	0.0936063	-0.347738	-0.0248535	-0.179071	0.673829	1.63003	0.497642	1.17013	0.765213	0.00801011	0.00585265	-0.561314	1.0034	1.35038	2.60378	0.448777	0.495121	-0.218488
CHEMBL1813091	COC1=CC(c2ccc[nH]2)=N/C1=C\c1[nH]c(Cc2ccc(Cl)cc2Cl)cc1Cc1ccc(Cl)cc1Cl	12.6	1	P. falciparum (D6)	0.619883	Drug-sensitive	0.521358	Training	0.763552	0.829452	0.695454	0.782037	-0.511845	-0.0838694	-0.168959	-0.927547	-0.478835	-0.00871333	1.3089	-0.0252132	-0.506648	0.423399	0.0866184	-0.302232	1.19969	-0.603784	0.904467	-0.0167313	0.0312691	-0.809959	-0.276092	-0.190192	-0.0663331
CHEMBL4800507	COc1cc2nc(Nc3ccncc3)nc(NCc3cccnc3)c2cc1OC	12.8	1	P. falciparum (NF54)	0.579006	Drug-sensitive	0.521358	Test	-0.0103027	-1.32461	0.616472	-0.177844	0.86305	-0.305617	0.0519626	0.916283	-0.47152	-0.0197019	-0.530271	-0.434179	-0.506648	-0.00327443	-0.919694	-0.650985	-0.993923	0.349854	-0.401008	-0.839837	-0.675703	-0.171509	-0.276092	-0.219795	-0.137429
CHEMBL4865116	FC1CCN(CCOc2ccc(C3CCCC4(C3)OOC3(OO4)C4CC5CC(C4)CC3C5)cc2)CC1	12.8	1	P. falciparum (W2)	0.480579	Drug-resistant	0.48452	Training	-0.769076	0.805506	-1.58625	0.391078	-0.811771	0.191211	0.972855	1.05253	-0.499863	-0.0248182	-0.438006	0.73441	0.691125	0.208294	0.644073	0.312135	0.384525	-0.595741	-0.785976	1.15529	0.327373	3.00789	0.337114	0.560628	-0.439861
CHEMBL3601867	C[C@H]1[C@@H](OCC(C[C@H]2O[C@@H]3O[C@@]4(C)CC[C@H]5[C@H](C)CC[C@@H]([C@H]2C)[C@@]35OO4)C[C@H]2O[C@@H]3O[C@@]4(C)CC[C@H]5[C@H](C)CC[C@@H]([C@H]2C)[C@@]35OO4)O[C@@H]2O[C@@]3(C)CC[C@H]4[C@H](C)CC[C@@H]1[C@@]24OO3	12.8	1	P. falciparum (3D7)	0.512493	Drug-sensitive	0.521358	Training	-0.331779	1.38255	-2.17671	0.38241	-1.5733	-0.420523	2.01092	-0.710166	-0.444632	-0.0196786	-0.530271	4.08289	3.04265	0.513675	1.17032	0.988679	-0.0268331	-0.417616	-0.812315	1.80056	1.05844	0.158068	0.94527	2.33835	-0.690753
CHEMBL3601866	C[C@H]1[C@H](OC(=O)CCC(=O)OCC(C[C@H]2O[C@@H]3O[C@@]4(C)CC[C@H]5[C@H](C)CC[C@@H]([C@H]2C)[C@@]35OO4)C[C@H]2O[C@@H]3O[C@@]4(C)CC[C@H]5[C@H](C)CC[C@@H]([C@H]2C)[C@@]35OO4)O[C@@H]2O[C@@]3(C)CC[C@H]4[C@H](C)CC[C@@H]1[C@@]24OO3	12.8	1	P. falciparum (3D7)	0.512493	Drug-sensitive	0.521358	Training	-0.182459	1.14864	-2.02853	0.450837	-1.36742	-0.368875	1.65774	-0.800382	-0.124358	-0.0196247	-0.530271	4.10345	3.04265	0.462448	1.38225	1.00495	-0.190068	-0.181803	-0.642997	1.52797	0.904437	0.0250822	0.838401	2.03002	-0.576927
CHEMBL5285007	CCCS(=O)(=O)N1CCC2(CC1)OOC1(CCCCC1)OO2	12.9	1	P. falciparum (3D7)	0.512493	Drug-sensitive	0.521358	Test	-0.891186	1.06365	-1.6787	0.418346	-0.0746853	-1.03247	-0.19773	0.503678	0.0246781	-0.019547	-0.530271	0.0223001	1.51295	-1.69446	0.916082	1.36331	0.0858962	0.648837	0.5755	1.9631	0.971353	1.52909	0.479333	-0.0197205	-0.0584945
CHEMBL4865116	FC1CCN(CCOc2ccc(C3CCCC4(C3)OOC3(OO4)C4CC5CC(C4)CC3C5)cc2)CC1	12.92	1	P. falciparum (D10)	0.332432	Drug-sensitive	0.521358	Training	-0.557636	0.586728	-1.32127	0.248161	-0.575315	0.139718	0.834707	0.786036	-0.483131	-0.0196741	-0.530271	0.726325	0.632019	0.260747	0.654257	0.242715	0.55057	-0.694543	-0.762409	1.11977	0.262693	3.04836	0.303055	0.580096	-0.435877
CHEMBL343770	CCN(CC)Cc1cc(Nc2ccnc3cc(Cl)ccc23)cc(-c2ccc(Cl)cc2)c1O	13	1	P. falciparum (K1)	0.610256	Drug-resistant	0.48452	Training	0.297537	0.195253	0.76091	-0.13723	0.351261	-0.928496	-0.0529892	-0.0563291	-0.225865	-0.0195402	-0.438006	-0.130917	-0.406577	0.335675	-0.548019	-0.437549	0.751811	-0.477814	0.291335	-0.0142542	-0.0315237	-0.0899047	-0.221197	0.11601	-0.0628081
CHEMBL4218834	Clc1ccc2c(N[C@@H]3CCCC[C@H]3Nc3ccnc4cc(Cl)ccc34)ccnc2c1	13	1	P. falciparum (K1)	0.610256	Drug-resistant	0.48452	Training	0.236569	-0.298295	0.507787	0.232552	-0.125457	0.470139	0.568044	0.725606	-0.509792	-0.0195835	-0.438006	-0.0740405	-0.406577	0.404302	-0.613887	-0.45982	0.176182	-0.430265	0.0294367	0.193883	-0.110597	0.950986	-0.221197	0.174136	-0.303427
CHEMBL339049	CC(C)(C)NCc1cc(Nc2ccnc3cc(Cl)ccc23)cc(-c2ccc(Cl)cc2)c1O	13	1	P. falciparum (K1)	0.610256	Drug-resistant	0.48452	Test	0.30791	0.923962	0.623908	-0.194632	-0.53723	0.112338	-0.161266	-0.0563291	-0.219333	-0.0195505	-0.438006	-0.131437	0.532324	0.35339	-0.516285	-0.292825	0.62889	-0.334475	0.291335	-0.257505	1.05606	-0.0899047	-0.221197	0.0342248	0.0351599
CHEMBL1946562	CC[C@H]1OC(=O)[C@H](C)[C@@H](O[C@H]2C[C@@](C)(OC)[C@@H](O)[C@H](C)O2)[C@H](C)[C@@H](O[C@@H]2O[C@H](C)C[C@H](N(C)C(=O)CNc3ccnc4cc(Cl)ccc34)[C@H]2O)[C@](C)(O)C[C@@H](C)CN(C)[C@H](C)[C@@H](O)[C@]1(C)O	13	1	P. falciparum (W2)	0.480579	Drug-resistant	0.48452	Training	0.28043	0.209481	-1.00207	-0.87599	-0.622782	-1.36068	-0.963629	-1.00592	1.29675	-0.0219847	-0.438006	1.5253	1.60102	0.620382	0.924198	0.482164	-1.28174	0.54374	0.23041	0.630027	0.931355	-0.595716	0.684593	0.469568	0.232253
CHEMBL2057722	Clc1ccc2c(Nc3ccc4sc(NCCN5CCCCC5)nc4c3)ccnc2c1	13	1	P. falciparum (W2)	0.480579	Drug-resistant	0.48452	Training	0.10532	-0.3388	0.514706	0.220519	-0.106642	0.793186	0.358847	0.583957	-0.359364	-0.0221867	0.660591	-0.148791	-0.406577	-0.411115	-0.735221	-0.549729	0.0211469	0.0981792	0.00224734	0.448664	-0.117897	0.652968	-0.221197	-0.291729	-0.146129
CHEMBL1276956	CCO[C@H]1O[C@@H]2[C@@H]3[C@@H](C)[C@@H](OCc4ccc(OC)cc4)C[C@@H]3[C@]3(C)C=C[C@]2(OO3)[C@H]1C	13	1	P. falciparum (W2)	0.480579	Drug-resistant	0.48452	Training	-0.67442	0.560532	-1.11754	0.00458815	-0.537853	-1.20303	0.884955	-0.767236	-0.510168	-0.0248401	1.35599	0.870765	0.711128	0.300244	0.750796	0.678005	-0.35337	-0.363828	-0.561376	0.963974	0.568445	-0.717079	0.798748	1.23246	-0.582803
CHEMBL2041391	CC[C@H]1OC(=O)[C@H](C)[C@@H](O[C@H]2C[C@@](C)(OC)[C@@H](O)[C@H](C)O2)[C@H](C)[C@@H](O[C@@H]2O[C@H](C)C[C@H](N(C)C)[C@H]2OCCC(=O)NCCNc2ccnc3cc(Cl)ccc23)[C@](C)(O)C[C@@H](C)CN(C)[C@H](C)[C@@H](O)[C@]1(C)O	13	1	P. falciparum (W2)	0.480579	Drug-resistant	0.48452	Test	0.349496	0.098461	-0.992975	-0.88528	-0.39319	-1.04643	-0.845491	-1.05372	1.00795	-0.0219946	-0.438006	1.5637	1.60102	0.659609	0.937798	0.416604	-1.10839	0.430868	0.225798	0.549473	0.850053	-0.638908	0.624207	0.282944	0.43
CHEMBL3759800	CC(CCNCCC12CC3CC(CC(C3)C1)C2)Nc1ccnc2cc(Cl)ccc12	13	1	P. falciparum (W2)	0.480579	Drug-resistant	0.48452	Training	-0.4592	0.722111	-0.742319	-0.0370337	-0.588004	0.813851	0.548975	0.627636	-0.518242	-0.022235	-0.438006	0.676076	0.203258	0.79113	0.128829	-0.0994466	0.471998	-0.627849	-0.478456	1.23495	0.851539	2.60954	-0.221197	0.168214	-0.218628
CHEMBL7568	CCN(CC)CCCC(C)Nc1c2ccc(Cl)cc2nc2ccc(OC)cc12	13	1	P. falciparum (3D7)	0.512493	Drug-sensitive	0.521358	Training	-0.0490777	-0.0505112	0.432612	-0.181199	0.862035	-1.14831	0.316894	-0.422944	-0.505412	-0.0169505	-0.530271	-0.236179	-0.506648	0.490013	-0.43184	-0.597138	0.826902	-0.652874	0.16093	0.108438	-0.146676	-0.412314	-0.276092	0.0457201	0.165766
CHEMBL3759800	CC(CCNCCC12CC3CC(CC(C3)C1)C2)Nc1ccnc2cc(Cl)ccc12	13	1	P. falciparum (D6)	0.619883	Drug-sensitive	0.521358	Training	-0.449262	0.855658	-0.743094	0.174759	-0.858435	0.813116	0.681166	0.882425	-0.502196	-0.0169945	-0.530271	0.665814	0.125945	0.865333	0.119786	-0.184226	0.641308	-0.727849	-0.443414	1.20239	0.80642	2.63514	-0.276092	0.173037	-0.206388
CHEMBL498010	Clc1ccc(C(Nc2ccnc3cc(Cl)ccc23)c2ccc(CN3CCCC3)cc2)cc1	13	1	P. falciparum (NF54)	0.579006	Drug-sensitive	0.521358	Test	0.474924	-0.0675309	0.681663	0.133932	0.0607859	0.42776	0.146087	0.235677	-0.508144	-0.0142435	1.23517	-0.185743	-0.506648	0.463469	-0.610374	-0.536377	0.800099	-0.927649	0.0375544	0.0776149	-0.157348	-0.10978	-0.276092	-0.184198	-0.128217
CHEMBL3233359	NCCCNc1nc2ccc(F)cc2c2[nH]c3ccccc3c12	13	1	P. falciparum (NF54)	0.579006	Drug-sensitive	0.521358	Training	-0.302459	-0.101537	0.414517	-0.265222	0.201106	0.404772	1.23674	-0.0842199	0.343465	-0.0196687	-0.0368136	-0.288089	-0.506648	0.124608	-1.07152	-0.63028	0.129151	0.128748	-0.612881	-0.438506	-0.580279	-0.200588	-0.276092	0.741186	-0.611463
CHEMBL2170043	Clc1cccc(C(Nc2ccnc3cc(Cl)ccc23)c2ccc(CN3CCCC3)c(Cl)c2)c1	13	1	P. falciparum (NF54)	0.579006	Drug-sensitive	0.521358	Training	0.744611	0.182941	0.815897	0.308735	-0.0548622	0.428037	0.0775732	-0.0112693	-0.508093	-0.0114904	1.23517	-0.0540666	-0.506648	0.535208	-0.466759	-0.498763	0.957177	-0.940165	0.471522	0.197754	-0.0353306	-0.189767	-0.276092	-0.0408381	-0.114794
CHEMBL2170027	Fc1cc(C(Nc2ccnc3cc(Cl)ccc23)c2ccc(Cl)cc2)ccc1CN1CCCC1	13	1	P. falciparum (NF54)	0.579006	Drug-sensitive	0.521358	Training	0.500538	0.0867917	0.61219	0.305942	-0.0548622	0.312529	0.0948647	-0.0112693	-0.508093	-0.0141791	1.23517	-0.159184	-0.506648	0.435877	-0.47232	-0.501694	0.790198	-0.940165	0.165158	0.027997	-0.150624	-0.189767	-0.276092	-0.0579482	-0.15371
CHEMBL567386	O=C(CNCCNc1ccnc2cc(Cl)ccc12)N(c1ccccc1)c1ccccc1	13	1	P. falciparum (Dd2)	0.399461	Drug-resistant	0.48452	Test	0.196042	-0.505025	0.512871	-0.133583	0.431591	0.708388	0.133944	1.17892	-0.366011	-0.0222116	-0.438006	-0.281757	-0.406577	0.112524	-0.693221	-0.402103	0.228241	-0.305708	-0.115942	-0.451483	-0.494357	0.146152	-0.221197	-0.241311	0.0382556
CHEMBL2012962	Cc1nc2c(Cl)cc(F)cc2n1-c1ccc(C(=O)NC2CC2)s1	13	1	P. falciparum (Dd2)	0.399461	Drug-resistant	0.48452	Training	-0.0282776	0.598394	-0.00987242	0.907372	-0.882384	0.321104	-0.19208	-1.00396	-0.221278	-0.0221054	1.58025	-0.0650603	-0.406577	-0.81211	0.0391853	-0.0840807	0.0910648	0.382984	0.52009	0.266072	0.232465	-0.889213	-0.221197	0.304081	-0.424222
CHEMBL1800769	Cc1ccc(Nc2c(-c3ccc(F)cc3)nc3n2CCN(C(=O)CN)C3)cc1	13	1	P. falciparum (W2)	0.480579	Drug-resistant	0.48452	Training	-0.565272	-0.0142787	-0.159125	-0.0718335	-0.124443	-0.374621	0.21161	0.146358	0.433597	-0.0247837	-0.0574423	-0.237443	-0.406577	0.0195779	-0.226624	-0.26669	-0.466563	0.135651	-0.426853	-0.305992	-0.250968	0.053393	-0.221197	0.0908466	-0.299418
CHEMBL5185662	Cc1nc(CNC(=O)CNc2ccnc3cc(Cl)ccc23)cc2c1[nH]c1ccccc12	13	1	P. falciparum (3D7)	0.512493	Drug-sensitive	0.521358	Training	0.191354	-0.503611	0.56949	0.140162	-0.229946	0.578816	0.634566	0.164597	-0.317428	-0.016968	-0.0368136	-0.179251	-0.506648	0.0909858	-0.766897	-0.500986	-0.486343	0.00815897	-0.26413	-0.38172	-0.316091	-0.226594	-0.276092	0.241504	-0.398761
CHEMBL3410333	CC(=O)ON(C)C(=O)CCC(c1ccc(F)c(F)c1)P(=O)(OCOC(=O)OC(C)C)OCOC(=O)OC(C)C	13	1	P. falciparum (3D7)	0.512493	Drug-sensitive	0.521358	Test	-0.479874	0.0203372	-0.768887	0.325424	0.457019	-0.220156	-1.41557	-1.34045	0.418762	-0.0193823	-0.530271	0.0642521	0.146694	-1.52101	1.47487	0.196814	-0.198161	1.08384	1.40768	-0.0795812	0.337401	-1.0788	0.0725704	-0.765503	1.88725
CHEMBL3632751	[C-]#[N+][C@@]12CCC(=C)[C@H]3[C@H](CC(C)(C)NC(=O)C(c4ccccc4)N(CCC(C)C)C(=O)c4ccncc4)C[C@H](C)[C@@H](CC[C@@H]1C)[C@@H]32	13	1	P. falciparum (3D7)	0.512493	Drug-sensitive	0.521358	Training	-0.123941	0.354867	-0.860627	-0.0188279	-0.201867	-0.43497	0.0829227	0.119927	-0.189968	-0.0196494	-0.530271	1.83362	0.84288	0.366892	0.856076	0.574888	-0.127214	-0.601445	-0.49688	0.983082	1.04714	0.400431	0.204247	0.945482	-0.109668
CHEMBL3410327	CCCCOC(=O)OCOP(=O)(OCOC(=O)OCCCC)C(CCC(=O)N(C)O)c1ccc(F)c(F)c1	13	1	P. falciparum (3D7)	0.512493	Drug-sensitive	0.521358	Training	-0.560767	-0.430115	-0.845401	-0.210539	1.42336	-0.666342	-0.957566	-1.3299	0.635566	-0.0193776	-0.530271	0.0185114	0.146694	-1.4569	1.27946	0.0314515	0.0518334	1.05439	1.37386	0.256146	-0.138865	-1.07135	0.0817457	-0.930957	1.98717
CHEMBL2164252	CN(O)C(=O)COC(c1ccc(F)c(F)c1)P(=O)(OCOC(=O)C(C)(C)C)OCOC(=O)C(C)(C)C	13	1	P. falciparum (3D7)	0.512493	Drug-sensitive	0.521358	Training	-0.495479	0.825925	-0.913117	-0.155941	-0.310881	-0.913513	-1.47364	-1.30705	0.631856	-0.019385	-0.530271	-0.103154	1.88892	-1.57833	1.19554	0.582584	-0.762696	1.03844	1.37691	-0.0401785	2.33034	-1.05522	1.52608	-0.736775	1.34439
CHEMBL3410332	CN(O)C(=O)COC(c1ccc(F)c(F)c1)P(=O)(OCOC(=O)OC(C)(C)C)OCOC(=O)OC(C)(C)C	13	1	P. falciparum (3D7)	0.512493	Drug-sensitive	0.521358	Test	-0.453273	1.05064	-0.856378	-0.0689721	-0.258827	-0.171812	-1.4417	-1.3299	0.63958	-0.0193806	-0.530271	-0.111074	2.09457	-1.5246	1.26755	0.423486	-0.302608	1.19819	1.44617	-0.442223	1.86222	-1.07135	0.0817457	-0.788132	1.97979
CHEMBL5432598	C/C1=C\[C@H](C)CC[C@@H](O)/C(C)=C/[C@H](C)C[C@@H](C)CC[C@@H]([C@@H](C)C(=O)O)OC(=O)[C@@H](C)C1	13	1	P. falciparum (3D7)	0.512493	Drug-sensitive	0.521358	Training	-0.720301	-0.110482	-1.07009	-0.904866	0.377921	-0.604692	-1.80647	-1.74121	0.417178	-0.0196223	-0.530271	-0.155892	-0.506648	0.755579	1.6412	0.186744	-0.0702955	0.210246	0.388323	0.536798	0.777686	-1.36177	-0.276092	-0.902516	1.84347
CHEMBL4520375	CN(C)CCSc1nncc(-c2cnnc(OC3CC3)n2)n1	13	1	P. falciparum (3D7)	0.512493	Drug-sensitive	0.521358	Training	0.244462	-1.5783	0.949424	0.561737	0.41395	0.936186	-0.494605	0.100744	-0.278678	-0.0196625	-0.530271	-0.560931	-0.506648	-0.56509	0.460031	0.444209	-2.04052	1.44884	0.346802	-0.638146	-0.205793	-0.868218	-0.276092	-0.952868	0.552801
CHEMBL2334377	CCCN(CCC)C(=O)c1cccc(C(=O)N[C@@H](Cc2ccccc2)[C@H](O)CNC(C)(C)c2ccc(OC)cc2)c1	13	1	P. falciparum (NF54)	0.579006	Drug-sensitive	0.521358	Training	-0.0359339	-0.165802	-0.163776	-0.775234	1.01795	-0.983457	-1.09685	-0.108165	0.119493	-0.0196212	-0.530271	-0.0989404	0.247767	0.337875	0.284318	0.0197674	0.291351	-0.139203	-0.0881688	-0.203446	0.0500015	-0.426843	0.145541	-0.489918	0.696897
CHEMBL5274300	O=S(=O)(CCCCl)N1CCC2(CC1)OOC1(CCCCCC1)OO2	13.03	1	P. falciparum (3D7)	0.512493	Drug-sensitive	0.521358	Test	-0.564614	0.906173	-1.30775	0.405082	0.196024	-0.80744	0.190309	-0.625403	0.0246999	-0.0156877	-0.530271	0.04439	1.51295	-1.38083	1.06814	1.20856	0.307498	0.491945	1.14813	1.89882	0.795831	-0.252869	0.421224	-0.159763	0.196196
CHEMBL2402792	Fc1ccc(CNCCCNc2ccnc3cc(Cl)ccc23)cc1	13.09	1	P. falciparum (D6)	0.619883	Drug-sensitive	0.521358	Training	-0.33963	-0.305361	0.732872	0.0328999	0.430697	0.429237	-0.11533	0.510317	-0.502921	-0.0169348	-0.530271	-0.47473	-0.506648	0.329574	-0.653719	-0.658007	0.574502	-0.549372	0.27359	-0.459278	-0.491283	-0.118381	-0.276092	-0.687287	0.32156
CHEMBL3286862	CC(C)CN(NC(=O)C1CCC2(CC1)OOC1(OO2)C2CC3CC(C2)CC1C3)c1ccnc(C#N)n1	13.1	1	P. falciparum (3D7)	0.512493	Drug-sensitive	0.521358	Training	-0.45034	0.257529	-1.35544	0.625864	-0.59546	-0.196702	0.883755	0.65558	0.283072	-0.0196826	-0.530271	0.642227	0.632019	-0.277307	0.96898	0.638166	-0.583116	0.325161	-0.56112	0.651074	0.497292	2.30932	0.317181	0.731519	-0.427776
CHEMBL147806	CC(C)(C)NCc1ccc(Nc2ccnc3cc(Cl)ccc23)cc1O	13.2	1	P. falciparum (K1)	0.610256	Drug-resistant	0.48452	Training	-0.283646	0.607189	0.382418	-0.583795	-0.455834	0.167346	-0.362634	-0.160838	-0.219556	-0.0222084	-0.438006	-0.312064	0.532324	0.318428	-0.581306	-0.312029	0.125039	-0.0581978	0.12726	-0.413231	1.27448	-0.150285	-0.221197	-0.264549	0.153171
CHEMBL2332993	O=C1/C(=C/c2ccc(F)cc2)SC(=S)N1CCCNc1ccnc2cc(Cl)ccc12	13.2	1	P. falciparum (K1)	0.610256	Drug-resistant	0.48452	Test	2.49371	0.0297859	1.34768	0.630275	0.0651304	-0.0247852	-0.42586	-0.298276	1.5931	-0.0206778	0.660591	-0.00554387	-0.406577	-1.03138	0.743069	1.2566	0.319703	0.507936	0.791313	0.301568	0.132466	-0.299184	-0.221197	-0.184141	-0.0300006
CHEMBL5189670	O=C(COc1ccccc1)N(c1cccc(F)c1)C1CCN(Cc2ccccc2Br)CC1	13.3	1	P. falciparum (W2)	0.480579	Drug-resistant	0.48452	Training	0.750256	0.138255	0.360454	0.156843	0.297605	0.35227	-0.459724	1.06627	-0.383128	0.492277	-0.438006	-0.0714706	-0.406577	0.297714	-0.0470798	-0.284165	0.817517	-0.732367	0.860365	0.180151	-0.180523	0.679361	-0.221197	-0.39088	0.213446
CHEMBL2146544	CN(C)c1ccc(-c2c[nH]c(CNc3ccnc4cc(Cl)ccc34)n2)cc1	13.4	1	P. falciparum (D10)	0.332432	Drug-sensitive	0.521358	Training	-0.0113212	-0.204917	0.495116	-0.0833632	-0.053008	0.120326	0.111085	-0.0641654	-0.482836	-0.016986	-0.0206282	-0.369253	-0.506648	0.177617	-0.976357	-0.59597	0.0451325	-0.269031	-0.114797	-0.431102	-0.185547	-0.284167	-0.276092	-0.279327	-0.214135
CHEMBL4445291	Cc1cc(N2CCCCC2)nc(NCc2cc(Nc3ccnc4cc(Cl)ccc34)ccc2F)n1	13.42	1	P. falciparum (NF54)	0.579006	Drug-sensitive	0.521358	Training	0.308816	-0.169322	0.334891	0.297675	-0.00889932	0.502772	0.052559	0.657155	-0.483692	-0.016926	-0.530271	-0.239831	-0.506648	0.305767	-0.536441	-0.586419	0.351257	-0.362938	-0.157056	-0.300995	-0.361928	0.572726	-0.276092	-0.140749	-0.0895484
CHEMBL4550522	O=C(/C=C/c1ccc(NC(=O)Cc2cccc3ccccc23)cn1)NO	13.5	1	P. falciparum (Dd2)	0.399461	Drug-resistant	0.48452	Test	-0.147219	-0.860219	0.378779	-0.453161	0.508	0.028927	-0.0513014	0.579623	0.618314	-0.0247881	-0.438006	-0.40887	-0.406577	-0.504529	-0.162965	-0.200038	-0.817461	0.594537	-0.247794	-0.710658	-0.508687	-0.0850051	-0.221197	-0.565695	0.138196
CHEMBL3319128	O=C1C(=O)N(CC(CO)NCCCNc2ccnc3cc(Cl)ccc23)c2ccc(Cl)cc21	13.5	1	P. falciparum (W2)	0.480579	Drug-resistant	0.48452	Training	0.136691	-0.00233041	0.519416	0.00254445	0.100045	-0.377853	0.10038	-0.399266	0.0817732	-0.0194917	-0.0125205	-0.141134	-0.406577	0.277468	0.24079	0.0588595	-0.22602	0.275082	0.480576	-0.151783	-0.129263	-0.400181	-0.221197	0.157141	-0.0994336
CHEMBL4867274	Cc1ccc(-n2c(N)nc3ccccc32)c(O)c1	13.5	1	P. falciparum (3D7)	0.512493	Drug-sensitive	0.521358	Training	-0.515318	-0.0777391	0.589315	-0.567077	-0.281821	0.290839	-0.166821	0.212474	0.635778	-0.0197202	-0.135505	-0.429367	-0.506648	0.0122305	-1.13752	-0.598657	-0.156564	0.505858	-0.538632	-0.601742	-0.336734	-0.172794	-0.276092	0.562902	-0.650679
CHEMBL5191032	CC(C)C[C@@H](CN1CCN(C)CC1)Nc1ccnc2cc(Cl)ccc12	13.57	1	P. falciparum (K1)	0.610256	Drug-resistant	0.48452	Training	-0.4495	-0.166217	0.0328384	-0.523351	0.145847	0.429571	-0.435214	0.100813	-0.524068	-0.0222258	-0.438006	-0.214628	-0.406577	0.590716	-0.241932	-0.464218	0.30065	-0.603155	0.0782466	0.255674	0.544135	0.274677	-0.221197	-0.373813	0.369053
CHEMBL4759412	COc1cc2nc(N3CCCC3)nc(NCc3cccnc3)c2cc1OC	13.6	1	P. falciparum (NF54)	0.579006	Drug-sensitive	0.521358	Test	-0.172244	-0.795372	0.361055	-0.0454427	0.741069	-0.543866	0.185689	-0.0626286	-0.486304	-0.0197046	1.23517	-0.392161	-0.506648	0.199056	-0.531965	-0.593394	-0.363174	0.0380432	-0.469919	-0.403274	-0.605433	-0.472091	-0.276092	-0.0425537	-0.248611
CHEMBL2391242	COC(=O)c1ccc2nc3n(C)c4ccc(Cl)cc4c(NCCCNC(=O)Nc4ccccc4)c-3c2c1	13.6	1	P. falciparum (NF54)	0.579006	Drug-sensitive	0.521358	Training	0.456158	-0.10994	0.519694	0.12929	0.174576	-0.15734	0.527064	-0.189382	-0.173496	-0.0169151	-0.088907	-0.0156089	-0.506648	0.108146	-0.256411	-0.268133	0.129792	0.0139763	-0.099468	-0.39694	-0.411811	-0.308148	-0.276092	0.4168	-0.26022
CHEMBL3233348	NCCCNc1nc2ccccc2c2[nH]c3ccccc3c12	13.7	1	P. falciparum (NF54)	0.579006	Drug-sensitive	0.521358	Training	-0.32944	-0.349691	0.506652	-0.528025	0.457959	0.521943	1.39129	0.325471	0.343421	-0.019733	-0.0368136	-0.302451	-0.506648	0.15189	-1.29429	-0.664742	0.116966	0.189528	-0.827753	-0.363141	-0.642195	-0.0858399	-0.276092	0.686441	-0.645434
CHEMBL2337356	CCN(CC)C(=O)N[C@@]1([C@H](C)O)[C@@H](N)[C@H](Nc2cccc(OC)c2)[C@](O)(CO)[C@]1(C)O	13.7	1	P. falciparum (D6)	0.619883	Drug-sensitive	0.521358	Training	-0.723422	0.249769	-0.815291	-2.21198	0.0664467	-3.83297	-1.45254	-1.02733	1.73295	-0.0195591	0.127677	0.826824	1.00231	0.479102	0.629765	1.05219	-1.82399	1.57946	0.373655	0.533142	0.576772	-0.963536	4.37796	1.44537	-0.258719
CHEMBL4525633	Cc1cc(NCc2cc(Nc3ccnc4cc(Cl)ccc34)ccc2F)nc(N2CCCCC2)n1	13.75	1	P. falciparum (NF54)	0.579006	Drug-sensitive	0.521358	Test	0.307776	-0.180938	0.334891	0.30005	-0.00889932	0.502772	0.052559	0.657155	-0.483922	-0.016926	-0.530271	-0.250501	-0.506648	0.305767	-0.536441	-0.586419	0.351257	-0.362938	-0.157056	-0.308964	-0.360466	0.572726	-0.276092	-0.140749	-0.0895484
CHEMBL5280189	CCCCS(=O)(=O)N1CCC2(CC1)OOC1(CCCCCC1)OO2	13.76	1	P. falciparum (3D7)	0.512493	Drug-sensitive	0.521358	Training	-0.880583	0.909064	-1.71492	0.326875	0.196024	-0.80744	0.190309	-0.625403	0.0246999	-0.0195453	-0.530271	0.0367002	1.51295	-1.45858	0.928875	1.20028	0.315745	0.491945	0.52701	1.8499	0.795831	-0.252869	0.421224	-0.159763	0.147329
CHEMBL4435950	CC(C)(C)CC(=O)NC(C(=O)NO)c1ccc(-c2cc(F)c(F)c(F)c2)cc1	13.8	1	P. falciparum (Dd2)	0.399461	Drug-resistant	0.48452	Training	-0.295258	0.715404	-0.349359	-0.10111	-0.317649	-0.581952	-0.787834	-0.369883	0.610673	-0.0245941	-0.438006	-0.33574	0.532324	-0.287235	0.84205	0.37294	-0.139706	0.276662	0.466569	-0.724914	1.43532	-0.502249	-0.221197	-0.227732	0.437208
CHEMBL2337354	CCN(CC)C(=O)N[C@@]1([C@H](C)O)[C@@H](N)[C@H](Nc2ccccc2)[C@](O)(CO)[C@]1(C)O	13.9	1	P. falciparum (Dd2)	0.399461	Drug-resistant	0.48452	Training	-0.399055	0.00503699	-0.764084	-2.08483	0.0750256	-2.4725	-1.11119	-0.403528	1.63405	-0.0247307	0.196272	0.804436	1.0481	0.447027	0.543772	1.1851	-1.87444	1.61174	0.248461	0.662656	0.672372	-0.770733	4.56453	1.42746	-0.323654
CHEMBL498010	Clc1ccc(C(Nc2ccnc3cc(Cl)ccc23)c2ccc(CN3CCCC3)cc2)cc1	14	1	P. falciparum (K1)	0.610256	Drug-resistant	0.48452	Test	0.26678	-0.123841	0.619376	0.0877476	0.0334896	0.383574	0.0863519	0.22205	-0.523976	-0.019583	1.26392	-0.144846	-0.406577	0.403723	-0.575062	-0.438929	0.625076	-0.820461	-0.0147914	0.150636	-0.0775561	-0.0366321	-0.221197	-0.176169	-0.143269
CHEMBL2057721	Clc1ccc2c(Nc3ccc4sc(NCCN5CCCC5)nc4c3)ccnc2c1	14	1	P. falciparum (K1)	0.610256	Drug-resistant	0.48452	Training	0.161643	-0.578353	0.636023	0.151472	-0.0594378	0.706346	0.236207	-0.512353	-0.359374	-0.0221875	2.36252	-0.183771	-0.406577	-0.46235	-0.789525	-0.54426	-0.0635791	0.139546	0.00546359	0.422588	-0.0854352	-0.349066	-0.221197	-0.31149	-0.222609
CHEMBL24057	N=C(N)c1ccc(-c2ccc(-c3ccc(C(=N)N)cc3)o2)cc1	14	1	P. falciparum (K1)	0.610256	Drug-resistant	0.48452	Training	-0.486542	0.45108	0.464135	-1.33682	0.0208839	-0.405608	-0.497252	-0.164602	2.24239	-0.0248534	0.0798804	-0.45538	-0.406577	-0.924124	-0.498152	-0.296585	0.589245	1.31012	-0.423955	-0.597627	-0.358708	-0.260776	-0.221197	-0.464059	-0.264003
CHEMBL4592717	O=c1c(Cl)c(-c2cnn(Cc3ccc(OC(F)(F)F)cc3)c2)[nH]c2ccccc12	14	1	P. falciparum (W2)	0.480579	Drug-resistant	0.48452	Training	-0.234252	0.556848	0.116941	0.83212	-0.705939	0.317682	-0.271142	-0.0936258	-0.352914	-0.0220706	0.0694073	-0.242103	0.532324	-0.30642	-0.0402443	0.337576	-0.135029	-0.198367	0.359715	-0.543242	-0.238479	-0.259818	-0.221197	0.00307058	-0.186735
CHEMBL5271363	O=C1c2ccc(N3CCN(CCO)CC3)cc2C(=O)N1CCCCNc1ccnc2cc(Cl)ccc12	14	1	P. falciparum (W2)	0.480579	Drug-resistant	0.48452	Test	0.0408472	0.132969	0.237348	-0.0336577	0.0797679	-0.0669516	0.35113	-0.029598	0.0761828	-0.0221441	-0.0125205	-0.0540833	-0.406577	0.265447	0.144456	-0.0739635	0.0413243	0.0031416	-0.147959	0.0614524	-0.25901	0.0472178	-0.221197	0.161725	-0.188738
CHEMBL3740339	COc1ccc2c(=O)c(C)c(-c3ccc(-c4ccc(OC(F)(F)F)cc4)nc3)[nH]c2c1	14	1	P. falciparum (3D7)	0.512493	Drug-sensitive	0.521358	Training	-0.190666	0.810963	0.119068	0.61698	-0.384499	-0.264453	0.0634531	0.262472	-0.333793	-0.0195472	-0.530271	-0.270826	0.467292	0.0154734	-0.0999974	0.218027	0.419988	-0.272665	-0.0368533	-0.681476	-0.390773	-0.161214	-0.276092	0.190092	-0.222158
CHEMBL2041381	CC[C@H]1OC(=O)[C@H](C)[C@@H](O[C@H]2C[C@@](C)(OC)[C@@H](O)[C@H](C)O2)[C@H](C)[C@@H](O[C@@H]2O[C@H](C)C[C@H](N(C)C)[C@H]2OCCCNC(=O)CNc2ccnc3cc(Cl)ccc23)[C@](C)(O)C[C@@H](C)CN(C)[C@H](C)[C@@H](O)[C@]1(C)O	14	1	P. falciparum (3D7)	0.512493	Drug-sensitive	0.521358	Training	0.556669	-0.0451771	-0.896859	-1.01298	-0.251463	-0.926469	-0.776889	-1.05028	1.08095	-0.0167451	-0.530271	1.5859	1.57587	0.721553	0.933159	0.333484	-1.01128	0.370378	0.287122	0.489108	0.804878	-0.734532	0.600862	0.295279	0.466446
CHEMBL416956	OC(c1cc(C(F)(F)F)nc2c(C(F)(F)F)cccc12)C1CCCCN1	14	1	P. falciparum (D6)	0.619883	Drug-sensitive	0.521358	Training	-0.67542	1.65614	-0.725772	0.771493	-1.33251	0.102424	-0.354504	0.600511	-0.198946	-0.0194277	-0.530271	-0.251032	1.23559	0.410601	0.728225	1.1691	0.104483	-0.436087	0.582001	-0.355863	-0.265845	0.479214	1.1191	0.441502	-0.157305
CHEMBL3604381	CCN(CC)CCCNc1nc2cc(Nc3ccnc4cc(Cl)ccc34)ccc2o1	14	1	P. falciparum (NF54)	0.579006	Drug-sensitive	0.521358	Test	0.115476	-0.574047	0.382279	0.0203378	0.648405	-0.502364	0.136147	-0.479675	-0.483315	-0.0169748	-0.169897	-0.358479	-0.506648	-0.434925	-0.83284	-0.657211	0.260779	-0.202722	-0.0260829	-0.285833	-0.413301	-0.433874	-0.276092	-0.320368	0.0191683
CHEMBL4474349	FC(F)(F)c1cccc(Nc2cc3[nH]c(Nc4ccc(N5CCN(CC6CC6)CC5)cn4)nc3cn2)c1	14	1	P. falciparum (NF54)	0.579006	Drug-sensitive	0.521358	Training	0.073326	0.324968	-0.247737	0.182412	-0.578112	0.636503	-0.140453	0.0532176	-0.465257	-0.0195957	-0.088907	-0.266524	0.364468	0.254184	-0.367571	0.0577912	0.0208817	-0.192573	-0.434126	-0.481503	-0.302078	-0.0736508	0.222367	-0.423369	-0.0799206
CHEMBL4639209	O=c1c2ccc(Cl)cc2[nH]c2cc(Oc3ccc(OC(F)(F)F)cc3)ccc12	14	1	P. falciparum (7G8)	0.323077	Drug-resistant	0.48452	Training	0.0551728	0.436511	0.137101	0.498749	-0.318738	0.522797	0.0964729	0.255217	-0.363467	-0.0220698	-0.438006	-0.295997	0.532324	0.0224352	-0.11402	0.290875	0.536167	-0.32205	0.374599	-0.680417	-0.224808	0.0620099	-0.221197	0.105735	-0.207741
CHEMBL4635459	O=c1c2ccc(Oc3ccc(OC(F)(F)F)cc3)cc2[nH]c2cc(Cl)c(Cl)cc12	14	1	P. falciparum (7G8)	0.323077	Drug-resistant	0.48452	Training	0.255767	0.626536	0.26154	0.630429	-0.398988	0.364101	0.00447826	0.092289	-0.363419	-0.0194167	-0.438006	-0.197263	0.532324	0.114315	0.0316524	0.313078	0.714033	-0.351577	0.846154	-0.413965	-0.0960729	-0.0233336	-0.221197	0.206264	-0.19055
CHEMBL4637212	O=c1c2ccc(Oc3ccc(OC(F)(F)F)cc3)cc2[nH]c2ccc(Cl)c(Cl)c12	14	1	P. falciparum (7G8)	0.323077	Drug-resistant	0.48452	Test	0.254593	0.6158	0.26154	0.633712	-0.352253	0.240321	-0.00572198	0.108923	-0.363412	-0.0194174	-0.438006	-0.133885	0.532324	0.114315	0.0316524	0.32774	0.714033	-0.351577	0.846154	-0.355321	-0.131786	-0.0233336	-0.221197	0.341345	-0.235592
CHEMBL515509	CC(C)NC(=N)Nc1ccc(-c2ccc(-c3ccc(NC(=N)NC(C)C)cc3)cc2)cc1	14	1	P. falciparum (K1)	0.610256	Drug-resistant	0.48452	Training	-0.253545	0.307699	0.278544	-1.33813	0.291898	0.266431	-0.809205	0.0340366	0.637087	-0.0248516	-0.438006	-0.377489	-0.406577	0.21152	-0.471552	-0.458353	0.971879	0.341586	-0.339167	-0.662857	0.0436819	-0.159618	-0.221197	-0.690229	0.581311
CHEMBL3289807	Nc1nc2ccc(NCC(F)(F)F)nc2n1CC(O)c1ccc(Cl)cc1Cl	14	1	P. falciparum (K1)	0.610256	Drug-resistant	0.48452	Training	-0.0261974	1.03232	0.274446	-0.017063	-0.725048	-0.163381	-0.827583	-0.917961	0.593785	-0.0194063	-0.0574423	-0.24656	0.532324	0.305306	0.085639	0.296467	0.156554	0.484492	1.21963	-0.45107	0.0619775	-0.592546	-0.221197	-0.0425414	0.106115
CHEMBL612054	Oc1cccc2c1[nH]c1c(C3=C[C@@]4(O)CC/C=C\CCCCN5CC[C@@H]3[C@]3(CC6/C=C\CCCCN6[C@H]34)C5)nccc12	14	1	P. falciparum (W2)	0.480579	Drug-resistant	0.48452	Training	-0.124716	0.172793	-0.598309	-0.218444	-0.662759	0.620193	2.01915	-0.726793	0.0868466	-0.024847	0.840004	1.60202	0.711128	0.540303	0.0732168	0.174762	-0.41491	-0.386099	-1.02705	0.952888	0.168336	-0.229184	0.353761	1.36747	-0.644027
CHEMBL3410335	CCNC(=O)ON(C)C(=O)CCC(c1ccc(F)c(F)c1)P(=O)(OCOC(=O)OC(C)C)OCOC(=O)OC(C)C	14	1	P. falciparum (3D7)	0.512493	Drug-sensitive	0.521358	Test	-0.457465	-0.130959	-0.774406	0.144619	0.74576	-0.415952	-1.36118	-1.36	0.42613	-0.0193745	-0.530271	0.0638184	0.146694	-1.45608	1.35235	0.123514	-0.162431	1.13684	1.36988	-0.114215	0.220267	-1.0926	0.0555625	-0.797145	1.93244
CHEMBL3410328	CCCCOC(=O)OCOP(=O)(OCOC(=O)OCCCC)C(OCC(=O)N(C)O)c1ccc(F)c(F)c1	14	1	P. falciparum (3D7)	0.512493	Drug-sensitive	0.521358	Training	-0.536145	-0.61924	-0.76824	-0.26493	1.42336	-0.666342	-0.957566	-1.3299	0.63828	-0.0193754	-0.530271	-0.18661	0.146694	-1.5101	1.31844	0.0446335	-0.222903	1.19819	1.44617	-0.123799	-0.254976	-1.07135	0.0817457	-0.930957	1.97979
CHEMBL5189979	CC1CCCN(C[C@H](C)Nc2ccnc3cc(Cl)ccc23)C1	14	1	P. falciparum (3D7)	0.512493	Drug-sensitive	0.521358	Training	-0.355047	-0.00558645	0.148952	-0.220982	0.103796	0.709118	-0.248478	0.521731	-0.508451	-0.0169935	-0.530271	-0.287968	-0.506648	0.648508	-0.289195	-0.560688	0.712987	-0.696093	0.100388	0.230478	0.285274	0.688137	-0.276092	-0.333418	0.153977
[truncated: 8,577 more rows]

## Sheet: S2
Molecule ChEMBL ID	Smiles	IC50 (nM)	APi(ej)	tg	p(tg)	ds	p(ds)	Series	Pred[APi(ej)]	Prob.(%)
CHEMBL4642651	O=c1c2ccc(Nc3ccc(Cl)cc3)cc2[nH]c2cc(F)cc(F)c12	0.016	1	P. falciparum (7G8)	0.323077	Drug-resistant	0.48452	Training	1	64.2295
[truncated: 9,594 more rows]

## Sheet: S3
TRAINING SET
[truncated: 27 more rows]

[truncated: 1 more sheets: S4]
