# Supplementary material for: In Silico Approach for Early Antimalarial Drug Discovery: De Novo Design of Virtual Multi-Strain Antiplasmodial Inhibitors
Source: Microorganisms. 2025 Jul 9;13(7):1620. doi: 10.3390/microorganisms13071620 (PMC12300622; doi:10.3390/microorganisms13071620)
Supplement: Supplementary file 1 [file microorganisms-13-01620-s001.zip › Supplementary Information S3 (Antiplasmodial_P. falciparum)_OK.xlsx]

## Sheet: Cover Sheet
In Silico Approach for Early Antimalarial Drug Discovery: De Novo Design of Virtual Multi-Strain Antiplasmodial Inhibitors
Valeria V. Kleandrova, M. Natália D. S. Cordeiro and Alejandro Speck-Planche*
LAQV@REQUIMTE/Department of Chemistry and Biochemistry, Faculty of Sciences, University of Porto, 4169-007, Porto, Portugal
*Correspondence: Alejandro Speck-Planche (alejspivanovich@gmail.com)
CONTENT OF SUPPLEMENTARY INFORMATION 3
SPREADSHEET S1
Column A is the identifier of each designed molecule; columns B and C have already been explained in the manuscript.
Columns from D to CE contain the topological indices (TIs) calculated by the software MODESLAB v1.5.
Starting from column CF, one can find the normalization-like topological indices (denoted as NTIs), which were discussed in the manuscript.
SPREADSHEET S2
Column A is the identifier of each designed molecule; columns B, C, and E have already been explained in the manuscript.
Column D (represented by "p(tg)") is the a priori probability calculated as the ratio of the number of molecules labeled as active and experimentally tested against a given P. falciparum strain to the total number of molecules tested against that specific strain. Similarly, column F (represented by "p(ds)") is the a priori probability calculated as the ratio of the number of molecules labeled as …
In columns from G to AE, one can find the D[GBI]ej indices for the designed molecules, which were calculated according to Eq. 2 reported in the manuscript. For the sake of simplicity, only those D[GBI]ej descriptors that were used as inputs for the PTML-MLP model are represented here.
SPREADSHEET S3
Here, data appear in the same order as in the spreadsheet S2 of the present supplementary information file.
Column A is the identifier of each designed molecule; columns B, C, and E have already been explained in the manuscript.
Column D (represented by "p(tg)") is the a priori probability calculated as the ratio of the number of molecules labeled as active and experimentally tested against a given P. falciparum strain to the total number of molecules tested against that specific strain. Similarly, column F (represented by "p(ds)") is the a priori probability calculated as the ratio of the number of molecules labeled as …
Pred[APi(ej)]: This is the predicted categorical value of inhibitory antiplasmodial activity APi(ej) for the ith molecule under an experimental condition ej.
ProbAct: This is the predicted probability (expressed in percentage) for a molecule to be classified/predicted as active.
SPREADSHEET S4
Here, data appear in the same order as in the spreadsheet S2 of the present supplementary information file.
Column A is the identifier of each designed molecule; columns B, C, and E have already been explained in the manuscript.
Column D (represented by "p(tg)") is the a priori probability calculated as the ratio of the number of molecules labeled as active and experimentally tested against a given P. falciparum strain to the total number of molecules tested against that specific strain. Similarly, column F (represented by "p(ds)") is the a priori probability calculated as the ratio of the number of molecules labeled as …
In columns from G to AE, one can find the D[GBI]ej indices for the designed molecules, which were calculated according to Eq. 2 reported in the manuscript. For the sake of simplicity, only those D[GBI]ej descriptors that were used as inputs for the PTML-MLP model are represented here.
In columns from AH to BG, one can find the maximum and minimum values for each of the 25 D[GBI]ej indices that were present in the PTML-MLP model.
In columns from BJ to CH, one can find the local scores of applicability domain (LSAD) for each of the 25 D[GBI]ej indices that were present in the PTML-MLP model.
TSAD - Total score of applicability domain. Any molecule with TSAD = 25 will be within the applicability domain of the PTML-MLP model; otherwise, a molecule will be outside the applicability domain.

## Sheet: S1
ID	Smiles	nBO	SM(Std)1	SM(Std)2	SM(Std)3	SM(Std)4	SM(Std)5	SM(Std)6	SM(Std)7	SM(Dip)1	SM(Dip)2	SM(Dip)3	SM(Dip)4	SM(Dip)5	SM(Dip)6	SM(Dip)7	SM(Hyd)1	SM(Hyd)2	SM(Hyd)3	SM(Hyd)4	SM(Hyd)5	SM(Hyd)6	SM(Hyd)7	SM(Psa)1	SM(Psa)2	SM(Psa)3	SM(Psa)4	SM(Psa)5	SM(Psa)6	SM(Psa)7	SM(Mol)1	SM(Mol)2	SM(Mol)3	SM(Mol)4	SM(Mol)5	SM(Mol)6	SM(Mol)7	SM(Gas)1	SM(Gas)2	SM(Gas)3	SM(Gas)4	SM(Gas)5	SM(Gas)6	SM(Gas)7	SM(Ato)1	SM(Ato)2	SM(Ato)3	SM(Ato)4	SM(Ato)5
VASP-01	ClC(Cl)(Cl)c1cncc(c1)c1[NH]c(c(n1)c1ccncc1)c1cncnc1	30	43.44	149.336	536.69	2124.69	8848.88	38305.8	170465	8.9	93.599	171.143	793.097	2493.51	10044.1	37115.7	1.217	87.6341	80.4055	530.682	1076.58	4603.36	12914.4	75.62	563.025	3604.1	25357.8	181145	1.32276e+06	9.79601e+06	90.1407	399.436	2060.49	11797.2	73692.2	496131	3.5511e+06	-1.21642	86.1542	58.129	465.658	779.732	3509.31	8549.19	406.592	7756.42	210918	7.11855e+06	2.63043e+08
VASP-02	FC(F)(F)c1cncc(c1)c1[NH]c(c(n1)c1ccncc1)c1cncnc1	30	42.36	145.923	518.847	2020.34	8245.18	34892	151515	10.94	98.3726	198.116	941.991	3292.36	14194.8	58207.3	0.806	87.3023	76.5036	515.3	1007	4313.17	11707.5	75.62	563.025	3604.1	25357.8	181145	1.32276e+06	9.79601e+06	77.4711	306.788	1381.85	6606.52	32683.8	165367	850188	-1.21672	86.1771	58.5268	465.826	784.956	3518.78	8612.69	357.228	4772.05	71813	1.21024e+06	2.2459e+07
VASP-03	FC(F)(F)Oc1cncc(c1)c1[NH]c(c(n1)c1ccncc1)c1cncnc1	31	43.63	149.507	527.375	2030.34	8153.53	33820.9	143557	11.51	100.529	198.678	922.019	3098.57	12938.6	50983.7	0.637	89.1882	74.9949	509.347	931.047	3965.93	10026.6	84.85	607.622	3897.59	27092.2	191619	1.3857e+06	1.01771e+07	79.7415	313.115	1402.02	6667.23	32784.1	164720	840378	-1.22084	88.158	57.6991	462.723	722.247	3259.23	7378.13	373.227	4990.09	74665.4	1.24805e+06	2.29889e+07
VASP-04	ClC(Cl)(Cl)c1cncc(c1)c1[NH]c(nc1c1cncnc1)C1CCSCC1	30	44.96	154.004	557.591	2211.13	9208.13	39796.5	176700	17.05	111.993	272.699	1149.29	4051.94	16287.4	63632.1	2.302	87.8626	86.4228	532.242	1102.79	4605.51	13014.1	88.03	799.994	7191.7	75491.1	859836	1.03936e+07	1.30507e+08	88.2474	402.724	2120.3	12351.8	78089	528647	3.78226e+06	-1.21188	86.1463	58.0465	465.33	777.988	3503.81	8527.66	424.65	8389.3	228029	7.54022e+06	2.73001e+08
VASP-05	ClC(Cl)(Cl)c1ncc(cc1)c1[NH]c(nc1c1cncnc1)C1CCSCC1	30	44.96	154.004	557.411	2209.63	9198.1	39729.7	176261	17.05	111.993	272.699	1149.29	4051.94	16281.4	63591.3	2.391	87.9286	85.4442	528.102	1077.18	4495.94	12513.4	88.03	799.994	7211.04	75708.8	861913	1.04118e+07	1.30662e+08	86.8963	397.645	2087.04	12097.2	75970	510117	3.61604e+06	-1.19184	86.1468	58.1724	465.865	779.859	3507.04	8531.86	424.65	8385.31	227895	7.53709e+06	2.72939e+08
VASP-06	ClC(Cl)(Cl)c1cncc(c1)c1nc([NH]c1c1cncnc1)C1CCSCC1	30	44.96	154.004	557.591	2211.13	9208.13	39796.5	176700	17.05	111.993	272.699	1149.29	4051.94	16287.4	63632.1	2.302	87.8626	86.4228	532.242	1102.79	4605.51	13014.1	88.03	799.994	7191.7	75491.1	859836	1.03936e+07	1.30507e+08	88.2474	402.724	2120.3	12351.8	78089	528647	3.78226e+06	-1.21188	86.1463	58.0465	465.33	777.988	3503.81	8527.66	424.65	8389.3	228029	7.54022e+06	2.73001e+08
[truncated: 113 more columns]

## Sheet: S2
ID	Smiles	tg	p(tg)	ds	p(ds)	D[SM(Mol)4]tg	D[NSM(Hyd)3]tg	D[NSM(Mol)1]tg	D[NSM(Gas)1]tg	D[Ne(P)1]tg	D[Ne(P)2]tg	D[Ne(P)6]tg	D[Ne(Ch)6]tg	D[SM(Psa)4]ds	D[SM(Ato)7]ds	D[Xv(Ch)5]ds	D[Xv(PC)6]ds	D[e(C)4]ds	D[NSM(Std)1]ds	D[NSM(Dip)1]ds	D[NSM(Dip)7]ds	D[NSM(Hyd)1]ds	D[NSM(Psa)1]ds	D[NSM(Ato)1]ds	D[NXv(P)3]ds	D[NXv(C)3]ds	D[NXv(Ch)6]ds	D[Ne(C)6]ds	D[Ne(PC)6]ds	D[NK(Alpha)3]ds
VASP-01	ClC(Cl)(Cl)c1cncc(c1)c1[NH]c(c(n1)c1ccncc1)c1cncnc1	P. falciparum (7G8)	0.323077	Drug-resistant	0.48452	0.501396	-0.707237	0.572678	-0.257072	0.13678	0.705895	-0.0605487	1.01615	-0.495093	-0.0180752	0.294397	-0.0527109	0.433199	0.464742	-0.463774	0.0702987	-1.28401	0.17175	0.920405	-0.0774964	1.75786	-0.276405	0.451541	-0.0607519	-0.181714
VASP-01	ClC(Cl)(Cl)c1cncc(c1)c1[NH]c(c(n1)c1ccncc1)c1cncnc1	P. falciparum (Dd2)	0.399461	Drug-resistant	0.48452	0.573437	-0.438183	0.722406	0.0465301	-0.358591	0.819248	0.139289	1.22266	-0.495093	-0.0180752	0.294397	-0.0527109	0.433199	0.464742	-0.463774	0.0702987	-1.28401	0.17175	0.920405	-0.0774964	1.75786	-0.276405	0.451541	-0.0607519	-0.181714
VASP-01	ClC(Cl)(Cl)c1cncc(c1)c1[NH]c(c(n1)c1ccncc1)c1cncnc1	P. falciparum (D6)	0.619883	Drug-sensitive	0.521358	0.420655	-0.293939	0.987925	0.321184	-0.570812	0.673942	-0.0472526	1.45422	-0.478182	-0.0126794	0.229464	-0.0901698	0.364468	0.526765	-0.494932	-0.00814594	-1.18024	0.101589	1.00765	-0.159031	1.74656	-0.358502	0.421751	-0.0644731	-0.168096
VASP-01	ClC(Cl)(Cl)c1cncc(c1)c1[NH]c(c(n1)c1ccncc1)c1cncnc1	P. falciparum (3D7)	0.512493	Drug-sensitive	0.521358	0.510755	-0.434273	0.935935	-0.00590771	-0.191117	0.868042	-0.0133256	1.20591	-0.478182	-0.0126794	0.229464	-0.0901698	0.364468	0.526765	-0.494932	-0.00814594	-1.18024	0.101589	1.00765	-0.159031	1.74656	-0.358502	0.421751	-0.0644731	-0.168096
VASP-01	ClC(Cl)(Cl)c1cncc(c1)c1[NH]c(c(n1)c1ccncc1)c1cncnc1	P. falciparum (W2)	0.480579	Drug-resistant	0.48452	0.306758	-0.290105	0.781836	0.0918927	-0.334753	0.691309	-0.0923953	1.1311	-0.495093	-0.0180752	0.294397	-0.0527109	0.433199	0.464742	-0.463774	0.0702987	-1.28401	0.17175	0.920405	-0.0774964	1.75786	-0.276405	0.451541	-0.0607519	-0.181714
VASP-01	ClC(Cl)(Cl)c1cncc(c1)c1[NH]c(c(n1)c1ccncc1)c1cncnc1	P. falciparum (D10)	0.332432	Drug-sensitive	0.521358	0.33714	-0.324497	0.648279	-0.000673	-0.178577	0.555652	-0.0512667	0.851381	-0.478182	-0.0126794	0.229464	-0.0901698	0.364468	0.526765	-0.494932	-0.00814594	-1.18024	0.101589	1.00765	-0.159031	1.74656	-0.358502	0.421751	-0.0644731	-0.168096
VASP-01	ClC(Cl)(Cl)c1cncc(c1)c1[NH]c(c(n1)c1ccncc1)c1cncnc1	P. falciparum (FCB)	0.649573	Drug-resistant	0.48452	0.970414	-0.492616	0.825032	-1.03999	-0.47301	1.5595	-0.0231396	1.36153	-0.495093	-0.0180752	0.294397	-0.0527109	0.433199	0.464742	-0.463774	0.0702987	-1.28401	0.17175	0.920405	-0.0774964	1.75786	-0.276405	0.451541	-0.0607519	-0.181714
VASP-01	ClC(Cl)(Cl)c1cncc(c1)c1[NH]c(c(n1)c1ccncc1)c1cncnc1	P. falciparum (K1)	0.610256	Drug-resistant	0.48452	0.394486	-0.538739	0.844137	-0.0231808	-0.204057	0.621955	-0.251578	1.12178	-0.495093	-0.0180752	0.294397	-0.0527109	0.433199	0.464742	-0.463774	0.0702987	-1.28401	0.17175	0.920405	-0.0774964	1.75786	-0.276405	0.451541	-0.0607519	-0.181714
VASP-01	ClC(Cl)(Cl)c1cncc(c1)c1[NH]c(c(n1)c1ccncc1)c1cncnc1	P. falciparum (NF54)	0.579006	Drug-sensitive	0.521358	0.599318	-0.471666	0.900594	0.025881	-0.170599	0.659957	-0.183077	1.11207	-0.478182	-0.0126794	0.229464	-0.0901698	0.364468	0.526765	-0.494932	-0.00814594	-1.18024	0.101589	1.00765	-0.159031	1.74656	-0.358502	0.421751	-0.0644731	-0.168096
VASP-02	FC(F)(F)c1cncc(c1)c1[NH]c(c(n1)c1ccncc1)c1cncnc1	P. falciparum (7G8)	0.323077	Drug-resistant	0.48452	-0.13176	-0.815904	-0.0858453	-0.257557	0.13678	0.705895	-0.0605487	1.01615	-0.495093	-0.0247447	0.294397	-0.25155	0.433199	0.14587	-0.194037	0.532255	-1.46101	0.17175	-0.172358	-0.496645	-0.32343	-0.276405	0.451541	-0.0607519	-0.315612
VASP-02	FC(F)(F)c1cncc(c1)c1[NH]c(c(n1)c1ccncc1)c1cncnc1	P. falciparum (Dd2)	0.399461	Drug-resistant	0.48452	-0.1306	-0.559016	-0.00983774	0.0459916	-0.358591	0.819248	0.139289	1.22266	-0.495093	-0.0247447	0.294397	-0.25155	0.433199	0.14587	-0.194037	0.532255	-1.46101	0.17175	-0.172358	-0.496645	-0.32343	-0.276405	0.451541	-0.0607519	-0.315612
VASP-02	FC(F)(F)c1cncc(c1)c1[NH]c(c(n1)c1ccncc1)c1cncnc1	P. falciparum (D6)	0.619883	Drug-sensitive	0.521358	-0.456372	-0.444461	0.0757603	0.320513	-0.570812	0.673942	-0.0472526	1.45422	-0.478182	-0.0195978	0.229464	-0.296429	0.364468	0.195993	-0.21513	0.47105	-1.36384	0.101589	-0.125893	-0.593821	-0.412398	-0.358502	0.421751	-0.0644731	-0.306991
VASP-02	FC(F)(F)c1cncc(c1)c1[NH]c(c(n1)c1ccncc1)c1cncnc1	P. falciparum (3D7)	0.512493	Drug-sensitive	0.521358	-0.286692	-0.571137	0.106538	-0.00651766	-0.191117	0.868042	-0.0133256	1.20591	-0.478182	-0.0195978	0.229464	-0.296429	0.364468	0.195993	-0.21513	0.47105	-1.36384	0.101589	-0.125893	-0.593821	-0.412398	-0.358502	0.421751	-0.0644731	-0.306991
VASP-02	FC(F)(F)c1cncc(c1)c1[NH]c(c(n1)c1ccncc1)c1cncnc1	P. falciparum (W2)	0.480579	Drug-resistant	0.48452	-0.46546	-0.422639	-0.0213214	0.091302	-0.334753	0.691309	-0.0923953	1.1311	-0.495093	-0.0247447	0.294397	-0.25155	0.433199	0.14587	-0.194037	0.532255	-1.46101	0.17175	-0.172358	-0.496645	-0.32343	-0.276405	0.451541	-0.0607519	-0.315612
VASP-02	FC(F)(F)c1cncc(c1)c1[NH]c(c(n1)c1ccncc1)c1cncnc1	P. falciparum (D10)	0.332432	Drug-sensitive	0.521358	-0.305118	-0.434727	-0.0197109	-0.00116424	-0.178577	0.555652	-0.0512667	0.851381	-0.478182	-0.0195978	0.229464	-0.296429	0.364468	0.195993	-0.21513	0.47105	-1.36384	0.101589	-0.125893	-0.593821	-0.412398	-0.358502	0.421751	-0.0644731	-0.306991
VASP-02	FC(F)(F)c1cncc(c1)c1[NH]c(c(n1)c1ccncc1)c1cncnc1	P. falciparum (FCB)	0.649573	Drug-resistant	0.48452	0.0726299	-0.6467	-0.108721	-1.04068	-0.47301	1.5595	-0.0231396	1.36153	-0.495093	-0.0247447	0.294397	-0.25155	0.433199	0.14587	-0.194037	0.532255	-1.46101	0.17175	-0.172358	-0.496645	-0.32343	-0.276405	0.451541	-0.0607519	-0.315612
VASP-02	FC(F)(F)c1cncc(c1)c1[NH]c(c(n1)c1ccncc1)c1cncnc1	P. falciparum (K1)	0.610256	Drug-resistant	0.48452	-0.475704	-0.688088	-0.060917	-0.0238464	-0.204057	0.621955	-0.251578	1.12178	-0.495093	-0.0247447	0.294397	-0.25155	0.433199	0.14587	-0.194037	0.532255	-1.46101	0.17175	-0.172358	-0.496645	-0.32343	-0.276405	0.451541	-0.0607519	-0.315612
VASP-02	FC(F)(F)c1cncc(c1)c1[NH]c(c(n1)c1ccncc1)c1cncnc1	P. falciparum (NF54)	0.579006	Drug-sensitive	0.521358	-0.248299	-0.617141	0.0190177	0.0252326	-0.170599	0.659957	-0.183077	1.11207	-0.478182	-0.0195978	0.229464	-0.296429	0.364468	0.195993	-0.21513	0.47105	-1.36384	0.101589	-0.125893	-0.593821	-0.412398	-0.358502	0.421751	-0.0644731	-0.306991
VASP-03	FC(F)(F)Oc1cncc(c1)c1[NH]c(c(n1)c1ccncc1)c1cncnc1	P. falciparum (7G8)	0.323077	Drug-resistant	0.48452	-0.124354	-0.925295	-0.101537	-0.200442	0.159044	0.917919	-0.0583787	0.940665	-0.492068	-0.0247421	0.294397	-0.270029	0.532324	0.105296	-0.167763	0.33802	-1.54264	0.295276	-0.0847002	-0.649776	-0.390665	-0.307605	-0.221197	-0.182241	-0.136625
VASP-03	FC(F)(F)Oc1cncc(c1)c1[NH]c(c(n1)c1ccncc1)c1cncnc1	P. falciparum (Dd2)	0.399461	Drug-resistant	0.48452	-0.122365	-0.680653	-0.0272865	0.1095	-0.333835	1.05501	0.141702	1.13873	-0.492068	-0.0247421	0.294397	-0.270029	0.532324	0.105296	-0.167763	0.33802	-1.54264	0.295276	-0.0847002	-0.649776	-0.390665	-0.307605	-0.221197	-0.182241	-0.136625
VASP-03	FC(F)(F)Oc1cncc(c1)c1[NH]c(c(n1)c1ccncc1)c1cncnc1	P. falciparum (D6)	0.619883	Drug-sensitive	0.521358	-0.446113	-0.595987	0.0540241	0.399626	-0.539973	0.967631	-0.0442468	1.34966	-0.475044	-0.0195951	0.229464	-0.315598	0.467292	0.153905	-0.187875	0.269566	-1.44852	0.229726	-0.0349634	-0.752667	-0.482141	-0.390865	-0.276092	-0.190496	-0.121325
VASP-03	FC(F)(F)Oc1cncc(c1)c1[NH]c(c(n1)c1ccncc1)c1cncnc1	P. falciparum (3D7)	0.512493	Drug-sensitive	0.521358	-0.277365	-0.708913	0.0867742	0.0654168	-0.163076	1.13508	-0.0105925	1.11085	-0.475044	-0.0195951	0.229464	-0.315598	0.467292	0.153905	-0.187875	0.269566	-1.44852	0.229726	-0.0349634	-0.752667	-0.482141	-0.390865	-0.276092	-0.190496	-0.121325
VASP-03	FC(F)(F)Oc1cncc(c1)c1[NH]c(c(n1)c1ccncc1)c1cncnc1	P. falciparum (W2)	0.480579	Drug-resistant	0.48452	-0.456428	-0.556057	-0.04046	0.160961	-0.3076	0.9499	-0.0897486	1.03904	-0.492068	-0.0247421	0.294397	-0.270029	0.532324	0.105296	-0.167763	0.33802	-1.54264	0.295276	-0.0847002	-0.649776	-0.390665	-0.307605	-0.221197	-0.182241	-0.136625
VASP-03	FC(F)(F)Oc1cncc(c1)c1[NH]c(c(n1)c1ccncc1)c1cncnc1	P. falciparum (D10)	0.332432	Drug-sensitive	0.521358	-0.297606	-0.545691	-0.0356286	0.0567712	-0.155993	0.770724	-0.0490655	0.774813	-0.475044	-0.0195951	0.229464	-0.315598	0.467292	0.153905	-0.187875	0.269566	-1.44852	0.229726	-0.0349634	-0.752667	-0.482141	-0.390865	-0.276092	-0.190496	-0.121325
VASP-03	FC(F)(F)Oc1cncc(c1)c1[NH]c(c(n1)c1ccncc1)c1cncnc1	P. falciparum (FCB)	0.649573	Drug-resistant	0.48452	0.0831311	-0.801812	-0.130972	-0.95969	-0.441441	1.86014	-0.0200626	1.2545	-0.492068	-0.0247421	0.294397	-0.270029	0.532324	0.105296	-0.167763	0.33802	-1.54264	0.295276	-0.0847002	-0.649776	-0.390665	-0.307605	-0.221197	-0.182241	-0.136625
VASP-03	FC(F)(F)Oc1cncc(c1)c1[NH]c(c(n1)c1ccncc1)c1cncnc1	P. falciparum (K1)	0.610256	Drug-resistant	0.48452	-0.465525	-0.838432	-0.0824837	0.0546499	-0.173459	0.913354	-0.248596	1.01804	-0.492068	-0.0247421	0.294397	-0.270029	0.532324	0.105296	-0.167763	0.33802	-1.54264	0.295276	-0.0847002	-0.649776	-0.390665	-0.307605	-0.221197	-0.182241	-0.136625
VASP-03	FC(F)(F)Oc1cncc(c1)c1[NH]c(c(n1)c1ccncc1)c1cncnc1	P. falciparum (NF54)	0.579006	Drug-sensitive	0.521358	-0.238384	-0.763585	-0.00198952	0.101693	-0.140794	0.943797	-0.180172	1.01102	-0.475044	-0.0195951	0.229464	-0.315598	0.467292	0.153905	-0.187875	0.269566	-1.44852	0.229726	-0.0349634	-0.752667	-0.482141	-0.390865	-0.276092	-0.190496	-0.121325
VASP-04	ClC(Cl)(Cl)c1cncc(c1)c1[NH]c(nc1c1cncnc1)C1CCSCC1	P. falciparum (7G8)	0.323077	Drug-resistant	0.48452	0.569047	-0.539659	0.474271	-0.249718	0.13678	0.705895	-0.0654019	1.01615	-0.407657	-0.0179826	0.294397	0.116323	0.433199	0.913526	0.61385	0.651072	-0.816754	0.407848	1.32016	1.02257	1.85269	2.10433	0.451541	-0.0664003	-0.0258695
VASP-04	ClC(Cl)(Cl)c1cncc(c1)c1[NH]c(nc1c1cncnc1)C1CCSCC1	P. falciparum (Dd2)	0.399461	Drug-resistant	0.48452	0.648661	-0.251846	0.612982	0.0547084	-0.358591	0.819248	0.133892	1.22266	-0.407657	-0.0179826	0.294397	0.116323	0.433199	0.913526	0.61385	0.651072	-0.816754	0.407848	1.32016	1.02257	1.85269	2.10433	0.451541	-0.0664003	-0.0258695
VASP-04	ClC(Cl)(Cl)c1cncc(c1)c1[NH]c(nc1c1cncnc1)C1CCSCC1	P. falciparum (D6)	0.619883	Drug-sensitive	0.521358	0.514363	-0.0618164	0.851614	0.331371	-0.570812	0.673942	-0.0539752	1.45422	-0.387484	-0.0125833	0.229464	0.0851717	0.364468	0.992296	0.622907	0.594301	-0.695538	0.346499	1.42233	0.982085	1.84493	2.11108	0.421751	-0.0703322	-0.00643621
VASP-04	ClC(Cl)(Cl)c1cncc(c1)c1[NH]c(nc1c1cncnc1)C1CCSCC1	P. falciparum (3D7)	0.512493	Drug-sensitive	0.521358	0.59596	-0.223213	0.811993	0.0033557	-0.191117	0.868042	-0.0194381	1.20591	-0.387484	-0.0125833	0.229464	0.0851717	0.364468	0.992296	0.622907	0.594301	-0.695538	0.346499	1.42233	0.982085	1.84493	2.11108	0.421751	-0.0703322	-0.00643621
VASP-04	ClC(Cl)(Cl)c1cncc(c1)c1[NH]c(nc1c1cncnc1)C1CCSCC1	P. falciparum (W2)	0.480579	Drug-resistant	0.48452	0.389268	-0.0857219	0.661815	0.100863	-0.334753	0.691309	-0.0983144	1.1311	-0.407657	-0.0179826	0.294397	0.116323	0.433199	0.913526	0.61385	0.651072	-0.816754	0.407848	1.32016	1.02257	1.85269	2.10433	0.451541	-0.0664003	-0.0258695
VASP-04	ClC(Cl)(Cl)c1cncc(c1)c1[NH]c(nc1c1cncnc1)C1CCSCC1	P. falciparum (D10)	0.332432	Drug-sensitive	0.521358	0.405764	-0.154511	0.548457	0.00678769	-0.178577	0.555652	-0.0561897	0.851381	-0.387484	-0.0125833	0.229464	0.0851717	0.364468	0.992296	0.622907	0.594301	-0.695538	0.346499	1.42233	0.982085	1.84493	2.11108	0.421751	-0.0703322	-0.00643621
VASP-04	ClC(Cl)(Cl)c1cncc(c1)c1[NH]c(nc1c1cncnc1)C1CCSCC1	P. falciparum (FCB)	0.649573	Drug-resistant	0.48452	1.06634	-0.254999	0.685496	-1.02956	-0.47301	1.5595	-0.0300212	1.36153	-0.407657	-0.0179826	0.294397	0.116323	0.433199	0.913526	0.61385	0.651072	-0.816754	0.407848	1.32016	1.02257	1.85269	2.10433	0.451541	-0.0664003	-0.0258695
VASP-04	ClC(Cl)(Cl)c1cncc(c1)c1[NH]c(nc1c1cncnc1)C1CCSCC1	P. falciparum (K1)	0.610256	Drug-resistant	0.48452	0.487464	-0.308426	0.708889	-0.0130724	-0.204057	0.621955	-0.258249	1.12178	-0.407657	-0.0179826	0.294397	0.116323	0.433199	0.913526	0.61385	0.651072	-0.816754	0.407848	1.32016	1.02257	1.85269	2.10433	0.451541	-0.0664003	-0.0258695
VASP-04	ClC(Cl)(Cl)c1cncc(c1)c1[NH]c(nc1c1cncnc1)C1CCSCC1	P. falciparum (NF54)	0.579006	Drug-sensitive	0.521358	0.689883	-0.247328	0.768854	0.0357272	-0.170599	0.659957	-0.189574	1.11207	-0.387484	-0.0125833	0.229464	0.0851717	0.364468	0.992296	0.622907	0.594301	-0.695538	0.346499	1.42233	0.982085	1.84493	2.11108	0.421751	-0.0703322	-0.00643621
VASP-05	ClC(Cl)(Cl)c1ncc(cc1)c1[NH]c(nc1c1cncnc1)C1CCSCC1	P. falciparum (7G8)	0.323077	Drug-resistant	0.48452	0.53799	-0.566913	0.404045	-0.217266	0.13678	0.599486	-0.0324135	1.01615	-0.407278	-0.0179829	0.294397	0.0490313	0.433199	0.913526	0.61385	0.650178	-0.778426	0.407848	1.32016	0.969449	1.83086	2.10433	0.451541	-0.133596	-0.0258695
VASP-05	ClC(Cl)(Cl)c1ncc(cc1)c1[NH]c(nc1c1cncnc1)C1CCSCC1	P. falciparum (Dd2)	0.399461	Drug-resistant	0.48452	0.614127	-0.282151	0.534895	0.0907932	-0.358591	0.700927	0.170574	1.22266	-0.407278	-0.0179829	0.294397	0.0490313	0.433199	0.913526	0.61385	0.650178	-0.778426	0.407848	1.32016	0.969449	1.83086	2.10433	0.451541	-0.133596	-0.0258695
VASP-05	ClC(Cl)(Cl)c1ncc(cc1)c1[NH]c(nc1c1cncnc1)C1CCSCC1	P. falciparum (D6)	0.619883	Drug-sensitive	0.521358	0.471344	-0.0995679	0.75434	0.376323	-0.570812	0.526548	-0.00828064	1.45422	-0.38709	-0.0125837	0.229464	0.0153692	0.364468	0.992296	0.622907	0.593374	-0.65578	0.346499	1.42233	0.926985	1.82229	2.11108	0.421751	-0.140035	-0.00643621
VASP-05	ClC(Cl)(Cl)c1ncc(cc1)c1[NH]c(nc1c1cncnc1)C1CCSCC1	P. falciparum (3D7)	0.512493	Drug-sensitive	0.521358	0.556845	-0.257539	0.723545	0.0442281	-0.191117	0.734022	0.0221102	1.20591	-0.38709	-0.0125837	0.229464	0.0153692	0.364468	0.992296	0.622907	0.593374	-0.65578	0.346499	1.42233	0.926985	1.82229	2.11108	0.421751	-0.140035	-0.00643621
VASP-05	ClC(Cl)(Cl)c1ncc(cc1)c1[NH]c(nc1c1cncnc1)C1CCSCC1	P. falciparum (W2)	0.480579	Drug-resistant	0.48452	0.35139	-0.118962	0.576165	0.140442	-0.334753	0.561529	-0.0580806	1.1311	-0.407278	-0.0179829	0.294397	0.0490313	0.433199	0.913526	0.61385	0.650178	-0.778426	0.407848	1.32016	0.969449	1.83086	2.10433	0.451541	-0.133596	-0.0258695
VASP-05	ClC(Cl)(Cl)c1ncc(cc1)c1[NH]c(nc1c1cncnc1)C1CCSCC1	P. falciparum (D10)	0.332432	Drug-sensitive	0.521358	0.374261	-0.182157	0.477222	0.0397061	-0.178577	0.447713	-0.0227271	0.851381	-0.38709	-0.0125837	0.229464	0.0153692	0.364468	0.992296	0.622907	0.593374	-0.65578	0.346499	1.42233	0.926985	1.82229	2.11108	0.421751	-0.140035	-0.00643621
VASP-05	ClC(Cl)(Cl)c1ncc(cc1)c1[NH]c(nc1c1cncnc1)C1CCSCC1	P. falciparum (FCB)	0.649573	Drug-resistant	0.48452	1.0223	-0.293644	0.585919	-0.983545	-0.47301	1.40862	0.0167548	1.36153	-0.407278	-0.0179829	0.294397	0.0490313	0.433199	0.913526	0.61385	0.650178	-0.778426	0.407848	1.32016	0.969449	1.83086	2.10433	0.451541	-0.133596	-0.0258695
VASP-05	ClC(Cl)(Cl)c1ncc(cc1)c1[NH]c(nc1c1cncnc1)C1CCSCC1	P. falciparum (K1)	0.610256	Drug-resistant	0.48452	0.44478	-0.345883	0.612373	0.0315284	-0.204057	0.47571	-0.21291	1.12178	-0.407278	-0.0179829	0.294397	0.0490313	0.433199	0.913526	0.61385	0.650178	-0.778426	0.407848	1.32016	0.969449	1.83086	2.10433	0.451541	-0.133596	-0.0258695
VASP-05	ClC(Cl)(Cl)c1ncc(cc1)c1[NH]c(nc1c1cncnc1)C1CCSCC1	P. falciparum (NF54)	0.579006	Drug-sensitive	0.521358	0.648307	-0.283813	0.674842	0.079171	-0.170599	0.517505	-0.145412	1.11207	-0.38709	-0.0125837	0.229464	0.0153692	0.364468	0.992296	0.622907	0.593374	-0.65578	0.346499	1.42233	0.926985	1.82229	2.11108	0.421751	-0.140035	-0.00643621
VASP-06	ClC(Cl)(Cl)c1cncc(c1)c1nc([NH]c1c1cncnc1)C1CCSCC1	P. falciparum (7G8)	0.323077	Drug-resistant	0.48452	0.569047	-0.539659	0.474271	-0.249718	0.13678	0.705895	-0.0654019	1.01615	-0.407657	-0.0179826	0.294397	0.116323	0.433199	0.913526	0.61385	0.651072	-0.816754	0.407848	1.32016	1.02257	1.85269	2.10433	0.451541	-0.0664003	-0.0258695
VASP-06	ClC(Cl)(Cl)c1cncc(c1)c1nc([NH]c1c1cncnc1)C1CCSCC1	P. falciparum (Dd2)	0.399461	Drug-resistant	0.48452	0.648661	-0.251846	0.612982	0.0547084	-0.358591	0.819248	0.133892	1.22266	-0.407657	-0.0179826	0.294397	0.116323	0.433199	0.913526	0.61385	0.651072	-0.816754	0.407848	1.32016	1.02257	1.85269	2.10433	0.451541	-0.0664003	-0.0258695
VASP-06	ClC(Cl)(Cl)c1cncc(c1)c1nc([NH]c1c1cncnc1)C1CCSCC1	P. falciparum (D6)	0.619883	Drug-sensitive	0.521358	0.514363	-0.0618164	0.851614	0.331371	-0.570812	0.673942	-0.0539752	1.45422	-0.387484	-0.0125833	0.229464	0.0851717	0.364468	0.992296	0.622907	0.594301	-0.695538	0.346499	1.42233	0.982085	1.84493	2.11108	0.421751	-0.0703322	-0.00643621
VASP-06	ClC(Cl)(Cl)c1cncc(c1)c1nc([NH]c1c1cncnc1)C1CCSCC1	P. falciparum (3D7)	0.512493	Drug-sensitive	0.521358	0.59596	-0.223213	0.811993	0.0033557	-0.191117	0.868042	-0.0194381	1.20591	-0.387484	-0.0125833	0.229464	0.0851717	0.364468	0.992296	0.622907	0.594301	-0.695538	0.346499	1.42233	0.982085	1.84493	2.11108	0.421751	-0.0703322	-0.00643621
VASP-06	ClC(Cl)(Cl)c1cncc(c1)c1nc([NH]c1c1cncnc1)C1CCSCC1	P. falciparum (W2)	0.480579	Drug-resistant	0.48452	0.389268	-0.0857219	0.661815	0.100863	-0.334753	0.691309	-0.0983144	1.1311	-0.407657	-0.0179826	0.294397	0.116323	0.433199	0.913526	0.61385	0.651072	-0.816754	0.407848	1.32016	1.02257	1.85269	2.10433	0.451541	-0.0664003	-0.0258695
VASP-06	ClC(Cl)(Cl)c1cncc(c1)c1nc([NH]c1c1cncnc1)C1CCSCC1	P. falciparum (D10)	0.332432	Drug-sensitive	0.521358	0.405764	-0.154511	0.548457	0.00678769	-0.178577	0.555652	-0.0561897	0.851381	-0.387484	-0.0125833	0.229464	0.0851717	0.364468	0.992296	0.622907	0.594301	-0.695538	0.346499	1.42233	0.982085	1.84493	2.11108	0.421751	-0.0703322	-0.00643621
VASP-06	ClC(Cl)(Cl)c1cncc(c1)c1nc([NH]c1c1cncnc1)C1CCSCC1	P. falciparum (FCB)	0.649573	Drug-resistant	0.48452	1.06634	-0.254999	0.685496	-1.02956	-0.47301	1.5595	-0.0300212	1.36153	-0.407657	-0.0179826	0.294397	0.116323	0.433199	0.913526	0.61385	0.651072	-0.816754	0.407848	1.32016	1.02257	1.85269	2.10433	0.451541	-0.0664003	-0.0258695
VASP-06	ClC(Cl)(Cl)c1cncc(c1)c1nc([NH]c1c1cncnc1)C1CCSCC1	P. falciparum (K1)	0.610256	Drug-resistant	0.48452	0.487464	-0.308426	0.708889	-0.0130724	-0.204057	0.621955	-0.258249	1.12178	-0.407657	-0.0179826	0.294397	0.116323	0.433199	0.913526	0.61385	0.651072	-0.816754	0.407848	1.32016	1.02257	1.85269	2.10433	0.451541	-0.0664003	-0.0258695
VASP-06	ClC(Cl)(Cl)c1cncc(c1)c1nc([NH]c1c1cncnc1)C1CCSCC1	P. falciparum (NF54)	0.579006	Drug-sensitive	0.521358	0.689883	-0.247328	0.768854	0.0357272	-0.170599	0.659957	-0.189574	1.11207	-0.387484	-0.0125833	0.229464	0.0851717	0.364468	0.992296	0.622907	0.594301	-0.695538	0.346499	1.42233	0.982085	1.84493	2.11108	0.421751	-0.0703322	-0.00643621

## Sheet: S3
ID	Smiles	tg	p(tg)	ds	p(ds)	Pred[APi(ej)]	ProbAct (%)
VASP-01	ClC(Cl)(Cl)c1cncc(c1)c1[NH]c(c(n1)c1ccncc1)c1cncnc1	P. falciparum (7G8)	0.323077	Drug-resistant	0.48452	1	56.8289
VASP-01	ClC(Cl)(Cl)c1cncc(c1)c1[NH]c(c(n1)c1ccncc1)c1cncnc1	P. falciparum (Dd2)	0.399461	Drug-resistant	0.48452	1	56.907
VASP-01	ClC(Cl)(Cl)c1cncc(c1)c1[NH]c(c(n1)c1ccncc1)c1cncnc1	P. falciparum (D6)	0.619883	Drug-sensitive	0.521358	1	64.4504
VASP-01	ClC(Cl)(Cl)c1cncc(c1)c1[NH]c(c(n1)c1ccncc1)c1cncnc1	P. falciparum (3D7)	0.512493	Drug-sensitive	0.521358	1	64.3783
VASP-01	ClC(Cl)(Cl)c1cncc(c1)c1[NH]c(c(n1)c1ccncc1)c1cncnc1	P. falciparum (W2)	0.480579	Drug-resistant	0.48452	1	66.4247
VASP-01	ClC(Cl)(Cl)c1cncc(c1)c1[NH]c(c(n1)c1ccncc1)c1cncnc1	P. falciparum (D10)	0.332432	Drug-sensitive	0.521358	1	69.3429
VASP-01	ClC(Cl)(Cl)c1cncc(c1)c1[NH]c(c(n1)c1ccncc1)c1cncnc1	P. falciparum (FCB)	0.649573	Drug-resistant	0.48452	1	61.3627
VASP-01	ClC(Cl)(Cl)c1cncc(c1)c1[NH]c(c(n1)c1ccncc1)c1cncnc1	P. falciparum (K1)	0.610256	Drug-resistant	0.48452	1	69.6024
VASP-01	ClC(Cl)(Cl)c1cncc(c1)c1[NH]c(c(n1)c1ccncc1)c1cncnc1	P. falciparum (NF54)	0.579006	Drug-sensitive	0.521358	1	66.9817
VASP-02	FC(F)(F)c1cncc(c1)c1[NH]c(c(n1)c1ccncc1)c1cncnc1	P. falciparum (7G8)	0.323077	Drug-resistant	0.48452	-1	44.1139
VASP-02	FC(F)(F)c1cncc(c1)c1[NH]c(c(n1)c1ccncc1)c1cncnc1	P. falciparum (Dd2)	0.399461	Drug-resistant	0.48452	-1	45.8287
VASP-02	FC(F)(F)c1cncc(c1)c1[NH]c(c(n1)c1ccncc1)c1cncnc1	P. falciparum (D6)	0.619883	Drug-sensitive	0.521358	1	59.4316
VASP-02	FC(F)(F)c1cncc(c1)c1[NH]c(c(n1)c1ccncc1)c1cncnc1	P. falciparum (3D7)	0.512493	Drug-sensitive	0.521358	-1	49.0022
VASP-02	FC(F)(F)c1cncc(c1)c1[NH]c(c(n1)c1ccncc1)c1cncnc1	P. falciparum (W2)	0.480579	Drug-resistant	0.48452	-1	38.1606
VASP-02	FC(F)(F)c1cncc(c1)c1[NH]c(c(n1)c1ccncc1)c1cncnc1	P. falciparum (D10)	0.332432	Drug-sensitive	0.521358	-1	44.9133
VASP-02	FC(F)(F)c1cncc(c1)c1[NH]c(c(n1)c1ccncc1)c1cncnc1	P. falciparum (FCB)	0.649573	Drug-resistant	0.48452	1	87.0572
VASP-02	FC(F)(F)c1cncc(c1)c1[NH]c(c(n1)c1ccncc1)c1cncnc1	P. falciparum (K1)	0.610256	Drug-resistant	0.48452	-1	41.7014
VASP-02	FC(F)(F)c1cncc(c1)c1[NH]c(c(n1)c1ccncc1)c1cncnc1	P. falciparum (NF54)	0.579006	Drug-sensitive	0.521358	1	51.0133
VASP-03	FC(F)(F)Oc1cncc(c1)c1[NH]c(c(n1)c1ccncc1)c1cncnc1	P. falciparum (7G8)	0.323077	Drug-resistant	0.48452	-1	46.1362
VASP-03	FC(F)(F)Oc1cncc(c1)c1[NH]c(c(n1)c1ccncc1)c1cncnc1	P. falciparum (Dd2)	0.399461	Drug-resistant	0.48452	-1	49.8098
VASP-03	FC(F)(F)Oc1cncc(c1)c1[NH]c(c(n1)c1ccncc1)c1cncnc1	P. falciparum (D6)	0.619883	Drug-sensitive	0.521358	1	65.3589
VASP-03	FC(F)(F)Oc1cncc(c1)c1[NH]c(c(n1)c1ccncc1)c1cncnc1	P. falciparum (3D7)	0.512493	Drug-sensitive	0.521358	1	57.7521
VASP-03	FC(F)(F)Oc1cncc(c1)c1[NH]c(c(n1)c1ccncc1)c1cncnc1	P. falciparum (W2)	0.480579	Drug-resistant	0.48452	-1	45.5937
VASP-03	FC(F)(F)Oc1cncc(c1)c1[NH]c(c(n1)c1ccncc1)c1cncnc1	P. falciparum (D10)	0.332432	Drug-sensitive	0.521358	1	51.0381
VASP-03	FC(F)(F)Oc1cncc(c1)c1[NH]c(c(n1)c1ccncc1)c1cncnc1	P. falciparum (FCB)	0.649573	Drug-resistant	0.48452	1	87.1362
VASP-03	FC(F)(F)Oc1cncc(c1)c1[NH]c(c(n1)c1ccncc1)c1cncnc1	P. falciparum (K1)	0.610256	Drug-resistant	0.48452	-1	47.3388
VASP-03	FC(F)(F)Oc1cncc(c1)c1[NH]c(c(n1)c1ccncc1)c1cncnc1	P. falciparum (NF54)	0.579006	Drug-sensitive	0.521358	1	55.713
VASP-04	ClC(Cl)(Cl)c1cncc(c1)c1[NH]c(nc1c1cncnc1)C1CCSCC1	P. falciparum (7G8)	0.323077	Drug-resistant	0.48452	1	74.2429
VASP-04	ClC(Cl)(Cl)c1cncc(c1)c1[NH]c(nc1c1cncnc1)C1CCSCC1	P. falciparum (Dd2)	0.399461	Drug-resistant	0.48452	1	82.2645
VASP-04	ClC(Cl)(Cl)c1cncc(c1)c1[NH]c(nc1c1cncnc1)C1CCSCC1	P. falciparum (D6)	0.619883	Drug-sensitive	0.521358	1	83.908
VASP-04	ClC(Cl)(Cl)c1cncc(c1)c1[NH]c(nc1c1cncnc1)C1CCSCC1	P. falciparum (3D7)	0.512493	Drug-sensitive	0.521358	1	82.2096
VASP-04	ClC(Cl)(Cl)c1cncc(c1)c1[NH]c(nc1c1cncnc1)C1CCSCC1	P. falciparum (W2)	0.480579	Drug-resistant	0.48452	1	80.3343
VASP-04	ClC(Cl)(Cl)c1cncc(c1)c1[NH]c(nc1c1cncnc1)C1CCSCC1	P. falciparum (D10)	0.332432	Drug-sensitive	0.521358	1	74.3028
VASP-04	ClC(Cl)(Cl)c1cncc(c1)c1[NH]c(nc1c1cncnc1)C1CCSCC1	P. falciparum (FCB)	0.649573	Drug-resistant	0.48452	1	64.4363
VASP-04	ClC(Cl)(Cl)c1cncc(c1)c1[NH]c(nc1c1cncnc1)C1CCSCC1	P. falciparum (K1)	0.610256	Drug-resistant	0.48452	1	78.6927
VASP-04	ClC(Cl)(Cl)c1cncc(c1)c1[NH]c(nc1c1cncnc1)C1CCSCC1	P. falciparum (NF54)	0.579006	Drug-sensitive	0.521358	1	79.9813
VASP-05	ClC(Cl)(Cl)c1ncc(cc1)c1[NH]c(nc1c1cncnc1)C1CCSCC1	P. falciparum (7G8)	0.323077	Drug-resistant	0.48452	1	73.7008
VASP-05	ClC(Cl)(Cl)c1ncc(cc1)c1[NH]c(nc1c1cncnc1)C1CCSCC1	P. falciparum (Dd2)	0.399461	Drug-resistant	0.48452	1	80.9977
VASP-05	ClC(Cl)(Cl)c1ncc(cc1)c1[NH]c(nc1c1cncnc1)C1CCSCC1	P. falciparum (D6)	0.619883	Drug-sensitive	0.521358	1	82.5849
VASP-05	ClC(Cl)(Cl)c1ncc(cc1)c1[NH]c(nc1c1cncnc1)C1CCSCC1	P. falciparum (3D7)	0.512493	Drug-sensitive	0.521358	1	81.1183
VASP-05	ClC(Cl)(Cl)c1ncc(cc1)c1[NH]c(nc1c1cncnc1)C1CCSCC1	P. falciparum (W2)	0.480579	Drug-resistant	0.48452	1	79.0813
VASP-05	ClC(Cl)(Cl)c1ncc(cc1)c1[NH]c(nc1c1cncnc1)C1CCSCC1	P. falciparum (D10)	0.332432	Drug-sensitive	0.521358	1	72.8562
VASP-05	ClC(Cl)(Cl)c1ncc(cc1)c1[NH]c(nc1c1cncnc1)C1CCSCC1	P. falciparum (FCB)	0.649573	Drug-resistant	0.48452	1	66.6725
VASP-05	ClC(Cl)(Cl)c1ncc(cc1)c1[NH]c(nc1c1cncnc1)C1CCSCC1	P. falciparum (K1)	0.610256	Drug-resistant	0.48452	1	77.9913
VASP-05	ClC(Cl)(Cl)c1ncc(cc1)c1[NH]c(nc1c1cncnc1)C1CCSCC1	P. falciparum (NF54)	0.579006	Drug-sensitive	0.521358	1	79.1758
VASP-06	ClC(Cl)(Cl)c1cncc(c1)c1nc([NH]c1c1cncnc1)C1CCSCC1	P. falciparum (7G8)	0.323077	Drug-resistant	0.48452	1	74.2429
VASP-06	ClC(Cl)(Cl)c1cncc(c1)c1nc([NH]c1c1cncnc1)C1CCSCC1	P. falciparum (Dd2)	0.399461	Drug-resistant	0.48452	1	82.2645
VASP-06	ClC(Cl)(Cl)c1cncc(c1)c1nc([NH]c1c1cncnc1)C1CCSCC1	P. falciparum (D6)	0.619883	Drug-sensitive	0.521358	1	83.908
VASP-06	ClC(Cl)(Cl)c1cncc(c1)c1nc([NH]c1c1cncnc1)C1CCSCC1	P. falciparum (3D7)	0.512493	Drug-sensitive	0.521358	1	82.2096
VASP-06	ClC(Cl)(Cl)c1cncc(c1)c1nc([NH]c1c1cncnc1)C1CCSCC1	P. falciparum (W2)	0.480579	Drug-resistant	0.48452	1	80.3343
VASP-06	ClC(Cl)(Cl)c1cncc(c1)c1nc([NH]c1c1cncnc1)C1CCSCC1	P. falciparum (D10)	0.332432	Drug-sensitive	0.521358	1	74.3028
VASP-06	ClC(Cl)(Cl)c1cncc(c1)c1nc([NH]c1c1cncnc1)C1CCSCC1	P. falciparum (FCB)	0.649573	Drug-resistant	0.48452	1	64.4363
VASP-06	ClC(Cl)(Cl)c1cncc(c1)c1nc([NH]c1c1cncnc1)C1CCSCC1	P. falciparum (K1)	0.610256	Drug-resistant	0.48452	1	78.6927
VASP-06	ClC(Cl)(Cl)c1cncc(c1)c1nc([NH]c1c1cncnc1)C1CCSCC1	P. falciparum (NF54)	0.579006	Drug-sensitive	0.521358	1	79.9813

## Sheet: S4
ID	Smiles	tg	p(tg)	ds	p(ds)	D[SM(Mol)4]tg	D[NSM(Hyd)3]tg	D[NSM(Mol)1]tg	D[NSM(Gas)1]tg	D[Ne(P)1]tg	D[Ne(P)2]tg	D[Ne(P)6]tg	D[Ne(Ch)6]tg	D[SM(Psa)4]ds	D[SM(Ato)7]ds	D[Xv(Ch)5]ds	D[Xv(PC)6]ds	D[e(C)4]ds	D[NSM(Std)1]ds	D[NSM(Dip)1]ds	D[NSM(Dip)7]ds	D[NSM(Hyd)1]ds	D[NSM(Psa)1]ds	D[NSM(Ato)1]ds	D[NXv(P)3]ds	D[NXv(C)3]ds	D[NXv(Ch)6]ds	D[Ne(C)6]ds	D[Ne(PC)6]ds	D[NK(Alpha)3]ds			EXTREME VALUES	D[SM(Mol)4]tg	D[NSM(Hyd)3]tg	D[NSM(Mol)1]tg	D[NSM(Gas)1]tg	D[Ne(P)1]tg	D[Ne(P)2]tg	D[Ne(P)6]tg	D[Ne(Ch)6]tg	D[SM(Psa)4]ds	D[SM(Ato)7]ds	D[Xv(Ch)5]ds	D[Xv(PC)6]ds	D[e(C)4]ds	D[NSM(Std)1]ds	D[NSM(Dip)1]ds	D[NSM(Dip)7]ds
VASP-01	ClC(Cl)(Cl)c1cncc(c1)c1[NH]c(c(n1)c1ccncc1)c1cncnc1	P. falciparum (7G8)	0.323077	Drug-resistant	0.48452	0.501396	-0.707237	0.572678	-0.257072	0.13678	0.705895	-0.0605487	1.01615	-0.495093	-0.0180752	0.294397	-0.0527109	0.433199	0.464742	-0.463774	0.0702987	-1.28401	0.17175	0.920405	-0.0774964	1.75786	-0.276405	0.451541	-0.0607519	-0.181714			MAXIMUM	8.54989	5.38083	2.80427	4.12724	5.4512	1.5692	3.11263	3.21664	10.2602	12.568	5.35455	5.53397	4.93934	1.28419	3.54973	8.91643
VASP-01	ClC(Cl)(Cl)c1cncc(c1)c1[NH]c(c(n1)c1ccncc1)c1cncnc1	P. falciparum (Dd2)	0.399461	Drug-resistant	0.48452	0.573437	-0.438183	0.722406	0.0465301	-0.358591	0.819248	0.139289	1.22266	-0.495093	-0.0180752	0.294397	-0.0527109	0.433199	0.464742	-0.463774	0.0702987	-1.28401	0.17175	0.920405	-0.0774964	1.75786	-0.276405	0.451541	-0.0607519	-0.181714			MINIMUM	-1.38821	-2.65606	-2.61185	-4.84078	-2.44343	-5.29974	-4.00144	-2.09417	-0.538859	-0.0249016	-0.530271	-0.712298	-0.506648	-7.24893	-1.71564	-0.737141
VASP-01	ClC(Cl)(Cl)c1cncc(c1)c1[NH]c(c(n1)c1ccncc1)c1cncnc1	P. falciparum (D6)	0.619883	Drug-sensitive	0.521358	0.420655	-0.293939	0.987925	0.321184	-0.570812	0.673942	-0.0472526	1.45422	-0.478182	-0.0126794	0.229464	-0.0901698	0.364468	0.526765	-0.494932	-0.00814594	-1.18024	0.101589	1.00765	-0.159031	1.74656	-0.358502	0.421751	-0.0644731	-0.168096
VASP-01	ClC(Cl)(Cl)c1cncc(c1)c1[NH]c(c(n1)c1ccncc1)c1cncnc1	P. falciparum (3D7)	0.512493	Drug-sensitive	0.521358	0.510755	-0.434273	0.935935	-0.00590771	-0.191117	0.868042	-0.0133256	1.20591	-0.478182	-0.0126794	0.229464	-0.0901698	0.364468	0.526765	-0.494932	-0.00814594	-1.18024	0.101589	1.00765	-0.159031	1.74656	-0.358502	0.421751	-0.0644731	-0.168096
VASP-01	ClC(Cl)(Cl)c1cncc(c1)c1[NH]c(c(n1)c1ccncc1)c1cncnc1	P. falciparum (W2)	0.480579	Drug-resistant	0.48452	0.306758	-0.290105	0.781836	0.0918927	-0.334753	0.691309	-0.0923953	1.1311	-0.495093	-0.0180752	0.294397	-0.0527109	0.433199	0.464742	-0.463774	0.0702987	-1.28401	0.17175	0.920405	-0.0774964	1.75786	-0.276405	0.451541	-0.0607519	-0.181714
VASP-01	ClC(Cl)(Cl)c1cncc(c1)c1[NH]c(c(n1)c1ccncc1)c1cncnc1	P. falciparum (D10)	0.332432	Drug-sensitive	0.521358	0.33714	-0.324497	0.648279	-0.000673	-0.178577	0.555652	-0.0512667	0.851381	-0.478182	-0.0126794	0.229464	-0.0901698	0.364468	0.526765	-0.494932	-0.00814594	-1.18024	0.101589	1.00765	-0.159031	1.74656	-0.358502	0.421751	-0.0644731	-0.168096
VASP-01	ClC(Cl)(Cl)c1cncc(c1)c1[NH]c(c(n1)c1ccncc1)c1cncnc1	P. falciparum (FCB)	0.649573	Drug-resistant	0.48452	0.970414	-0.492616	0.825032	-1.03999	-0.47301	1.5595	-0.0231396	1.36153	-0.495093	-0.0180752	0.294397	-0.0527109	0.433199	0.464742	-0.463774	0.0702987	-1.28401	0.17175	0.920405	-0.0774964	1.75786	-0.276405	0.451541	-0.0607519	-0.181714
VASP-01	ClC(Cl)(Cl)c1cncc(c1)c1[NH]c(c(n1)c1ccncc1)c1cncnc1	P. falciparum (K1)	0.610256	Drug-resistant	0.48452	0.394486	-0.538739	0.844137	-0.0231808	-0.204057	0.621955	-0.251578	1.12178	-0.495093	-0.0180752	0.294397	-0.0527109	0.433199	0.464742	-0.463774	0.0702987	-1.28401	0.17175	0.920405	-0.0774964	1.75786	-0.276405	0.451541	-0.0607519	-0.181714
VASP-01	ClC(Cl)(Cl)c1cncc(c1)c1[NH]c(c(n1)c1ccncc1)c1cncnc1	P. falciparum (NF54)	0.579006	Drug-sensitive	0.521358	0.599318	-0.471666	0.900594	0.025881	-0.170599	0.659957	-0.183077	1.11207	-0.478182	-0.0126794	0.229464	-0.0901698	0.364468	0.526765	-0.494932	-0.00814594	-1.18024	0.101589	1.00765	-0.159031	1.74656	-0.358502	0.421751	-0.0644731	-0.168096
VASP-02	FC(F)(F)c1cncc(c1)c1[NH]c(c(n1)c1ccncc1)c1cncnc1	P. falciparum (7G8)	0.323077	Drug-resistant	0.48452	-0.13176	-0.815904	-0.0858453	-0.257557	0.13678	0.705895	-0.0605487	1.01615	-0.495093	-0.0247447	0.294397	-0.25155	0.433199	0.14587	-0.194037	0.532255	-1.46101	0.17175	-0.172358	-0.496645	-0.32343	-0.276405	0.451541	-0.0607519	-0.315612
VASP-02	FC(F)(F)c1cncc(c1)c1[NH]c(c(n1)c1ccncc1)c1cncnc1	P. falciparum (Dd2)	0.399461	Drug-resistant	0.48452	-0.1306	-0.559016	-0.00983774	0.0459916	-0.358591	0.819248	0.139289	1.22266	-0.495093	-0.0247447	0.294397	-0.25155	0.433199	0.14587	-0.194037	0.532255	-1.46101	0.17175	-0.172358	-0.496645	-0.32343	-0.276405	0.451541	-0.0607519	-0.315612
VASP-02	FC(F)(F)c1cncc(c1)c1[NH]c(c(n1)c1ccncc1)c1cncnc1	P. falciparum (D6)	0.619883	Drug-sensitive	0.521358	-0.456372	-0.444461	0.0757603	0.320513	-0.570812	0.673942	-0.0472526	1.45422	-0.478182	-0.0195978	0.229464	-0.296429	0.364468	0.195993	-0.21513	0.47105	-1.36384	0.101589	-0.125893	-0.593821	-0.412398	-0.358502	0.421751	-0.0644731	-0.306991
VASP-02	FC(F)(F)c1cncc(c1)c1[NH]c(c(n1)c1ccncc1)c1cncnc1	P. falciparum (3D7)	0.512493	Drug-sensitive	0.521358	-0.286692	-0.571137	0.106538	-0.00651766	-0.191117	0.868042	-0.0133256	1.20591	-0.478182	-0.0195978	0.229464	-0.296429	0.364468	0.195993	-0.21513	0.47105	-1.36384	0.101589	-0.125893	-0.593821	-0.412398	-0.358502	0.421751	-0.0644731	-0.306991
VASP-02	FC(F)(F)c1cncc(c1)c1[NH]c(c(n1)c1ccncc1)c1cncnc1	P. falciparum (W2)	0.480579	Drug-resistant	0.48452	-0.46546	-0.422639	-0.0213214	0.091302	-0.334753	0.691309	-0.0923953	1.1311	-0.495093	-0.0247447	0.294397	-0.25155	0.433199	0.14587	-0.194037	0.532255	-1.46101	0.17175	-0.172358	-0.496645	-0.32343	-0.276405	0.451541	-0.0607519	-0.315612
VASP-02	FC(F)(F)c1cncc(c1)c1[NH]c(c(n1)c1ccncc1)c1cncnc1	P. falciparum (D10)	0.332432	Drug-sensitive	0.521358	-0.305118	-0.434727	-0.0197109	-0.00116424	-0.178577	0.555652	-0.0512667	0.851381	-0.478182	-0.0195978	0.229464	-0.296429	0.364468	0.195993	-0.21513	0.47105	-1.36384	0.101589	-0.125893	-0.593821	-0.412398	-0.358502	0.421751	-0.0644731	-0.306991
VASP-02	FC(F)(F)c1cncc(c1)c1[NH]c(c(n1)c1ccncc1)c1cncnc1	P. falciparum (FCB)	0.649573	Drug-resistant	0.48452	0.0726299	-0.6467	-0.108721	-1.04068	-0.47301	1.5595	-0.0231396	1.36153	-0.495093	-0.0247447	0.294397	-0.25155	0.433199	0.14587	-0.194037	0.532255	-1.46101	0.17175	-0.172358	-0.496645	-0.32343	-0.276405	0.451541	-0.0607519	-0.315612
VASP-02	FC(F)(F)c1cncc(c1)c1[NH]c(c(n1)c1ccncc1)c1cncnc1	P. falciparum (K1)	0.610256	Drug-resistant	0.48452	-0.475704	-0.688088	-0.060917	-0.0238464	-0.204057	0.621955	-0.251578	1.12178	-0.495093	-0.0247447	0.294397	-0.25155	0.433199	0.14587	-0.194037	0.532255	-1.46101	0.17175	-0.172358	-0.496645	-0.32343	-0.276405	0.451541	-0.0607519	-0.315612
VASP-02	FC(F)(F)c1cncc(c1)c1[NH]c(c(n1)c1ccncc1)c1cncnc1	P. falciparum (NF54)	0.579006	Drug-sensitive	0.521358	-0.248299	-0.617141	0.0190177	0.0252326	-0.170599	0.659957	-0.183077	1.11207	-0.478182	-0.0195978	0.229464	-0.296429	0.364468	0.195993	-0.21513	0.47105	-1.36384	0.101589	-0.125893	-0.593821	-0.412398	-0.358502	0.421751	-0.0644731	-0.306991
VASP-03	FC(F)(F)Oc1cncc(c1)c1[NH]c(c(n1)c1ccncc1)c1cncnc1	P. falciparum (7G8)	0.323077	Drug-resistant	0.48452	-0.124354	-0.925295	-0.101537	-0.200442	0.159044	0.917919	-0.0583787	0.940665	-0.492068	-0.0247421	0.294397	-0.270029	0.532324	0.105296	-0.167763	0.33802	-1.54264	0.295276	-0.0847002	-0.649776	-0.390665	-0.307605	-0.221197	-0.182241	-0.136625
VASP-03	FC(F)(F)Oc1cncc(c1)c1[NH]c(c(n1)c1ccncc1)c1cncnc1	P. falciparum (Dd2)	0.399461	Drug-resistant	0.48452	-0.122365	-0.680653	-0.0272865	0.1095	-0.333835	1.05501	0.141702	1.13873	-0.492068	-0.0247421	0.294397	-0.270029	0.532324	0.105296	-0.167763	0.33802	-1.54264	0.295276	-0.0847002	-0.649776	-0.390665	-0.307605	-0.221197	-0.182241	-0.136625
VASP-03	FC(F)(F)Oc1cncc(c1)c1[NH]c(c(n1)c1ccncc1)c1cncnc1	P. falciparum (D6)	0.619883	Drug-sensitive	0.521358	-0.446113	-0.595987	0.0540241	0.399626	-0.539973	0.967631	-0.0442468	1.34966	-0.475044	-0.0195951	0.229464	-0.315598	0.467292	0.153905	-0.187875	0.269566	-1.44852	0.229726	-0.0349634	-0.752667	-0.482141	-0.390865	-0.276092	-0.190496	-0.121325
VASP-03	FC(F)(F)Oc1cncc(c1)c1[NH]c(c(n1)c1ccncc1)c1cncnc1	P. falciparum (3D7)	0.512493	Drug-sensitive	0.521358	-0.277365	-0.708913	0.0867742	0.0654168	-0.163076	1.13508	-0.0105925	1.11085	-0.475044	-0.0195951	0.229464	-0.315598	0.467292	0.153905	-0.187875	0.269566	-1.44852	0.229726	-0.0349634	-0.752667	-0.482141	-0.390865	-0.276092	-0.190496	-0.121325
VASP-03	FC(F)(F)Oc1cncc(c1)c1[NH]c(c(n1)c1ccncc1)c1cncnc1	P. falciparum (W2)	0.480579	Drug-resistant	0.48452	-0.456428	-0.556057	-0.04046	0.160961	-0.3076	0.9499	-0.0897486	1.03904	-0.492068	-0.0247421	0.294397	-0.270029	0.532324	0.105296	-0.167763	0.33802	-1.54264	0.295276	-0.0847002	-0.649776	-0.390665	-0.307605	-0.221197	-0.182241	-0.136625
VASP-03	FC(F)(F)Oc1cncc(c1)c1[NH]c(c(n1)c1ccncc1)c1cncnc1	P. falciparum (D10)	0.332432	Drug-sensitive	0.521358	-0.297606	-0.545691	-0.0356286	0.0567712	-0.155993	0.770724	-0.0490655	0.774813	-0.475044	-0.0195951	0.229464	-0.315598	0.467292	0.153905	-0.187875	0.269566	-1.44852	0.229726	-0.0349634	-0.752667	-0.482141	-0.390865	-0.276092	-0.190496	-0.121325
VASP-03	FC(F)(F)Oc1cncc(c1)c1[NH]c(c(n1)c1ccncc1)c1cncnc1	P. falciparum (FCB)	0.649573	Drug-resistant	0.48452	0.0831311	-0.801812	-0.130972	-0.95969	-0.441441	1.86014	-0.0200626	1.2545	-0.492068	-0.0247421	0.294397	-0.270029	0.532324	0.105296	-0.167763	0.33802	-1.54264	0.295276	-0.0847002	-0.649776	-0.390665	-0.307605	-0.221197	-0.182241	-0.136625
VASP-03	FC(F)(F)Oc1cncc(c1)c1[NH]c(c(n1)c1ccncc1)c1cncnc1	P. falciparum (K1)	0.610256	Drug-resistant	0.48452	-0.465525	-0.838432	-0.0824837	0.0546499	-0.173459	0.913354	-0.248596	1.01804	-0.492068	-0.0247421	0.294397	-0.270029	0.532324	0.105296	-0.167763	0.33802	-1.54264	0.295276	-0.0847002	-0.649776	-0.390665	-0.307605	-0.221197	-0.182241	-0.136625
VASP-03	FC(F)(F)Oc1cncc(c1)c1[NH]c(c(n1)c1ccncc1)c1cncnc1	P. falciparum (NF54)	0.579006	Drug-sensitive	0.521358	-0.238384	-0.763585	-0.00198952	0.101693	-0.140794	0.943797	-0.180172	1.01102	-0.475044	-0.0195951	0.229464	-0.315598	0.467292	0.153905	-0.187875	0.269566	-1.44852	0.229726	-0.0349634	-0.752667	-0.482141	-0.390865	-0.276092	-0.190496	-0.121325
VASP-04	ClC(Cl)(Cl)c1cncc(c1)c1[NH]c(nc1c1cncnc1)C1CCSCC1	P. falciparum (7G8)	0.323077	Drug-resistant	0.48452	0.569047	-0.539659	0.474271	-0.249718	0.13678	0.705895	-0.0654019	1.01615	-0.407657	-0.0179826	0.294397	0.116323	0.433199	0.913526	0.61385	0.651072	-0.816754	0.407848	1.32016	1.02257	1.85269	2.10433	0.451541	-0.0664003	-0.0258695
VASP-04	ClC(Cl)(Cl)c1cncc(c1)c1[NH]c(nc1c1cncnc1)C1CCSCC1	P. falciparum (Dd2)	0.399461	Drug-resistant	0.48452	0.648661	-0.251846	0.612982	0.0547084	-0.358591	0.819248	0.133892	1.22266	-0.407657	-0.0179826	0.294397	0.116323	0.433199	0.913526	0.61385	0.651072	-0.816754	0.407848	1.32016	1.02257	1.85269	2.10433	0.451541	-0.0664003	-0.0258695
VASP-04	ClC(Cl)(Cl)c1cncc(c1)c1[NH]c(nc1c1cncnc1)C1CCSCC1	P. falciparum (D6)	0.619883	Drug-sensitive	0.521358	0.514363	-0.0618164	0.851614	0.331371	-0.570812	0.673942	-0.0539752	1.45422	-0.387484	-0.0125833	0.229464	0.0851717	0.364468	0.992296	0.622907	0.594301	-0.695538	0.346499	1.42233	0.982085	1.84493	2.11108	0.421751	-0.0703322	-0.00643621
VASP-04	ClC(Cl)(Cl)c1cncc(c1)c1[NH]c(nc1c1cncnc1)C1CCSCC1	P. falciparum (3D7)	0.512493	Drug-sensitive	0.521358	0.59596	-0.223213	0.811993	0.0033557	-0.191117	0.868042	-0.0194381	1.20591	-0.387484	-0.0125833	0.229464	0.0851717	0.364468	0.992296	0.622907	0.594301	-0.695538	0.346499	1.42233	0.982085	1.84493	2.11108	0.421751	-0.0703322	-0.00643621
VASP-04	ClC(Cl)(Cl)c1cncc(c1)c1[NH]c(nc1c1cncnc1)C1CCSCC1	P. falciparum (W2)	0.480579	Drug-resistant	0.48452	0.389268	-0.0857219	0.661815	0.100863	-0.334753	0.691309	-0.0983144	1.1311	-0.407657	-0.0179826	0.294397	0.116323	0.433199	0.913526	0.61385	0.651072	-0.816754	0.407848	1.32016	1.02257	1.85269	2.10433	0.451541	-0.0664003	-0.0258695
VASP-04	ClC(Cl)(Cl)c1cncc(c1)c1[NH]c(nc1c1cncnc1)C1CCSCC1	P. falciparum (D10)	0.332432	Drug-sensitive	0.521358	0.405764	-0.154511	0.548457	0.00678769	-0.178577	0.555652	-0.0561897	0.851381	-0.387484	-0.0125833	0.229464	0.0851717	0.364468	0.992296	0.622907	0.594301	-0.695538	0.346499	1.42233	0.982085	1.84493	2.11108	0.421751	-0.0703322	-0.00643621
VASP-04	ClC(Cl)(Cl)c1cncc(c1)c1[NH]c(nc1c1cncnc1)C1CCSCC1	P. falciparum (FCB)	0.649573	Drug-resistant	0.48452	1.06634	-0.254999	0.685496	-1.02956	-0.47301	1.5595	-0.0300212	1.36153	-0.407657	-0.0179826	0.294397	0.116323	0.433199	0.913526	0.61385	0.651072	-0.816754	0.407848	1.32016	1.02257	1.85269	2.10433	0.451541	-0.0664003	-0.0258695
VASP-04	ClC(Cl)(Cl)c1cncc(c1)c1[NH]c(nc1c1cncnc1)C1CCSCC1	P. falciparum (K1)	0.610256	Drug-resistant	0.48452	0.487464	-0.308426	0.708889	-0.0130724	-0.204057	0.621955	-0.258249	1.12178	-0.407657	-0.0179826	0.294397	0.116323	0.433199	0.913526	0.61385	0.651072	-0.816754	0.407848	1.32016	1.02257	1.85269	2.10433	0.451541	-0.0664003	-0.0258695
VASP-04	ClC(Cl)(Cl)c1cncc(c1)c1[NH]c(nc1c1cncnc1)C1CCSCC1	P. falciparum (NF54)	0.579006	Drug-sensitive	0.521358	0.689883	-0.247328	0.768854	0.0357272	-0.170599	0.659957	-0.189574	1.11207	-0.387484	-0.0125833	0.229464	0.0851717	0.364468	0.992296	0.622907	0.594301	-0.695538	0.346499	1.42233	0.982085	1.84493	2.11108	0.421751	-0.0703322	-0.00643621
VASP-05	ClC(Cl)(Cl)c1ncc(cc1)c1[NH]c(nc1c1cncnc1)C1CCSCC1	P. falciparum (7G8)	0.323077	Drug-resistant	0.48452	0.53799	-0.566913	0.404045	-0.217266	0.13678	0.599486	-0.0324135	1.01615	-0.407278	-0.0179829	0.294397	0.0490313	0.433199	0.913526	0.61385	0.650178	-0.778426	0.407848	1.32016	0.969449	1.83086	2.10433	0.451541	-0.133596	-0.0258695
VASP-05	ClC(Cl)(Cl)c1ncc(cc1)c1[NH]c(nc1c1cncnc1)C1CCSCC1	P. falciparum (Dd2)	0.399461	Drug-resistant	0.48452	0.614127	-0.282151	0.534895	0.0907932	-0.358591	0.700927	0.170574	1.22266	-0.407278	-0.0179829	0.294397	0.0490313	0.433199	0.913526	0.61385	0.650178	-0.778426	0.407848	1.32016	0.969449	1.83086	2.10433	0.451541	-0.133596	-0.0258695
VASP-05	ClC(Cl)(Cl)c1ncc(cc1)c1[NH]c(nc1c1cncnc1)C1CCSCC1	P. falciparum (D6)	0.619883	Drug-sensitive	0.521358	0.471344	-0.0995679	0.75434	0.376323	-0.570812	0.526548	-0.00828064	1.45422	-0.38709	-0.0125837	0.229464	0.0153692	0.364468	0.992296	0.622907	0.593374	-0.65578	0.346499	1.42233	0.926985	1.82229	2.11108	0.421751	-0.140035	-0.00643621
VASP-05	ClC(Cl)(Cl)c1ncc(cc1)c1[NH]c(nc1c1cncnc1)C1CCSCC1	P. falciparum (3D7)	0.512493	Drug-sensitive	0.521358	0.556845	-0.257539	0.723545	0.0442281	-0.191117	0.734022	0.0221102	1.20591	-0.38709	-0.0125837	0.229464	0.0153692	0.364468	0.992296	0.622907	0.593374	-0.65578	0.346499	1.42233	0.926985	1.82229	2.11108	0.421751	-0.140035	-0.00643621
VASP-05	ClC(Cl)(Cl)c1ncc(cc1)c1[NH]c(nc1c1cncnc1)C1CCSCC1	P. falciparum (W2)	0.480579	Drug-resistant	0.48452	0.35139	-0.118962	0.576165	0.140442	-0.334753	0.561529	-0.0580806	1.1311	-0.407278	-0.0179829	0.294397	0.0490313	0.433199	0.913526	0.61385	0.650178	-0.778426	0.407848	1.32016	0.969449	1.83086	2.10433	0.451541	-0.133596	-0.0258695
VASP-05	ClC(Cl)(Cl)c1ncc(cc1)c1[NH]c(nc1c1cncnc1)C1CCSCC1	P. falciparum (D10)	0.332432	Drug-sensitive	0.521358	0.374261	-0.182157	0.477222	0.0397061	-0.178577	0.447713	-0.0227271	0.851381	-0.38709	-0.0125837	0.229464	0.0153692	0.364468	0.992296	0.622907	0.593374	-0.65578	0.346499	1.42233	0.926985	1.82229	2.11108	0.421751	-0.140035	-0.00643621
VASP-05	ClC(Cl)(Cl)c1ncc(cc1)c1[NH]c(nc1c1cncnc1)C1CCSCC1	P. falciparum (FCB)	0.649573	Drug-resistant	0.48452	1.0223	-0.293644	0.585919	-0.983545	-0.47301	1.40862	0.0167548	1.36153	-0.407278	-0.0179829	0.294397	0.0490313	0.433199	0.913526	0.61385	0.650178	-0.778426	0.407848	1.32016	0.969449	1.83086	2.10433	0.451541	-0.133596	-0.0258695
VASP-05	ClC(Cl)(Cl)c1ncc(cc1)c1[NH]c(nc1c1cncnc1)C1CCSCC1	P. falciparum (K1)	0.610256	Drug-resistant	0.48452	0.44478	-0.345883	0.612373	0.0315284	-0.204057	0.47571	-0.21291	1.12178	-0.407278	-0.0179829	0.294397	0.0490313	0.433199	0.913526	0.61385	0.650178	-0.778426	0.407848	1.32016	0.969449	1.83086	2.10433	0.451541	-0.133596	-0.0258695
VASP-05	ClC(Cl)(Cl)c1ncc(cc1)c1[NH]c(nc1c1cncnc1)C1CCSCC1	P. falciparum (NF54)	0.579006	Drug-sensitive	0.521358	0.648307	-0.283813	0.674842	0.079171	-0.170599	0.517505	-0.145412	1.11207	-0.38709	-0.0125837	0.229464	0.0153692	0.364468	0.992296	0.622907	0.593374	-0.65578	0.346499	1.42233	0.926985	1.82229	2.11108	0.421751	-0.140035	-0.00643621
VASP-06	ClC(Cl)(Cl)c1cncc(c1)c1nc([NH]c1c1cncnc1)C1CCSCC1	P. falciparum (7G8)	0.323077	Drug-resistant	0.48452	0.569047	-0.539659	0.474271	-0.249718	0.13678	0.705895	-0.0654019	1.01615	-0.407657	-0.0179826	0.294397	0.116323	0.433199	0.913526	0.61385	0.651072	-0.816754	0.407848	1.32016	1.02257	1.85269	2.10433	0.451541	-0.0664003	-0.0258695
VASP-06	ClC(Cl)(Cl)c1cncc(c1)c1nc([NH]c1c1cncnc1)C1CCSCC1	P. falciparum (Dd2)	0.399461	Drug-resistant	0.48452	0.648661	-0.251846	0.612982	0.0547084	-0.358591	0.819248	0.133892	1.22266	-0.407657	-0.0179826	0.294397	0.116323	0.433199	0.913526	0.61385	0.651072	-0.816754	0.407848	1.32016	1.02257	1.85269	2.10433	0.451541	-0.0664003	-0.0258695
VASP-06	ClC(Cl)(Cl)c1cncc(c1)c1nc([NH]c1c1cncnc1)C1CCSCC1	P. falciparum (D6)	0.619883	Drug-sensitive	0.521358	0.514363	-0.0618164	0.851614	0.331371	-0.570812	0.673942	-0.0539752	1.45422	-0.387484	-0.0125833	0.229464	0.0851717	0.364468	0.992296	0.622907	0.594301	-0.695538	0.346499	1.42233	0.982085	1.84493	2.11108	0.421751	-0.0703322	-0.00643621
VASP-06	ClC(Cl)(Cl)c1cncc(c1)c1nc([NH]c1c1cncnc1)C1CCSCC1	P. falciparum (3D7)	0.512493	Drug-sensitive	0.521358	0.59596	-0.223213	0.811993	0.0033557	-0.191117	0.868042	-0.0194381	1.20591	-0.387484	-0.0125833	0.229464	0.0851717	0.364468	0.992296	0.622907	0.594301	-0.695538	0.346499	1.42233	0.982085	1.84493	2.11108	0.421751	-0.0703322	-0.00643621
VASP-06	ClC(Cl)(Cl)c1cncc(c1)c1nc([NH]c1c1cncnc1)C1CCSCC1	P. falciparum (W2)	0.480579	Drug-resistant	0.48452	0.389268	-0.0857219	0.661815	0.100863	-0.334753	0.691309	-0.0983144	1.1311	-0.407657	-0.0179826	0.294397	0.116323	0.433199	0.913526	0.61385	0.651072	-0.816754	0.407848	1.32016	1.02257	1.85269	2.10433	0.451541	-0.0664003	-0.0258695
VASP-06	ClC(Cl)(Cl)c1cncc(c1)c1nc([NH]c1c1cncnc1)C1CCSCC1	P. falciparum (D10)	0.332432	Drug-sensitive	0.521358	0.405764	-0.154511	0.548457	0.00678769	-0.178577	0.555652	-0.0561897	0.851381	-0.387484	-0.0125833	0.229464	0.0851717	0.364468	0.992296	0.622907	0.594301	-0.695538	0.346499	1.42233	0.982085	1.84493	2.11108	0.421751	-0.0703322	-0.00643621
VASP-06	ClC(Cl)(Cl)c1cncc(c1)c1nc([NH]c1c1cncnc1)C1CCSCC1	P. falciparum (FCB)	0.649573	Drug-resistant	0.48452	1.06634	-0.254999	0.685496	-1.02956	-0.47301	1.5595	-0.0300212	1.36153	-0.407657	-0.0179826	0.294397	0.116323	0.433199	0.913526	0.61385	0.651072	-0.816754	0.407848	1.32016	1.02257	1.85269	2.10433	0.451541	-0.0664003	-0.0258695
VASP-06	ClC(Cl)(Cl)c1cncc(c1)c1nc([NH]c1c1cncnc1)C1CCSCC1	P. falciparum (K1)	0.610256	Drug-resistant	0.48452	0.487464	-0.308426	0.708889	-0.0130724	-0.204057	0.621955	-0.258249	1.12178	-0.407657	-0.0179826	0.294397	0.116323	0.433199	0.913526	0.61385	0.651072	-0.816754	0.407848	1.32016	1.02257	1.85269	2.10433	0.451541	-0.0664003	-0.0258695
VASP-06	ClC(Cl)(Cl)c1cncc(c1)c1nc([NH]c1c1cncnc1)C1CCSCC1	P. falciparum (NF54)	0.579006	Drug-sensitive	0.521358	0.689883	-0.247328	0.768854	0.0357272	-0.170599	0.659957	-0.189574	1.11207	-0.387484	-0.0125833	0.229464	0.0851717	0.364468	0.992296	0.622907	0.594301	-0.695538	0.346499	1.42233	0.982085	1.84493	2.11108	0.421751	-0.0703322	-0.00643621
[truncated: 35 more columns]
